# Supplementary material for: Single-nucleus transcriptomics uncovers a geroprotective role of YAP in primate gingival aging
Source: Protein Cell. 2024 Apr 5;15(8):612–32. doi: 10.1093/procel/pwae017 (PMC11259548; doi:10.1093/procel/pwae017)
Supplement: pwae017_suppl_Supplementary_Materials [file pwae017_suppl_supplementary_materials.zip]

Archive with 6 entries (5 files):
- PAC-23559-LGH-Supplementary materials/
- PAC-23559-LGH-Supplementary materials/PAC-23559-LGH-Supplementary materials.pdf
- PAC-23559-LGH-Supplementary materials/Table S1-Sequence information.xlsx
- PAC-23559-LGH-Supplementary materials/Table S2. Bulk RNAseq DEGs.xlsx
- PAC-23559-LGH-Supplementary materials/Table S3. Aging-associated DEGs.xlsx
- PAC-23559-LGH-Supplementary materials/Table S4. ca-DEGs.xlsx
