# Supplementary material for: Single-nucleus transcriptomics uncovers a geroprotective role of YAP in primate gingival aging
Source: Protein Cell. 2024 Apr 5;15(8):612–32. doi: 10.1093/procel/pwae017 (PMC11259548; doi:10.1093/procel/pwae017)
Supplement: pwae017_suppl_Supplementary_Materials [file pwae017_suppl_supplementary_materials.zip › PAC-23559-LGH-Supplementary materials/Table S1-Sequence information.xlsx]

## Sheet: sequence information
Name	Sequence (5’ to 3’)	Application
YAP-CDS	F-ATGGATCCCGGGCAGCAGCCGCCGCCTCAACC	PCR amplification
YAP-CDS-R	R-CTATAACCATGTAAGAAAGCTTTCTTTATC	RT-PCR
YAP	F-TAGCCCTGCGTAGCCAGTTA	RT-qPCR
YAP-R	R-TCATGCTTAGTCCACTGTCTGT	RT-qPCR
GAPDH	F-TGACAACAGCCTCAAGAT	RT-qPCR
YAP-R	R-GAGTCCTTCCACGATACC	RT-qPCR
siYAP#1	CCACCAAGCUAGAUAAAGA	siRNA-mediated knockdown
siYAP#2	GGUCAGAGAUACUUCUUAA	siRNA-mediated knockdown
