# Supplementary material for: Single-nucleus transcriptomics uncovers a geroprotective role of YAP in primate gingival aging
Source: Protein Cell. 2024 Apr 5;15(8):612–32. doi: 10.1093/procel/pwae017 (PMC11259548; doi:10.1093/procel/pwae017)
Supplement: pwae017_suppl_Supplementary_Materials [file pwae017_suppl_supplementary_materials.zip › PAC-23559-LGH-Supplementary materials/Table S2. Bulk RNAseq DEGs.xlsx]

## Sheet: MM_YM
group	GeneID	GeneName	baseMean	log2FoldChange	lfcSE	stat	pvalue	padj	direction
MM vs YM	ENSMFAG00000040717	ENSMFAG00000040717	6.68812	5.69557	1.51081	3.76987	0.000163335	0.00341795	Up regulated
MM vs YM	ENSMFAG00000011501	ENSMFAG00000011501	5.95652	5.04434	1.53419	3.28796	0.00100917	0.0127983	Up regulated
MM vs YM	ENSMFAG00000040956	ENSMFAG00000040956	15.4167	4.88372	1.04562	4.67067	3.00218e-06	0.000182213	Up regulated
MM vs YM	ENSMFAG00000040342	TGM4	14.1883	4.48865	1.16424	3.85545	0.000115519	0.00264825	Up regulated
MM vs YM	ENSMFAG00000026974	ENSMFAG00000026974	24.5912	4.04181	1.08327	3.73113	0.000190622	0.0037983	Up regulated
MM vs YM	ENSMFAG00000041972	ENSMFAG00000041972	17.4472	3.94601	1.1843	3.33194	0.000862421	0.0114515	Up regulated
MM vs YM	ENSMFAG00000026743	ENSMFAG00000026743	18430.1	3.79384	1.18864	3.19176	0.00141408	0.0162272	Up regulated
MM vs YM	ENSMFAG00000030705	IGKC	35876.4	3.76775	0.857291	4.39495	1.10796e-05	0.000471808	Up regulated
MM vs YM	ENSMFAG00000044665	TNFRSF13B	38.5217	3.58724	0.849846	4.22104	2.43178e-05	0.000852252	Up regulated
MM vs YM	ENSMFAG00000042397	MZB1	365.514	3.57756	0.938972	3.81008	0.000138921	0.00303958	Up regulated
MM vs YM	ENSMFAG00000042921	POU2AF1	49.0386	3.56827	0.874879	4.07858	4.53112e-05	0.00133168	Up regulated
MM vs YM	ENSMFAG00000006954	TNFRSF17	70.4176	3.48168	1.03947	3.34949	0.000809603	0.0109695	Up regulated
MM vs YM	ENSMFAG00000041799	JCHAIN	11710.5	3.40996	1.0261	3.32323	0.000889815	0.011717	Up regulated
MM vs YM	ENSMFAG00000045100	IRF4	511.953	3.37825	0.882063	3.82995	0.00012817	0.0028516	Up regulated
MM vs YM	ENSMFAG00000031442	DPEP1	21.5432	3.22264	0.857428	3.75849	0.000170939	0.00354431	Up regulated
MM vs YM	ENSMFAG00000016727	ENSMFAG00000016727	1760.48	3.22258	1.06589	3.02337	0.00249973	0.0245039	Up regulated
MM vs YM	ENSMFAG00000001013	ENSMFAG00000001013	34.3681	3.19675	0.853115	3.74715	0.000178858	0.00367145	Up regulated
MM vs YM	ENSMFAG00000026957	ENSMFAG00000026957	22559.7	3.1287	0.886737	3.52832	0.000418202	0.0068677	Up regulated
MM vs YM	ENSMFAG00000017427	ENSMFAG00000017427	9306.25	3.08355	0.890921	3.46109	0.000538003	0.00822635	Up regulated
MM vs YM	ENSMFAG00000030611	ENSMFAG00000030611	2606.88	2.99528	0.714004	4.19504	2.72818e-05	0.000935435	Up regulated
MM vs YM	ENSMFAG00000017011	ENSMFAG00000017011	1544.64	2.88387	1.04597	2.75711	0.0058314	0.0442834	Up regulated
MM vs YM	ENSMFAG00000042196	IL36G	404.704	2.70249	0.708662	3.81352	0.000137003	0.00301007	Up regulated
MM vs YM	ENSMFAG00000046426	ND6	115.469	2.6879	0.983884	2.73192	0.00629658	0.0467186	Up regulated
MM vs YM	ENSMFAG00000036685	WISP2	63.6701	2.65423	0.742739	3.57357	0.000352149	0.00608216	Up regulated
MM vs YM	ENSMFAG00000028726	ENSMFAG00000028726	6.7596	2.55991	0.752435	3.40217	0.000668523	0.00958485	Up regulated
MM vs YM	ENSMFAG00000005368	RASGRF1	7.88412	2.53535	0.792374	3.19969	0.00137577	0.0159194	Up regulated
MM vs YM	ENSMFAG00000007505	KBTBD12	12.8214	2.52332	0.706443	3.57187	0.000354437	0.00610287	Up regulated
MM vs YM	ENSMFAG00000046397	CYP24A1	199.588	2.50715	0.702706	3.56785	0.000359918	0.00617041	Up regulated
MM vs YM	ENSMFAG00000026332	IGLV11-55	54.7859	2.4789	0.629742	3.93638	8.27209e-05	0.00206359	Up regulated
MM vs YM	ENSMFAG00000046362	EAF2	189.419	2.46387	0.487902	5.04993	4.4198e-07	3.93916e-05	Up regulated
MM vs YM	ENSMFAG00000039939	PLA2G2F	13.7415	2.4628	0.892525	2.75936	0.00579146	0.0441069	Up regulated
MM vs YM	ENSMFAG00000037345	C1orf100	7.16677	2.45959	0.894655	2.74921	0.00597397	0.044978	Up regulated
MM vs YM	ENSMFAG00000032143	SLC15A2	73.1205	2.44167	0.565554	4.31731	1.57944e-05	0.000616253	Up regulated
MM vs YM	ENSMFAG00000032720	ENSMFAG00000032720	7.45056	2.43159	0.736533	3.3014	0.000962033	0.0123597	Up regulated
MM vs YM	ENSMFAG00000031583	PTGDR	19.1789	2.4261	0.718508	3.37658	0.000733937	0.0102615	Up regulated
MM vs YM	ENSMFAG00000043857	NUGGC	30.1942	2.33763	0.705811	3.31197	0.000926409	0.0120685	Up regulated
MM vs YM	ENSMFAG00000044943	CXCL6	141.471	2.33316	0.758273	3.07694	0.00209138	0.0215406	Up regulated
MM vs YM	ENSMFAG00000038697	FCRLA	8.02423	2.30966	0.835334	2.76495	0.0056931	0.0435253	Up regulated
MM vs YM	ENSMFAG00000031737	CSTL1	12.995	2.30392	0.741995	3.10504	0.00190257	0.020079	Up regulated
MM vs YM	ENSMFAG00000000718	FGL1	13.4616	2.28026	0.81788	2.78801	0.0053033	0.0413433	Up regulated
MM vs YM	ENSMFAG00000040519	TRIB3	34.7301	2.17758	0.535304	4.06793	4.74326e-05	0.00136615	Up regulated
MM vs YM	ENSMFAG00000045562	FOSL1	63.8226	2.17612	0.344086	6.32434	2.54323e-10	9.15619e-08	Up regulated
MM vs YM	ENSMFAG00000034380	VWC2	16.95	2.17405	0.655218	3.31806	0.000906447	0.011867	Up regulated
MM vs YM	ENSMFAG00000019955	FAM46C	78.2345	2.1148	0.628653	3.36402	0.000768163	0.0105813	Up regulated
MM vs YM	ENSMFAG00000012150	RHOH	22.446	2.09626	0.536268	3.90898	9.26854e-05	0.00225535	Up regulated
MM vs YM	ENSMFAG00000007623	KCNA3	29.4138	2.04628	0.604367	3.38582	0.000709656	0.0100193	Up regulated
MM vs YM	ENSMFAG00000021756	ENSMFAG00000021756	16.9103	1.98939	0.456787	4.35517	1.32963e-05	0.000540067	Up regulated
MM vs YM	ENSMFAG00000003652	HLA-DOB	90.8465	1.98935	0.598354	3.3247	0.00088514	0.0116802	Up regulated
MM vs YM	ENSMFAG00000039302	ANKRD2	45.2713	1.95612	0.639483	3.0589	0.0022215	0.0224718	Up regulated
MM vs YM	ENSMFAG00000023471	CPT1B	181.366	1.94383	0.492358	3.948	7.88064e-05	0.00198962	Up regulated
MM vs YM	ENSMFAG00000041654	LRG1	77.0763	1.94238	0.684987	2.83565	0.00457331	0.0374204	Up regulated
MM vs YM	ENSMFAG00000008570	ENSMFAG00000008570	16.3333	1.93433	0.711816	2.71745	0.00657862	0.0482463	Up regulated
MM vs YM	ENSMFAG00000044714	ENSMFAG00000044714	7.84509	1.90573	0.679006	2.80664	0.00500611	0.0397502	Up regulated
MM vs YM	ENSMFAG00000044869	TNIP3	178.585	1.89817	0.346493	5.47823	4.29594e-08	6.2433e-06	Up regulated
MM vs YM	ENSMFAG00000012432	RPL39L	12.4321	1.87425	0.552877	3.38999	0.00069894	0.00992996	Up regulated
MM vs YM	ENSMFAG00000005215	SLAMF7	151.005	1.85543	0.496479	3.73718	0.000186095	0.00374103	Up regulated
MM vs YM	ENSMFAG00000034836	U2	9.30822	1.83636	0.59688	3.0766	0.00209377	0.0215513	Up regulated
MM vs YM	ENSMFAG00000039337	SULT1C4	16.3667	1.83381	0.612576	2.9936	0.00275704	0.0264052	Up regulated
MM vs YM	ENSMFAG00000039759	PM20D1	136.113	1.80402	0.589444	3.06055	0.00220933	0.0223666	Up regulated
MM vs YM	ENSMFAG00000034011	EML5	54.4992	1.79678	0.363112	4.94829	7.48689e-07	5.64761e-05	Up regulated
MM vs YM	ENSMFAG00000002614	XDH	68.2849	1.69898	0.491195	3.45887	0.000542445	0.00827829	Up regulated
MM vs YM	ENSMFAG00000034115	CD38	14.1902	1.66383	0.567068	2.93409	0.00334527	0.0301779	Up regulated
MM vs YM	ENSMFAG00000032689	PIM2	241.808	1.63445	0.446022	3.66451	0.000247816	0.00464327	Up regulated
MM vs YM	ENSMFAG00000032557	SLAMF6	89.5493	1.6174	0.535159	3.02229	0.00250872	0.0245616	Up regulated
MM vs YM	ENSMFAG00000002318	ST6GAL1	479.839	1.57157	0.426959	3.68084	0.000232464	0.00441014	Up regulated
MM vs YM	ENSMFAG00000035684	TFEC	71.6459	1.53498	0.372744	4.11805	3.82094e-05	0.00118681	Up regulated
MM vs YM	ENSMFAG00000035512	MAP3K7CL	13.0596	1.53284	0.54709	2.8018	0.00508178	0.0401499	Up regulated
MM vs YM	ENSMFAG00000000570	STAP1	21.3662	1.52926	0.468234	3.26602	0.00109069	0.0135193	Up regulated
MM vs YM	ENSMFAG00000039560	CENPE	487.237	1.51021	0.327216	4.61533	3.92471e-06	0.000218913	Up regulated
MM vs YM	ENSMFAG00000001114	HTR7	16.4878	1.49858	0.429583	3.48845	0.000485823	0.00764786	Up regulated
MM vs YM	ENSMFAG00000002935	IGF2BP3	32.3343	1.49471	0.348792	4.28539	1.82418e-05	0.00068153	Up regulated
MM vs YM	ENSMFAG00000039925	KLRB1	98.9384	1.4756	0.343373	4.29737	1.72838e-05	0.000651889	Up regulated
MM vs YM	ENSMFAG00000046296	LAX1	52.1346	1.46666	0.464346	3.15856	0.00158551	0.0176145	Up regulated
MM vs YM	ENSMFAG00000033286	SIT1	52.0585	1.46284	0.354457	4.127	3.67533e-05	0.00115081	Up regulated
MM vs YM	ENSMFAG00000035118	ENSMFAG00000035118	74.4588	1.45699	0.437559	3.32981	0.000869041	0.0115201	Up regulated
MM vs YM	ENSMFAG00000042916	ACP7	76.9768	1.43048	0.437122	3.2725	0.00106602	0.0132863	Up regulated
MM vs YM	ENSMFAG00000037699	SYNPO2	150.215	1.41756	0.455932	3.10915	0.00187625	0.0199074	Up regulated
MM vs YM	ENSMFAG00000001279	SELE	187.956	1.41384	0.304802	4.63857	3.50828e-06	0.000203645	Up regulated
MM vs YM	ENSMFAG00000035481	ENSMFAG00000035481	5137.4	1.40672	0.284162	4.95042	7.40536e-07	5.64761e-05	Up regulated
MM vs YM	ENSMFAG00000042125	DGKG	37.6956	1.40649	0.362506	3.87991	0.000104496	0.00247802	Up regulated
MM vs YM	ENSMFAG00000031796	ADORA2A	39.7333	1.39666	0.357341	3.90848	9.28797e-05	0.00225661	Up regulated
MM vs YM	ENSMFAG00000031004	CYP1B1	255.215	1.39539	0.406882	3.42948	0.000604745	0.00890313	Up regulated
MM vs YM	ENSMFAG00000033130	ENSMFAG00000033130	210.672	1.38898	0.406496	3.41695	0.000633267	0.00914457	Up regulated
MM vs YM	ENSMFAG00000038850	KRT10	15857.2	1.37618	0.491598	2.7994	0.0051198	0.0403095	Up regulated
MM vs YM	ENSMFAG00000042482	CASQ2	124.835	1.37346	0.355041	3.86844	0.000109534	0.00256296	Up regulated
MM vs YM	ENSMFAG00000043801	C8orf88	164.942	1.36748	0.502059	2.72375	0.00645454	0.0475122	Up regulated
MM vs YM	ENSMFAG00000009327	ENSMFAG00000009327	166.683	1.36162	0.231439	5.88329	4.02201e-09	9.65343e-07	Up regulated
MM vs YM	ENSMFAG00000033022	EPGN	716.486	1.34505	0.14052	9.5719	1.04958e-21	1.66263e-17	Up regulated
MM vs YM	ENSMFAG00000003710	SLC28A3	673.945	1.31114	0.374223	3.50362	0.000458974	0.00737021	Up regulated
MM vs YM	ENSMFAG00000030882	GPR171	26.5384	1.30783	0.312888	4.17985	2.91699e-05	0.000987352	Up regulated
MM vs YM	ENSMFAG00000014328	MGAT3	20.3337	1.3058	0.475288	2.74739	0.00600725	0.0450999	Up regulated
MM vs YM	ENSMFAG00000035649	MEDAG	64.3394	1.30275	0.387647	3.36065	0.000777603	0.0106563	Up regulated
MM vs YM	ENSMFAG00000037063	CXCR4	304.911	1.30038	0.22246	5.84547	5.05151e-09	1.09618e-06	Up regulated
MM vs YM	ENSMFAG00000027151	CA2	548.283	1.2939	0.279888	4.62293	3.78357e-06	0.000214823	Up regulated
MM vs YM	ENSMFAG00000028880	LAT2	364.686	1.26905	0.364033	3.4861	0.00049012	0.00768718	Up regulated
MM vs YM	ENSMFAG00000044554	ASPM	775.857	1.25872	0.258334	4.87246	1.10215e-06	7.7943e-05	Up regulated
MM vs YM	ENSMFAG00000030849	SPOCD1	21.9143	1.25318	0.436318	2.87217	0.00407663	0.0346448	Up regulated
MM vs YM	ENSMFAG00000033319	PIK3CG	212.202	1.24639	0.319105	3.90591	9.38718e-05	0.00227722	Up regulated
MM vs YM	ENSMFAG00000014483	GPR15	30.2531	1.23534	0.384532	3.21258	0.00131548	0.015388	Up regulated
MM vs YM	ENSMFAG00000035732	ADAP2	493.468	1.23219	0.284248	4.33493	1.45807e-05	0.000577433	Up regulated
MM vs YM	ENSMFAG00000033951	C5	58.6648	1.22846	0.39773	3.08868	0.00201049	0.0209252	Up regulated
MM vs YM	ENSMFAG00000002720	COL9A3	71.6178	1.2118	0.399574	3.03273	0.0024235	0.0239045	Up regulated
MM vs YM	ENSMFAG00000044692	CP	196.418	1.21103	0.323554	3.74291	0.000181903	0.00371331	Up regulated
MM vs YM	ENSMFAG00000026095	P2RY10	43.9012	1.21023	0.387321	3.12461	0.00178042	0.0191992	Up regulated
MM vs YM	ENSMFAG00000032965	TAGAP	112.685	1.20974	0.353095	3.42611	0.000612299	0.00897265	Up regulated
MM vs YM	ENSMFAG00000032556	DEPDC1B	85.5685	1.20323	0.237706	5.06184	4.15231e-07	3.86922e-05	Up regulated
MM vs YM	ENSMFAG00000043155	HMGN5	257.088	1.20239	0.23778	5.05675	4.26464e-07	3.88254e-05	Up regulated
MM vs YM	ENSMFAG00000038102	NCF1	43.3569	1.20013	0.443114	2.70839	0.00676103	0.0490392	Up regulated
MM vs YM	ENSMFAG00000043228	TMEM156	53.7235	1.19402	0.415586	2.87311	0.00406454	0.0345978	Up regulated
MM vs YM	ENSMFAG00000044228	NMNAT3	279.157	1.19151	0.343973	3.46395	0.000532298	0.00815487	Up regulated
MM vs YM	ENSMFAG00000023387	ENSMFAG00000023387	67.0601	1.18721	0.21479	5.52731	3.25181e-08	5.05019e-06	Up regulated
MM vs YM	ENSMFAG00000041794	CD40LG	26.6235	1.18505	0.380661	3.11313	0.00185112	0.0197067	Up regulated
MM vs YM	ENSMFAG00000007249	STX19	176.427	1.18289	0.201734	5.86362	4.5288e-09	1.03539e-06	Up regulated
MM vs YM	ENSMFAG00000035690	HMMR	206.458	1.17022	0.214812	5.44764	5.10414e-08	7.2842e-06	Up regulated
MM vs YM	ENSMFAG00000041855	SGO2	302.181	1.1431	0.272755	4.19094	2.77804e-05	0.000948426	Up regulated
MM vs YM	ENSMFAG00000015919	NDUFA4	175.253	1.12207	0.318638	3.52145	0.000429187	0.00699694	Up regulated
MM vs YM	ENSMFAG00000000683	FCN3	57.1035	1.10799	0.303139	3.65508	0.000257106	0.0047803	Up regulated
MM vs YM	ENSMFAG00000028753	CCDC58	343.267	1.10705	0.212414	5.21177	1.87049e-07	1.99234e-05	Up regulated
MM vs YM	ENSMFAG00000030980	TPPP3	278.417	1.09431	0.325846	3.35838	0.000784014	0.0107158	Up regulated
MM vs YM	ENSMFAG00000045875	CENPA	142.072	1.09367	0.219367	4.98557	6.17807e-07	5.01881e-05	Up regulated
MM vs YM	ENSMFAG00000038472	SPTB	58.1425	1.07922	0.358077	3.01394	0.00257878	0.0251079	Up regulated
MM vs YM	ENSMFAG00000043747	HBEGF	291.204	1.07624	0.250486	4.29659	1.73442e-05	0.000652612	Up regulated
MM vs YM	ENSMFAG00000045281	RASGRP3	203.518	1.07597	0.254769	4.22334	2.40713e-05	0.000850111	Up regulated
MM vs YM	ENSMFAG00000041263	CEP55	152.979	1.07593	0.242495	4.43693	9.12526e-06	0.000409545	Up regulated
MM vs YM	ENSMFAG00000035988	DLGAP5	491.04	1.0705	0.221613	4.8305	1.36192e-06	9.29925e-05	Up regulated
MM vs YM	ENSMFAG00000033976	LMCD1	210.293	1.06411	0.368599	2.88692	0.00389032	0.0334201	Up regulated
MM vs YM	ENSMFAG00000007317	PARPBP	93.133	1.06182	0.24436	4.34533	1.39068e-05	0.000554905	Up regulated
MM vs YM	ENSMFAG00000032987	CD80	47.4729	1.06156	0.330154	3.21535	0.00130283	0.0152989	Up regulated
MM vs YM	ENSMFAG00000035326	ENSMFAG00000035326	1718.45	1.06109	0.256969	4.12927	3.63911e-05	0.00114656	Up regulated
MM vs YM	ENSMFAG00000043861	CYTIP	270.474	1.05	0.320268	3.27851	0.00104356	0.0131303	Up regulated
MM vs YM	ENSMFAG00000043941	NKX1-2	34.1744	1.04882	0.30609	3.42652	0.000611379	0.00897265	Up regulated
MM vs YM	ENSMFAG00000029637	GPR65	55.7602	1.04102	0.272327	3.82269	0.000132004	0.00291236	Up regulated
MM vs YM	ENSMFAG00000001680	PBK	250.15	1.04082	0.241156	4.31596	1.5891e-05	0.000618501	Up regulated
MM vs YM	ENSMFAG00000037072	MKI67	1778.77	1.0337	0.171729	6.01938	1.75088e-09	4.78201e-07	Up regulated
MM vs YM	ENSMFAG00000038227	ENSMFAG00000038227	98.7619	1.02033	0.318397	3.20457	0.00135263	0.015709	Up regulated
MM vs YM	ENSMFAG00000035592	ENSMFAG00000035592	442.446	1.01528	0.34079	2.9792	0.00289006	0.0272689	Up regulated
MM vs YM	ENSMFAG00000045509	ERCC6L	123.441	1.01132	0.233978	4.32227	1.54435e-05	0.000605544	Up regulated
MM vs YM	ENSMFAG00000046422	ND3	40998.9	1.0095	0.279133	3.61655	0.000298559	0.00531999	Up regulated
MM vs YM	ENSMFAG00000031529	MSR1	112.691	1.00436	0.366806	2.73812	0.00617906	0.0460624	Up regulated
MM vs YM	ENSMFAG00000006224	ENSMFAG00000006224	285.349	1.00043	0.356509	2.80618	0.00501321	0.0397668	Up regulated
MM vs YM	ENSMFAG00000041092	ENSMFAG00000041092	658.772	0.998208	0.339599	2.93937	0.00328878	0.0298041	Up regulated
MM vs YM	ENSMFAG00000044253	VNN1	42.3979	0.994116	0.352862	2.8173	0.004843	0.0388443	Up regulated
MM vs YM	ENSMFAG00000002311	KIF18A	135.059	0.993211	0.244431	4.06336	4.83705e-05	0.00138614	Up regulated
MM vs YM	ENSMFAG00000000824	SGO1	114.662	0.981023	0.289475	3.38897	0.000701555	0.00995102	Up regulated
MM vs YM	ENSMFAG00000039355	KIF20B	889.418	0.979248	0.166641	5.8764	4.1929e-09	9.9134e-07	Up regulated
MM vs YM	ENSMFAG00000043424	FABP5	41264.8	0.975675	0.186941	5.21917	1.79727e-07	1.95004e-05	Up regulated
MM vs YM	ENSMFAG00000002871	APOD	1978.54	0.974038	0.302439	3.22061	0.00127917	0.0151219	Up regulated
MM vs YM	ENSMFAG00000033733	ICAM2	280.344	0.971737	0.2304	4.21761	2.46909e-05	0.000858115	Up regulated
MM vs YM	ENSMFAG00000003552	EVI2A	130.372	0.965409	0.194277	4.96924	6.72143e-07	5.35046e-05	Up regulated
MM vs YM	ENSMFAG00000043072	THEMIS	25.751	0.965047	0.34868	2.76772	0.00564503	0.0432872	Up regulated
MM vs YM	ENSMFAG00000038702	CENPF	1017.69	0.962544	0.195596	4.92108	8.60664e-07	6.23274e-05	Up regulated
MM vs YM	ENSMFAG00000041774	HS3ST3A1	89.5711	0.961293	0.298574	3.21961	0.00128365	0.0151364	Up regulated
MM vs YM	ENSMFAG00000035316	KLHL6	88.6973	0.96002	0.287604	3.33799	0.00084387	0.0112428	Up regulated
MM vs YM	ENSMFAG00000025652	BTG2	1511.65	0.958572	0.323373	2.96429	0.00303382	0.028252	Up regulated
MM vs YM	ENSMFAG00000030341	ENSMFAG00000030341	47.9747	0.956601	0.337545	2.83399	0.00459704	0.0375176	Up regulated
MM vs YM	ENSMFAG00000040148	CADM1	506.313	0.955508	0.229598	4.16166	3.15939e-05	0.00104484	Up regulated
MM vs YM	ENSMFAG00000040147	ERN1	1266.92	0.955155	0.331464	2.88163	0.00395627	0.0338664	Up regulated
MM vs YM	ENSMFAG00000000349	CXCR6	44.2223	0.951805	0.325803	2.92141	0.00348448	0.0309578	Up regulated
MM vs YM	ENSMFAG00000000886	HJURP	285.964	0.948641	0.253613	3.7405	0.000183651	0.00371548	Up regulated
MM vs YM	ENSMFAG00000039819	CCR6	169.025	0.942285	0.289884	3.25056	0.00115177	0.0140999	Up regulated
MM vs YM	ENSMFAG00000033283	CCDC18	86.2716	0.941162	0.237392	3.96458	7.35239e-05	0.00190309	Up regulated
MM vs YM	ENSMFAG00000046291	BIN2	328.357	0.940047	0.29122	3.22796	0.00124675	0.0148383	Up regulated
MM vs YM	ENSMFAG00000032238	SERPINI1	58.4609	0.937568	0.321485	2.91637	0.0035413	0.031357	Up regulated
MM vs YM	ENSMFAG00000045498	RAMP3	439.082	0.936346	0.263097	3.55894	0.000372349	0.00630843	Up regulated
MM vs YM	ENSMFAG00000000798	NCAPG	401.619	0.93293	0.228369	4.08518	4.4042e-05	0.0013065	Up regulated
MM vs YM	ENSMFAG00000040063	CD3G	81.4504	0.931805	0.29224	3.18849	0.00143017	0.016334	Up regulated
MM vs YM	ENSMFAG00000000207	IGSF6	70.0392	0.930951	0.302249	3.08008	0.00206948	0.0214126	Up regulated
MM vs YM	ENSMFAG00000032598	ZSCAN16	35.3039	0.930746	0.281094	3.31116	0.000929112	0.0120937	Up regulated
MM vs YM	ENSMFAG00000031039	IL36A	6656.33	0.926437	0.278913	3.32159	0.000895047	0.0117663	Up regulated
MM vs YM	ENSMFAG00000000572	PRR11	158.087	0.919782	0.213239	4.31338	1.60778e-05	0.000621876	Up regulated
MM vs YM	ENSMFAG00000044927	SLC1A5	292.16	0.919313	0.339509	2.70777	0.00677366	0.0490858	Up regulated
MM vs YM	ENSMFAG00000033174	ST8SIA4	250.207	0.917101	0.181617	5.04965	4.42631e-07	3.93916e-05	Up regulated
MM vs YM	ENSMFAG00000019218	SCARA5	566.795	0.916079	0.2861	3.20195	0.001365	0.0158295	Up regulated
MM vs YM	ENSMFAG00000003810	TRAF3IP3	98.8918	0.915907	0.219028	4.18169	2.89348e-05	0.000981489	Up regulated
MM vs YM	ENSMFAG00000045618	ANLN	1047.05	0.912217	0.163567	5.57701	2.44694e-08	4.07758e-06	Up regulated
MM vs YM	ENSMFAG00000030560	STARD4	430.092	0.908749	0.168618	5.38939	7.06983e-08	9.82397e-06	Up regulated
MM vs YM	ENSMFAG00000032131	ENSMFAG00000032131	641.91	0.905632	0.204594	4.42648	9.57849e-06	0.000423835	Up regulated
MM vs YM	ENSMFAG00000044400	TPX2	594.01	0.90519	0.185457	4.88085	1.05629e-06	7.53723e-05	Up regulated
MM vs YM	ENSMFAG00000031172	BATF	104.926	0.901783	0.262716	3.43254	0.000597947	0.00883589	Up regulated
MM vs YM	ENSMFAG00000044926	MTHFD2	457.481	0.900366	0.273312	3.29428	0.000986734	0.0126124	Up regulated
MM vs YM	ENSMFAG00000033884	CCR2	118.807	0.899639	0.301938	2.97955	0.00288671	0.0272679	Up regulated
MM vs YM	ENSMFAG00000002933	BUB1	297.575	0.897278	0.246923	3.63384	0.000279239	0.00507856	Up regulated
MM vs YM	ENSMFAG00000040058	ST3GAL6	546.75	0.896807	0.129721	6.91334	4.73362e-12	2.77723e-09	Up regulated
MM vs YM	ENSMFAG00000046278	SOD2	2375.94	0.895184	0.236401	3.78671	0.000152653	0.00327572	Up regulated
MM vs YM	ENSMFAG00000039305	PTPN7	109.824	0.88995	0.326488	2.72583	0.00641407	0.0473464	Up regulated
MM vs YM	ENSMFAG00000031332	DHRS7	1506.35	0.889837	0.136196	6.53348	6.42583e-11	2.70104e-08	Up regulated
MM vs YM	ENSMFAG00000037029	SEC11C	1441.18	0.886872	0.161808	5.48101	4.22908e-08	6.20304e-06	Up regulated
MM vs YM	ENSMFAG00000035541	SPC25	215.916	0.885151	0.195831	4.51998	6.18447e-06	0.000305835	Up regulated
MM vs YM	ENSMFAG00000040328	ENSMFAG00000040328	190.322	0.883746	0.190441	4.64051	3.47546e-06	0.000203154	Up regulated
MM vs YM	ENSMFAG00000040597	KNSTRN	105.148	0.882884	0.195364	4.51917	6.20811e-06	0.000305835	Up regulated
MM vs YM	ENSMFAG00000046416	ND2	49818.4	0.88184	0.264998	3.32772	0.000875595	0.0115875	Up regulated
MM vs YM	ENSMFAG00000001223	SLFN12L	32.5275	0.881708	0.289358	3.04712	0.00231046	0.0231061	Up regulated
MM vs YM	ENSMFAG00000027011	MNS1	196.004	0.87871	0.251146	3.4988	0.000467351	0.00745441	Up regulated
MM vs YM	ENSMFAG00000036197	DEPDC1	366.566	0.877507	0.253837	3.45697	0.000546281	0.00832081	Up regulated
MM vs YM	ENSMFAG00000022693	ENSMFAG00000022693	30.4299	0.871902	0.321375	2.71304	0.00666698	0.0485761	Up regulated
MM vs YM	ENSMFAG00000043842	KIF2C	220.605	0.868198	0.203115	4.27441	1.91643e-05	0.000709303	Up regulated
MM vs YM	ENSMFAG00000041966	NEK2	158.402	0.867846	0.296491	2.92706	0.00342185	0.03059	Up regulated
MM vs YM	ENSMFAG00000043126	BTK	84.8707	0.867445	0.269877	3.21422	0.001308	0.0153482	Up regulated
MM vs YM	ENSMFAG00000025692	RERGL	179.499	0.864218	0.273255	3.16268	0.00156323	0.0175004	Up regulated
MM vs YM	ENSMFAG00000031779	TF	1021.21	0.8642	0.252716	3.41965	0.000627028	0.00908747	Up regulated
MM vs YM	ENSMFAG00000038452	CD200R1	50.7475	0.858617	0.249955	3.43508	0.000592373	0.00877809	Up regulated
MM vs YM	ENSMFAG00000043017	TMEM267	81.3101	0.855245	0.274439	3.11634	0.00183109	0.0195592	Up regulated
MM vs YM	ENSMFAG00000037740	CCNA2	775.693	0.855015	0.202681	4.21852	2.45912e-05	0.000858038	Up regulated
MM vs YM	ENSMFAG00000039586	GPX2	1581.07	0.85244	0.241576	3.52866	0.000417672	0.0068677	Up regulated
MM vs YM	ENSMFAG00000031996	ENSMFAG00000031996	81.5142	0.851505	0.307339	2.77058	0.00559574	0.0429676	Up regulated
MM vs YM	ENSMFAG00000032874	HAS2	69.4413	0.8504	0.311208	2.73258	0.00628404	0.0466474	Up regulated
MM vs YM	ENSMFAG00000031312	MCOLN2	44.5717	0.848937	0.28286	3.00126	0.00268862	0.0258909	Up regulated
MM vs YM	ENSMFAG00000002270	TOP2A	2275.03	0.846981	0.205245	4.12668	3.68043e-05	0.00115081	Up regulated
MM vs YM	ENSMFAG00000025927	UQCRB	1966.62	0.846945	0.108962	7.77285	7.67396e-15	2.02605e-11	Up regulated
MM vs YM	ENSMFAG00000030096	ENSMFAG00000030096	150.114	0.844544	0.233511	3.61672	0.000298358	0.00531999	Up regulated
MM vs YM	ENSMFAG00000000189	MINPP1	446.214	0.844288	0.173657	4.86182	1.16309e-06	8.11652e-05	Up regulated
MM vs YM	ENSMFAG00000002729	MPHOSPH6	975.463	0.843339	0.1709	4.9347	8.02746e-07	6.01794e-05	Up regulated
MM vs YM	ENSMFAG00000001170	NDC80	238.862	0.838998	0.191115	4.39002	1.1334e-05	0.00047878	Up regulated
MM vs YM	ENSMFAG00000038416	PRKCQ	53.8757	0.831294	0.268538	3.09563	0.00196397	0.020549	Up regulated
MM vs YM	ENSMFAG00000044490	SOX7	361.816	0.823156	0.165725	4.96699	6.79996e-07	5.37029e-05	Up regulated
MM vs YM	ENSMFAG00000033433	RGS2	356.658	0.821893	0.222636	3.69165	0.000222804	0.00425747	Up regulated
MM vs YM	ENSMFAG00000045970	CDKN3	272.865	0.819054	0.230135	3.55901	0.000372253	0.00630843	Up regulated
MM vs YM	ENSMFAG00000031330	CEMIP	1709.74	0.81791	0.234106	3.49376	0.000476274	0.00753088	Up regulated
MM vs YM	ENSMFAG00000032731	TNFSF8	107.497	0.815584	0.216956	3.75922	0.000170446	0.00353872	Up regulated
MM vs YM	ENSMFAG00000040022	ZNF214	73.6764	0.813031	0.296879	2.73859	0.0061703	0.0460543	Up regulated
MM vs YM	ENSMFAG00000033322	ENSMFAG00000033322	159.014	0.808673	0.216594	3.73359	0.000188767	0.00377558	Up regulated
MM vs YM	ENSMFAG00000040819	PRC1	667.417	0.807724	0.197766	4.08424	4.42218e-05	0.00130734	Up regulated
MM vs YM	ENSMFAG00000022656	RACGAP1	371.939	0.804453	0.194654	4.13273	3.58486e-05	0.00114032	Up regulated
MM vs YM	ENSMFAG00000034370	HERPUD1	2206.32	0.803426	0.257604	3.11884	0.00181565	0.0194656	Up regulated
MM vs YM	ENSMFAG00000030716	SPC24	68.8124	0.802303	0.28838	2.7821	0.00540078	0.0418151	Up regulated
MM vs YM	ENSMFAG00000039764	KIF20A	345.296	0.801547	0.176109	4.55142	5.32842e-06	0.00027405	Up regulated
MM vs YM	ENSMFAG00000001851	AURKA	202.371	0.800688	0.272301	2.94045	0.00327735	0.0297346	Up regulated
MM vs YM	ENSMFAG00000001404	BCL3	320.717	0.800349	0.246894	3.24166	0.00118834	0.0143954	Up regulated
MM vs YM	ENSMFAG00000045279	HSPA13	672.844	0.800089	0.187442	4.26847	1.9682e-05	0.000722257	Up regulated
MM vs YM	ENSMFAG00000036997	TTC9C	142.725	0.798282	0.208176	3.83466	0.00012574	0.00281335	Up regulated
MM vs YM	ENSMFAG00000012290	NUF2	310.643	0.792577	0.229425	3.45462	0.000551075	0.00836167	Up regulated
MM vs YM	ENSMFAG00000028239	UBE2C	204.764	0.789514	0.227645	3.46818	0.000524	0.00806674	Up regulated
MM vs YM	ENSMFAG00000000672	SNX10	184.533	0.787864	0.248595	3.16926	0.00152827	0.0172186	Up regulated
MM vs YM	ENSMFAG00000041544	CCNB1	295.957	0.787029	0.227848	3.45418	0.000551969	0.00836722	Up regulated
MM vs YM	ENSMFAG00000002965	IL7	89.657	0.786652	0.1804	4.36061	1.29702e-05	0.000530906	Up regulated
MM vs YM	ENSMFAG00000003279	ENSMFAG00000003279	409.345	0.785968	0.288364	2.72561	0.00641828	0.0473553	Up regulated
MM vs YM	ENSMFAG00000037167	KIF4A	187.673	0.785009	0.2168	3.62088	0.000293602	0.00527784	Up regulated
MM vs YM	ENSMFAG00000002174	PFDN4	593.515	0.783657	0.154515	5.07174	3.94204e-07	3.72321e-05	Up regulated
MM vs YM	ENSMFAG00000036607	KIF11	772.382	0.776293	0.193909	4.00339	6.24408e-05	0.00170245	Up regulated
MM vs YM	ENSMFAG00000001418	ARHGAP25	325.034	0.776003	0.134427	5.77267	7.80272e-09	1.52596e-06	Up regulated
MM vs YM	ENSMFAG00000046420	ATP6	85412.1	0.773978	0.160334	4.82728	1.38409e-06	9.41002e-05	Up regulated
MM vs YM	ENSMFAG00000034059	TBCA	673.291	0.772994	0.262662	2.94292	0.00325133	0.0295832	Up regulated
MM vs YM	ENSMFAG00000000351	ENSMFAG00000000351	60.7011	0.771749	0.220992	3.4922	0.000479055	0.00756479	Up regulated
MM vs YM	ENSMFAG00000038896	UGDH	2220.94	0.770853	0.109693	7.02736	2.10473e-12	1.44961e-09	Up regulated
MM vs YM	ENSMFAG00000045455	TUBD1	158.914	0.770255	0.203442	3.78611	0.000153023	0.00327572	Up regulated
MM vs YM	ENSMFAG00000033435	ST6GALNAC4	191.647	0.76032	0.15334	4.95838	7.10826e-07	5.5197e-05	Up regulated
MM vs YM	ENSMFAG00000036099	SEL1L	2618.61	0.759619	0.201767	3.76484	0.000166655	0.00347509	Up regulated
MM vs YM	ENSMFAG00000045501	NMI	924.224	0.757204	0.180085	4.2047	2.61426e-05	0.00090027	Up regulated
MM vs YM	ENSMFAG00000032048	IRX3	402.456	0.755738	0.151929	4.97429	6.54884e-07	5.25023e-05	Up regulated
MM vs YM	ENSMFAG00000045322	GRAP2	117.168	0.755158	0.241474	3.12728	0.0017643	0.0190774	Up regulated
MM vs YM	ENSMFAG00000033689	CLBA1	127.826	0.751031	0.211865	3.54486	0.000392826	0.00655027	Up regulated
MM vs YM	ENSMFAG00000045681	ENSMFAG00000045681	8567.41	0.749775	0.261098	2.87162	0.00408374	0.0346659	Up regulated
MM vs YM	ENSMFAG00000036901	CETN3	423.946	0.749348	0.146969	5.09869	3.42007e-07	3.34428e-05	Up regulated
MM vs YM	ENSMFAG00000035615	TDRP	177.986	0.748411	0.251475	2.97609	0.00291953	0.0274633	Up regulated
MM vs YM	ENSMFAG00000040348	SRGN	1515.6	0.746953	0.17919	4.16849	3.06629e-05	0.00102274	Up regulated
MM vs YM	ENSMFAG00000030969	CCDC112	353.634	0.74597	0.109029	6.84194	7.81278e-12	4.26766e-09	Up regulated
MM vs YM	ENSMFAG00000044937	CDCA2	204.006	0.745467	0.231023	3.2268	0.00125181	0.0148873	Up regulated
MM vs YM	ENSMFAG00000040835	PHLDA2	61.6311	0.744058	0.238425	3.12072	0.00180409	0.0193955	Up regulated
MM vs YM	ENSMFAG00000030793	POLB	1098.68	0.743079	0.133993	5.54566	2.92849e-08	4.63903e-06	Up regulated
MM vs YM	ENSMFAG00000008274	5_8S_rRNA	208.545	0.74258	0.2685	2.76566	0.00568074	0.0434728	Up regulated
MM vs YM	ENSMFAG00000038474	FAM78A	87.9251	0.741947	0.228718	3.24394	0.00117889	0.0143322	Up regulated
MM vs YM	ENSMFAG00000044542	ENPP4	208.541	0.740887	0.204348	3.62562	0.000288273	0.005207	Up regulated
MM vs YM	ENSMFAG00000044901	LIPN	338.986	0.739012	0.272386	2.7131	0.00666562	0.0485761	Up regulated
MM vs YM	ENSMFAG00000041684	KIF23	572.668	0.738482	0.171159	4.3146	1.59895e-05	0.00062081	Up regulated
MM vs YM	ENSMFAG00000039021	TMED5	956.276	0.73842	0.183075	4.03343	5.49685e-05	0.00153844	Up regulated
MM vs YM	ENSMFAG00000043142	WFDC5	958.624	0.737194	0.237339	3.10608	0.00189586	0.0200522	Up regulated
MM vs YM	ENSMFAG00000037262	KPNA2	786.031	0.735393	0.21359	3.44301	0.00057527	0.00856472	Up regulated
MM vs YM	ENSMFAG00000042779	CCNB2	312.345	0.733003	0.216118	3.39167	0.000694668	0.009887	Up regulated
MM vs YM	ENSMFAG00000040163	ENSMFAG00000040163	284.625	0.731961	0.206031	3.55268	0.000381325	0.00640569	Up regulated
MM vs YM	ENSMFAG00000005448	RNASE6	94.3724	0.730582	0.260108	2.80877	0.00497316	0.0395283	Up regulated
MM vs YM	ENSMFAG00000044898	MZT1	511.833	0.729461	0.124351	5.86613	4.46097e-09	1.03539e-06	Up regulated
MM vs YM	ENSMFAG00000041632	TXNDC11	961.667	0.728386	0.226908	3.21005	0.0013271	0.0154868	Up regulated
MM vs YM	ENSMFAG00000000109	ATF1	633.716	0.72601	0.110224	6.58669	4.49741e-11	1.97898e-08	Up regulated
MM vs YM	ENSMFAG00000040604	LPXN	187.184	0.725976	0.18079	4.01558	5.9299e-05	0.001628	Up regulated
MM vs YM	ENSMFAG00000042896	TLR4	196.308	0.725663	0.215554	3.3665	0.000761276	0.0105322	Up regulated
MM vs YM	ENSMFAG00000037012	DCUN1D3	1304.35	0.723781	0.126999	5.6991	1.20439e-08	2.21846e-06	Up regulated
MM vs YM	ENSMFAG00000045252	ZNF165	41.9631	0.723439	0.248951	2.90594	0.00366146	0.031939	Up regulated
MM vs YM	ENSMFAG00000032047	BUB1B	327.015	0.722546	0.199593	3.62011	0.000294483	0.00527784	Up regulated
MM vs YM	ENSMFAG00000036396	GIMAP7	156.038	0.722035	0.205247	3.51788	0.000435005	0.00705748	Up regulated
MM vs YM	ENSMFAG00000025723	ENSMFAG00000025723	215.34	0.72189	0.176945	4.07974	4.50869e-05	0.00133002	Up regulated
MM vs YM	ENSMFAG00000002713	ENSMFAG00000002713	164.188	0.721233	0.236374	3.05124	0.00227899	0.0229215	Up regulated
MM vs YM	ENSMFAG00000031522	ZC3H8	457.43	0.720749	0.208479	3.45717	0.000545884	0.00832081	Up regulated
MM vs YM	ENSMFAG00000039345	CDK1	721.886	0.719175	0.19358	3.71513	0.000203099	0.00396271	Up regulated
MM vs YM	ENSMFAG00000030549	TCEAL9	344.236	0.714899	0.150679	4.74452	2.09001e-06	0.000134528	Up regulated
MM vs YM	ENSMFAG00000025374	BDKRB1	282.477	0.71477	0.239681	2.98217	0.00286211	0.0270795	Up regulated
MM vs YM	ENSMFAG00000041588	STMN1	1201.38	0.712762	0.199067	3.58051	0.000342926	0.00595646	Up regulated
MM vs YM	ENSMFAG00000033091	TP53INP1	2137.97	0.711539	0.232083	3.06588	0.00217032	0.0221236	Up regulated
MM vs YM	ENSMFAG00000036755	FILIP1L	303.61	0.711005	0.209512	3.39362	0.000689745	0.00982576	Up regulated
MM vs YM	ENSMFAG00000044624	CSTA	34804.7	0.709177	0.124572	5.69291	1.24892e-08	2.27404e-06	Up regulated
MM vs YM	ENSMFAG00000041299	ENSMFAG00000041299	207.015	0.708927	0.214357	3.30723	0.000942227	0.0122043	Up regulated
MM vs YM	ENSMFAG00000038759	UBXN8	164.135	0.705628	0.135053	5.22484	1.74307e-07	1.94451e-05	Up regulated
MM vs YM	ENSMFAG00000035711	CCNG1	1959.63	0.702636	0.136088	5.16311	2.42883e-07	2.51471e-05	Up regulated
MM vs YM	ENSMFAG00000043478	GIMAP6	527.417	0.701747	0.131603	5.33232	9.69676e-08	1.26947e-05	Up regulated
MM vs YM	ENSMFAG00000043331	FAM213A	3190.23	0.699533	0.175164	3.99359	6.50791e-05	0.00173885	Up regulated
MM vs YM	ENSMFAG00000042016	MFSD9	224.984	0.69717	0.189634	3.67639	0.000236559	0.0044771	Up regulated
MM vs YM	ENSMFAG00000039084	RCSD1	364.288	0.697134	0.192572	3.62011	0.000294475	0.00527784	Up regulated
MM vs YM	ENSMFAG00000044479	MEF2C	650.504	0.696948	0.137427	5.07142	3.94861e-07	3.72321e-05	Up regulated
MM vs YM	ENSMFAG00000003625	ID1	1151.9	0.696226	0.227282	3.06327	0.00218935	0.0222032	Up regulated
MM vs YM	ENSMFAG00000029809	TLR1	298.272	0.695947	0.256348	2.71485	0.00663057	0.0484255	Up regulated
MM vs YM	ENSMFAG00000028633	RIDA	360.696	0.695615	0.166899	4.16788	3.07451e-05	0.00102318	Up regulated
MM vs YM	ENSMFAG00000043946	MRPL19	600.837	0.695494	0.153188	4.54012	5.6221e-06	0.000284536	Up regulated
MM vs YM	ENSMFAG00000038439	CINP	1282.54	0.69223	0.162956	4.24795	2.15735e-05	0.000769698	Up regulated
MM vs YM	ENSMFAG00000033099	RHBDL2	712.788	0.691433	0.238787	2.89561	0.00378421	0.0327572	Up regulated
MM vs YM	ENSMFAG00000035648	ENSMFAG00000035648	1770.81	0.689191	0.177528	3.88215	0.000103537	0.00245896	Up regulated
MM vs YM	ENSMFAG00000038432	NUAK2	1676.49	0.688398	0.224722	3.06333	0.00218885	0.0222032	Up regulated
MM vs YM	ENSMFAG00000043706	BIRC3	822.175	0.688157	0.195154	3.52623	0.000421526	0.00690527	Up regulated
MM vs YM	ENSMFAG00000002437	TLR8	89.6872	0.687777	0.209947	3.27596	0.00105303	0.0131761	Up regulated
MM vs YM	ENSMFAG00000035383	MRPS25	1028.15	0.686168	0.217879	3.14931	0.00163655	0.0180408	Up regulated
MM vs YM	ENSMFAG00000044655	ESCO2	161.927	0.683563	0.175045	3.90507	9.41972e-05	0.00228162	Up regulated
MM vs YM	ENSMFAG00000032420	HES1	953.706	0.681381	0.197651	3.4474	0.000566007	0.00848985	Up regulated
MM vs YM	ENSMFAG00000003667	OVOL1	2282.08	0.680813	0.240635	2.82924	0.00466591	0.0379624	Up regulated
MM vs YM	ENSMFAG00000003461	DNAJA2	1962.52	0.680805	0.128547	5.29616	1.18265e-07	1.46362e-05	Up regulated
MM vs YM	ENSMFAG00000042669	SNRNP25	378.045	0.679611	0.181871	3.73677	0.000186402	0.00374244	Up regulated
MM vs YM	ENSMFAG00000039151	SQOR	2460.61	0.67951	0.129622	5.24223	1.58651e-07	1.84794e-05	Up regulated
MM vs YM	ENSMFAG00000032875	TTK	322.233	0.678698	0.229647	2.9554	0.00312265	0.028776	Up regulated
MM vs YM	ENSMFAG00000041017	RBMX2	412.43	0.678638	0.152945	4.43713	9.11643e-06	0.000409545	Up regulated
MM vs YM	ENSMFAG00000030966	PDE12	467.213	0.678557	0.163319	4.15481	3.25562e-05	0.00106116	Up regulated
MM vs YM	ENSMFAG00000031580	IL36RN	2843.95	0.673936	0.186926	3.60537	0.000311705	0.00548636	Up regulated
MM vs YM	ENSMFAG00000040944	MAP3K5	332.265	0.672107	0.16212	4.14574	3.38725e-05	0.00109282	Up regulated
MM vs YM	ENSMFAG00000007242	KLK8	1989.5	0.671564	0.208809	3.21616	0.00129917	0.0152672	Up regulated
MM vs YM	ENSMFAG00000030804	NDUFAF4	317.329	0.67139	0.231839	2.89593	0.00378039	0.0327565	Up regulated
MM vs YM	ENSMFAG00000030155	ENSMFAG00000030155	437.018	0.670055	0.21797	3.07407	0.0021116	0.0217066	Up regulated
MM vs YM	ENSMFAG00000031733	MASTL	187.706	0.668932	0.167411	3.99575	6.44904e-05	0.00173491	Up regulated
MM vs YM	ENSMFAG00000044173	GPSM3	145.705	0.668345	0.216098	3.09279	0.00198285	0.0207055	Up regulated
MM vs YM	ENSMFAG00000042102	LDLR	1039.88	0.667853	0.197982	3.3733	0.000742723	0.0103387	Up regulated
MM vs YM	ENSMFAG00000046112	PLK1	313.157	0.667663	0.220032	3.03439	0.0024102	0.0238327	Up regulated
MM vs YM	ENSMFAG00000043640	CKS2	561.483	0.667425	0.17316	3.85438	0.000116025	0.00264834	Up regulated
MM vs YM	ENSMFAG00000045223	KNL1	184.124	0.667314	0.199436	3.346	0.000819851	0.0110436	Up regulated
MM vs YM	ENSMFAG00000043322	GOLGA4	3826.63	0.664777	0.175677	3.78408	0.000154281	0.00329376	Up regulated
MM vs YM	ENSMFAG00000046333	UBE2J1	1610.84	0.664629	0.175704	3.78267	0.000155156	0.00329897	Up regulated
MM vs YM	ENSMFAG00000035353	SLAMF1	123.879	0.663705	0.216253	3.06912	0.00214693	0.0219557	Up regulated
MM vs YM	ENSMFAG00000033298	GRAP	160.905	0.662401	0.220876	2.99897	0.00270892	0.0260307	Up regulated
MM vs YM	ENSMFAG00000026656	ENSMFAG00000026656	1557.93	0.662319	0.138304	4.78888	1.67719e-06	0.000109786	Up regulated
MM vs YM	ENSMFAG00000038546	DUSP6	479.67	0.658017	0.184361	3.56918	0.000358104	0.00615263	Up regulated
MM vs YM	ENSMFAG00000039807	SLC35G1	997.241	0.656258	0.204273	3.21265	0.00131516	0.015388	Up regulated
MM vs YM	ENSMFAG00000001570	CDCA8	409.788	0.653621	0.207892	3.14405	0.00166629	0.0182543	Up regulated
MM vs YM	ENSMFAG00000010897	CFAP36	799.316	0.651698	0.110204	5.91356	3.34788e-09	8.15905e-07	Up regulated
MM vs YM	ENSMFAG00000046130	ZNF273	139.56	0.650295	0.171839	3.78433	0.000154122	0.00329376	Up regulated
MM vs YM	ENSMFAG00000035719	ENSMFAG00000035719	275.442	0.649766	0.14693	4.42228	9.76637e-06	0.000429747	Up regulated
MM vs YM	ENSMFAG00000044903	RAB38	803.776	0.649452	0.214244	3.03137	0.00243447	0.0239978	Up regulated
MM vs YM	ENSMFAG00000039719	ADAMTS1	355.615	0.647775	0.208105	3.11273	0.00185367	0.0197206	Up regulated
MM vs YM	ENSMFAG00000035464	CTSS	773.779	0.647702	0.198501	3.26297	0.00110251	0.0136337	Up regulated
MM vs YM	ENSMFAG00000038343	HSD17B11	283.649	0.647462	0.205797	3.14613	0.00165449	0.0181627	Up regulated
MM vs YM	ENSMFAG00000002877	ZNF473	293.286	0.647424	0.202461	3.19777	0.00138494	0.0159788	Up regulated
MM vs YM	ENSMFAG00000003506	GAB2	486.033	0.646053	0.226516	2.85213	0.00434272	0.0361582	Up regulated
MM vs YM	ENSMFAG00000046424	ND4	30279.6	0.645841	0.146446	4.4101	1.03323e-05	0.000449656	Up regulated
MM vs YM	ENSMFAG00000036969	CASP3	443.379	0.645135	0.184642	3.49397	0.000475899	0.00753088	Up regulated
MM vs YM	ENSMFAG00000046427	CYTB	86120.1	0.644801	0.195202	3.30325	0.000955707	0.0123192	Up regulated
MM vs YM	ENSMFAG00000039831	KIF15	259.775	0.644689	0.220476	2.92408	0.00345471	0.0307623	Up regulated
MM vs YM	ENSMFAG00000033587	PKIB	138.219	0.642348	0.178093	3.60682	0.000309977	0.00546808	Up regulated
MM vs YM	ENSMFAG00000031520	LYVE1	329.916	0.642147	0.174772	3.6742	0.000238598	0.00450492	Up regulated
MM vs YM	ENSMFAG00000042667	PARM1	514.609	0.641609	0.169285	3.79011	0.000150579	0.00324093	Up regulated
MM vs YM	ENSMFAG00000044195	ENSMFAG00000044195	204.865	0.641318	0.14968	4.2846	1.83069e-05	0.000682354	Up regulated
MM vs YM	ENSMFAG00000039045	ZCCHC17	536.4	0.640736	0.106243	6.03086	1.63094e-09	4.53258e-07	Up regulated
MM vs YM	ENSMFAG00000037885	TMPO	1730.1	0.640592	0.151364	4.23211	2.31505e-05	0.000822259	Up regulated
MM vs YM	ENSMFAG00000024837	TNFAIP8L1	77.3781	0.636644	0.230142	2.76631	0.0056695	0.0434077	Up regulated
MM vs YM	ENSMFAG00000002360	CIB1	878.812	0.636574	0.190699	3.33811	0.000843518	0.0112428	Up regulated
MM vs YM	ENSMFAG00000043384	ENSMFAG00000043384	531.519	0.636432	0.223554	2.84688	0.00441505	0.0365375	Up regulated
MM vs YM	ENSMFAG00000000373	TPST2	378.094	0.636395	0.143795	4.42572	9.61224e-06	0.000424144	Up regulated
MM vs YM	ENSMFAG00000043147	TRIAP1	612.234	0.635672	0.200855	3.16483	0.00155174	0.0173964	Up regulated
MM vs YM	ENSMFAG00000037676	ENSMFAG00000037676	117704	0.635051	0.135621	4.68254	2.83344e-06	0.000174648	Up regulated
MM vs YM	ENSMFAG00000045444	ALCAM	421.926	0.63356	0.15915	3.98091	6.86527e-05	0.00181255	Up regulated
MM vs YM	ENSMFAG00000002721	LLPH	624.562	0.631487	0.170614	3.70127	0.000214522	0.00412408	Up regulated
MM vs YM	ENSMFAG00000031620	FAM204A	799.919	0.62915	0.124091	5.07007	3.97675e-07	3.72756e-05	Up regulated
MM vs YM	ENSMFAG00000000382	ENSMFAG00000000382	487.108	0.627765	0.165024	3.80408	0.000142335	0.00310141	Up regulated
MM vs YM	ENSMFAG00000044459	ENSMFAG00000044459	1413.77	0.627741	0.134821	4.6561	3.22253e-06	0.000191191	Up regulated
MM vs YM	ENSMFAG00000030077	PHTF1	392.296	0.627536	0.158351	3.96294	7.4031e-05	0.00191309	Up regulated
MM vs YM	ENSMFAG00000001604	CDKN1A	1974.21	0.626732	0.199933	3.13471	0.00172024	0.0187173	Up regulated
MM vs YM	ENSMFAG00000045080	CDCA5	273.774	0.625959	0.224494	2.78831	0.00529837	0.0413252	Up regulated
MM vs YM	ENSMFAG00000044358	CD274	862.162	0.625654	0.221694	2.82214	0.00477038	0.0385549	Up regulated
MM vs YM	ENSMFAG00000032377	CCDC32	246.822	0.625526	0.144198	4.33797	1.43804e-05	0.000572363	Up regulated
MM vs YM	ENSMFAG00000043808	RBM38	107.26	0.623307	0.225463	2.76457	0.00569982	0.0435556	Up regulated
MM vs YM	ENSMFAG00000032977	ENSMFAG00000032977	179.174	0.622403	0.192264	3.23723	0.00120696	0.0144955	Up regulated
MM vs YM	ENSMFAG00000001165	ARL14EP	887.753	0.622355	0.111776	5.56786	2.57881e-08	4.21144e-06	Up regulated
MM vs YM	ENSMFAG00000001052	UBE2S	448.969	0.621313	0.181649	3.42041	0.000625277	0.00907743	Up regulated
MM vs YM	ENSMFAG00000001506	AP1S2	876.367	0.620989	0.115887	5.35857	8.38819e-08	1.14549e-05	Up regulated
MM vs YM	ENSMFAG00000029997	CCDC69	1101.35	0.620079	0.224232	2.76534	0.00568629	0.0434942	Up regulated
MM vs YM	ENSMFAG00000029995	SKIL	882.529	0.619876	0.140963	4.39745	1.09532e-05	0.00046768	Up regulated
MM vs YM	ENSMFAG00000003317	RAB27A	645.047	0.61977	0.121546	5.09906	3.41345e-07	3.34428e-05	Up regulated
MM vs YM	ENSMFAG00000040755	SCD	1195.27	0.619755	0.221485	2.79818	0.00513921	0.0404221	Up regulated
MM vs YM	ENSMFAG00000043875	GUCY1B3	408.735	0.61932	0.199864	3.09871	0.00194363	0.0204306	Up regulated
MM vs YM	ENSMFAG00000039912	PBDC1	571.806	0.618923	0.207983	2.97584	0.00292189	0.0274692	Up regulated
MM vs YM	ENSMFAG00000034835	ENSMFAG00000034835	1292.46	0.618018	0.161615	3.824	0.000131302	0.00290092	Up regulated
MM vs YM	ENSMFAG00000041382	CIR1	710.012	0.61778	0.087127	7.09057	1.3356e-12	9.61695e-10	Up regulated
MM vs YM	ENSMFAG00000036506	LARP7	969.916	0.616426	0.0898062	6.86396	6.6978e-12	3.78928e-09	Up regulated
MM vs YM	ENSMFAG00000006620	TRMT10A	123.649	0.615677	0.170389	3.61336	0.00030226	0.00537989	Up regulated
MM vs YM	ENSMFAG00000031049	EIF3J	982.289	0.614947	0.117589	5.22964	1.69842e-07	1.92176e-05	Up regulated
MM vs YM	ENSMFAG00000022085	LAPTM5	1621.19	0.614697	0.130239	4.71977	2.36113e-06	0.000148423	Up regulated
MM vs YM	ENSMFAG00000032693	TMEM102	230.522	0.610892	0.211159	2.89305	0.00381519	0.0329174	Up regulated
MM vs YM	ENSMFAG00000002641	SRP9	4116.77	0.609659	0.138006	4.41763	9.97869e-06	0.000437874	Up regulated
MM vs YM	ENSMFAG00000045090	MSMO1	2946.06	0.609285	0.187667	3.24663	0.0011678	0.014252	Up regulated
MM vs YM	ENSMFAG00000040665	SPCS2	1729.48	0.608742	0.125106	4.86582	1.13984e-06	8.02496e-05	Up regulated
MM vs YM	ENSMFAG00000037714	FGL2	1968.76	0.608496	0.161627	3.76481	0.000166673	0.00347509	Up regulated
MM vs YM	ENSMFAG00000031641	FAM162A	2937.99	0.608432	0.156125	3.89709	9.73549e-05	0.00235091	Up regulated
MM vs YM	ENSMFAG00000028864	RAD18	492.404	0.607748	0.199755	3.04247	0.00234643	0.0233773	Up regulated
MM vs YM	ENSMFAG00000043907	SQLE	2398.8	0.607118	0.162286	3.74104	0.00018326	0.0037136	Up regulated
MM vs YM	ENSMFAG00000042031	NAA20	2086.27	0.606314	0.129929	4.6665	3.06379e-06	0.000185242	Up regulated
MM vs YM	ENSMFAG00000000962	EXOC6	221.591	0.605416	0.124484	4.8634	1.15384e-06	8.08758e-05	Up regulated
MM vs YM	ENSMFAG00000032806	ADGRL4	691.587	0.604832	0.184007	3.287	0.00101261	0.0128223	Up regulated
MM vs YM	ENSMFAG00000031882	NRBF2	531.019	0.603901	0.101563	5.94606	2.74672e-09	6.90647e-07	Up regulated
MM vs YM	ENSMFAG00000030367	SERTAD1	259.046	0.60372	0.165988	3.63713	0.000275693	0.00502561	Up regulated
MM vs YM	ENSMFAG00000042853	SLC25A5	4913.55	0.603277	0.0889309	6.78366	1.17168e-11	5.98728e-09	Up regulated
MM vs YM	ENSMFAG00000026599	ENSMFAG00000026599	397.066	0.603236	0.187083	3.22444	0.00126221	0.0149661	Up regulated
MM vs YM	ENSMFAG00000001345	DNAJC21	654.198	0.601513	0.108278	5.55527	2.77181e-08	4.48043e-06	Up regulated
MM vs YM	ENSMFAG00000030248	RASGRP1	416.474	0.601448	0.186578	3.22358	0.00126601	0.0149999	Up regulated
MM vs YM	ENSMFAG00000044267	TOM1L1	786.952	0.600476	0.137316	4.37294	1.22583e-05	0.000505688	Up regulated
MM vs YM	ENSMFAG00000039976	NUSAP1	295.867	0.59785	0.191125	3.12806	0.00175962	0.0190465	Up regulated
MM vs YM	ENSMFAG00000000086	TDG	1500.16	0.597728	0.133367	4.48182	7.40087e-06	0.00035101	Up regulated
MM vs YM	ENSMFAG00000043098	PPA1	1400	0.597462	0.17317	3.45015	0.000560271	0.00846068	Up regulated
MM vs YM	ENSMFAG00000036183	GPR37	73.7128	0.596408	0.2113	2.82257	0.00476402	0.0385231	Up regulated
MM vs YM	ENSMFAG00000041083	SNRPG	1174.94	0.596234	0.178712	3.33629	0.000849046	0.0113023	Up regulated
MM vs YM	ENSMFAG00000031646	Tmem97	525.8	0.596095	0.159688	3.73287	0.000189311	0.00377742	Up regulated
MM vs YM	ENSMFAG00000043073	STK17A	810.917	0.594863	0.145333	4.09311	4.25626e-05	0.00128443	Up regulated
MM vs YM	ENSMFAG00000001277	CYTH4	244.309	0.592579	0.202143	2.93149	0.00337342	0.030311	Up regulated
MM vs YM	ENSMFAG00000042598	RWDD1	1443.21	0.591143	0.137308	4.30523	1.66813e-05	0.000635211	Up regulated
MM vs YM	ENSMFAG00000044065	AKAP7	184.287	0.590719	0.162483	3.63558	0.000277358	0.00505015	Up regulated
MM vs YM	ENSMFAG00000036939	C16orf87	202.728	0.58885	0.173041	3.40296	0.0006666	0.00957354	Up regulated
MM vs YM	ENSMFAG00000039790	LMOD1	182.995	0.588612	0.216825	2.71469	0.00663377	0.0484265	Up regulated
MM vs YM	ENSMFAG00000036107	KIFC1	420.908	0.588375	0.202053	2.91199	0.00359138	0.0316061	Up regulated
MM vs YM	ENSMFAG00000029274	THAP9	195.743	0.587164	0.141477	4.15024	3.32123e-05	0.00107811	Up regulated
MM vs YM	ENSMFAG00000031532	C1GALT1	1428.84	0.585226	0.173106	3.38074	0.000722897	0.010179	Up regulated
MM vs YM	ENSMFAG00000030947	FAM198B	753.827	0.585222	0.17046	3.4332	0.000596509	0.00882287	Up regulated
MM vs YM	ENSMFAG00000039758	SRPRB	1567.34	0.584033	0.10442	5.59312	2.2303e-08	3.78936e-06	Up regulated
MM vs YM	ENSMFAG00000033605	TIGAR	728.659	0.581556	0.19975	2.91143	0.00359781	0.0316452	Up regulated
MM vs YM	ENSMFAG00000044592	APBB1IP	219.881	0.579439	0.209449	2.76648	0.00566644	0.0434052	Up regulated
MM vs YM	ENSMFAG00000038453	LXN	374.817	0.578791	0.181393	3.19081	0.00141876	0.0162272	Up regulated
MM vs YM	ENSMFAG00000011168	B3GNT5	499.197	0.577993	0.188294	3.06963	0.00214325	0.0219323	Up regulated
MM vs YM	ENSMFAG00000031087	ENSMFAG00000031087	11703.3	0.577843	0.0665451	8.68349	3.83804e-18	3.03992e-14	Up regulated
MM vs YM	ENSMFAG00000002262	ARNTL2	747.072	0.577584	0.138276	4.17704	2.95328e-05	0.000997503	Up regulated
MM vs YM	ENSMFAG00000045699	LPAR6	2654.71	0.57655	0.152633	3.77735	0.000158503	0.00335227	Up regulated
MM vs YM	ENSMFAG00000041866	KIAA1551	1133.67	0.570966	0.151661	3.76474	0.000166723	0.00347509	Up regulated
MM vs YM	ENSMFAG00000032649	ZNF564	202.298	0.568765	0.164955	3.448	0.000564761	0.00848985	Up regulated
MM vs YM	ENSMFAG00000031061	LIN54	374.74	0.568596	0.142064	4.00239	6.27049e-05	0.00170671	Up regulated
MM vs YM	ENSMFAG00000043540	SNAPC1	379.086	0.566312	0.154601	3.66305	0.000249233	0.00465029	Up regulated
MM vs YM	ENSMFAG00000042972	FAM136A	155.931	0.565648	0.192316	2.94124	0.00326899	0.0296927	Up regulated
MM vs YM	ENSMFAG00000030593	MRPL1	296.522	0.564651	0.152759	3.69635	0.000218722	0.00419465	Up regulated
MM vs YM	ENSMFAG00000042547	APOOL	529.32	0.564517	0.149251	3.78234	0.000155358	0.00329897	Up regulated
MM vs YM	ENSMFAG00000041054	BLOC1S2	2114.83	0.564227	0.100904	5.5917	2.2486e-08	3.78936e-06	Up regulated
MM vs YM	ENSMFAG00000043279	ENSMFAG00000043279	3371.19	0.564071	0.0931876	6.05306	1.42117e-09	4.16902e-07	Up regulated
MM vs YM	ENSMFAG00000021726	OVOL2	88.6206	0.561685	0.20751	2.70678	0.00679384	0.0492095	Up regulated
MM vs YM	ENSMFAG00000036870	GMFG	446.156	0.561633	0.137974	4.07057	4.68978e-05	0.00136064	Up regulated
MM vs YM	ENSMFAG00000039462	CCNF	276.475	0.559855	0.176716	3.1681	0.00153437	0.0172262	Up regulated
MM vs YM	ENSMFAG00000041736	ERGIC2	1078.57	0.558939	0.116037	4.8169	1.45809e-06	9.75723e-05	Up regulated
MM vs YM	ENSMFAG00000006403	PYGL	2008.39	0.558844	0.169173	3.3034	0.000955212	0.0123192	Up regulated
MM vs YM	ENSMFAG00000032542	LYAR	212.201	0.558621	0.168281	3.31958	0.000901542	0.0118325	Up regulated
MM vs YM	ENSMFAG00000040783	RRM2	903.821	0.558603	0.173624	3.21732	0.00129395	0.0152171	Up regulated
MM vs YM	ENSMFAG00000042855	RRP7A	520.137	0.557385	0.196526	2.83619	0.00456549	0.0373757	Up regulated
MM vs YM	ENSMFAG00000041227	PPIG	1841.47	0.556231	0.140013	3.97272	7.10555e-05	0.00185271	Up regulated
MM vs YM	ENSMFAG00000001397	CTSZ	1610.63	0.556086	0.124828	4.45482	8.39637e-06	0.000386314	Up regulated
MM vs YM	ENSMFAG00000040933	YARS	850.687	0.554015	0.194614	2.84674	0.00441698	0.0365375	Up regulated
MM vs YM	ENSMFAG00000035924	ENSMFAG00000035924	182.598	0.553611	0.172553	3.20835	0.001335	0.0155206	Up regulated
MM vs YM	ENSMFAG00000044992	AMMECR1	933.169	0.553608	0.121667	4.55018	5.36003e-06	0.000274443	Up regulated
MM vs YM	ENSMFAG00000036438	CDKN2AIPNL	235.669	0.552385	0.130377	4.23684	2.26686e-05	0.00080695	Up regulated
MM vs YM	ENSMFAG00000002674	ENSMFAG00000002674	414.741	0.551466	0.185534	2.97232	0.0029556	0.0276876	Up regulated
MM vs YM	ENSMFAG00000037398	ESCO1	618.988	0.550937	0.109719	5.02133	5.13145e-07	4.42474e-05	Up regulated
MM vs YM	ENSMFAG00000032850	ENSMFAG00000032850	1977.25	0.550491	0.0880342	6.25315	4.02251e-10	1.35494e-07	Up regulated
MM vs YM	ENSMFAG00000045497	CCDC91	276.385	0.550021	0.134223	4.09781	4.17069e-05	0.0012681	Up regulated
MM vs YM	ENSMFAG00000039740	STX10	1003.59	0.549085	0.148401	3.70002	0.000215584	0.00413947	Up regulated
MM vs YM	ENSMFAG00000046414	RASEF	378.995	0.548599	0.183225	2.99413	0.00275229	0.0263757	Up regulated
MM vs YM	ENSMFAG00000034228	RAD50	814.257	0.548596	0.151938	3.61067	0.000305412	0.00541772	Up regulated
MM vs YM	ENSMFAG00000044572	LSM7	460.55	0.547317	0.154955	3.5321	0.000412267	0.00680283	Up regulated
MM vs YM	ENSMFAG00000032475	CDKN2D	206.71	0.547268	0.172647	3.16986	0.00152512	0.0171953	Up regulated
MM vs YM	ENSMFAG00000032373	CENPN	249.975	0.546304	0.138997	3.93033	8.48276e-05	0.00208658	Up regulated
MM vs YM	ENSMFAG00000043490	POC1B	329.644	0.545944	0.165751	3.29376	0.000988583	0.0126175	Up regulated
MM vs YM	ENSMFAG00000001066	MBNL1	3202.47	0.545882	0.15355	3.55507	0.000377883	0.00636136	Up regulated
MM vs YM	ENSMFAG00000033296	PYCARD	1147.52	0.545836	0.194972	2.79956	0.00511728	0.0403095	Up regulated
MM vs YM	ENSMFAG00000041089	YEATS4	317.814	0.545768	0.152192	3.58605	0.000335724	0.00585705	Up regulated
MM vs YM	ENSMFAG00000001948	PDRG1	905.956	0.545078	0.17515	3.11206	0.00185784	0.0197517	Up regulated
MM vs YM	ENSMFAG00000030060	ZNF581	261.779	0.544029	0.146177	3.72172	0.00019787	0.00388891	Up regulated
MM vs YM	ENSMFAG00000002589	SPRTN	355.857	0.543991	0.172846	3.14726	0.00164809	0.0181196	Up regulated
MM vs YM	ENSMFAG00000044344	ZNF232	123.719	0.543762	0.166074	3.27421	0.00105958	0.0132373	Up regulated
MM vs YM	ENSMFAG00000035579	BUD31	620.436	0.541441	0.137894	3.92652	8.61848e-05	0.0021134	Up regulated
MM vs YM	ENSMFAG00000033746	LMNB1	775.37	0.541058	0.170632	3.17091	0.00151963	0.0171578	Up regulated
MM vs YM	ENSMFAG00000036089	FRRS1	678.573	0.540882	0.1855	2.9158	0.00354776	0.0313791	Up regulated
MM vs YM	ENSMFAG00000033000	HSPD1	2793.49	0.540391	0.131027	4.12429	3.71882e-05	0.00115964	Up regulated
MM vs YM	ENSMFAG00000042475	ENSMFAG00000042475	2576.4	0.539847	0.120133	4.49376	6.99768e-06	0.000336931	Up regulated
MM vs YM	ENSMFAG00000030486	FAM49A	232.85	0.53979	0.144095	3.74608	0.000179621	0.00367145	Up regulated
MM vs YM	ENSMFAG00000037920	SELENOT	2431.6	0.539558	0.0856613	6.29874	3.00072e-10	1.03336e-07	Up regulated
MM vs YM	ENSMFAG00000000852	CYB5R1	352.764	0.53917	0.185481	2.90687	0.00365059	0.0319242	Up regulated
MM vs YM	ENSMFAG00000009238	H2AFX	201.315	0.538951	0.191123	2.81992	0.00480361	0.0386827	Up regulated
MM vs YM	ENSMFAG00000000851	ANP32E	302.389	0.538797	0.116195	4.63698	3.53529e-06	0.000203645	Up regulated
MM vs YM	ENSMFAG00000039219	ENSMFAG00000039219	5970.54	0.538333	0.121303	4.43792	9.08319e-06	0.000409545	Up regulated
MM vs YM	ENSMFAG00000041404	INTS13	392.962	0.538315	0.140354	3.8354	0.00012536	0.0028088	Up regulated
MM vs YM	ENSMFAG00000046244	NGLY1	866.994	0.536274	0.160526	3.34074	0.000835563	0.0111603	Up regulated
MM vs YM	ENSMFAG00000002478	H2AFZ	3765.03	0.535606	0.123506	4.33667	1.44661e-05	0.000574329	Up regulated
MM vs YM	ENSMFAG00000039531	ENSMFAG00000039531	42206.5	0.534188	0.153139	3.48826	0.000486169	0.00764786	Up regulated
MM vs YM	ENSMFAG00000003662	UCP2	416.857	0.531923	0.166704	3.19083	0.00141866	0.0162272	Up regulated
MM vs YM	ENSMFAG00000044353	MANF	1028.84	0.531345	0.152671	3.48033	0.000500798	0.0078204	Up regulated
MM vs YM	ENSMFAG00000033062	ENSMFAG00000033062	21076.5	0.531042	0.137407	3.86473	0.000111211	0.00258692	Up regulated
MM vs YM	ENSMFAG00000035748	ASF1A	681.48	0.527874	0.151979	3.47335	0.000514012	0.00796718	Up regulated
MM vs YM	ENSMFAG00000030933	ENSMFAG00000030933	201.483	0.527602	0.144666	3.64703	0.000265291	0.00488659	Up regulated
MM vs YM	ENSMFAG00000042678	BBS7	337.248	0.527117	0.159585	3.30305	0.000956378	0.0123192	Up regulated
MM vs YM	ENSMFAG00000031774	CLEC7A	1543.7	0.525774	0.170055	3.09179	0.00198953	0.0207616	Up regulated
MM vs YM	ENSMFAG00000043866	MAD2L1	574.127	0.525601	0.150868	3.48385	0.000494262	0.00774441	Up regulated
MM vs YM	ENSMFAG00000036147	ELOVL4	2549.53	0.525336	0.183978	2.85543	0.00429779	0.0359654	Up regulated
MM vs YM	ENSMFAG00000040849	GFOD2	406.33	0.525163	0.143197	3.66741	0.000245022	0.00460425	Up regulated
MM vs YM	ENSMFAG00000030911	IL20RA	1002.31	0.524672	0.100292	5.23147	1.68172e-07	1.91655e-05	Up regulated
MM vs YM	ENSMFAG00000039802	ZNRD1	376.696	0.524099	0.135501	3.86785	0.000109797	0.00256533	Up regulated
MM vs YM	ENSMFAG00000039083	KLF7	110.906	0.521968	0.159271	3.27724	0.00104826	0.013158	Up regulated
MM vs YM	ENSMFAG00000045374	ENSMFAG00000045374	320.069	0.521945	0.168044	3.10601	0.00189631	0.0200522	Up regulated
MM vs YM	ENSMFAG00000038312	DENR	1703.63	0.521507	0.101818	5.12196	3.02383e-07	3.03201e-05	Up regulated
MM vs YM	ENSMFAG00000036529	ZWILCH	356.239	0.521335	0.131829	3.95464	7.665e-05	0.0019582	Up regulated
MM vs YM	ENSMFAG00000039553	ASAH1	3023.92	0.520188	0.129592	4.01404	5.96885e-05	0.00163586	Up regulated
MM vs YM	ENSMFAG00000040529	YBX1	12151.6	0.519255	0.108172	4.80028	1.58447e-06	0.00010546	Up regulated
MM vs YM	ENSMFAG00000032607	TXNDC9	1100.32	0.517513	0.145553	3.5555	0.00037726	0.00635764	Up regulated
MM vs YM	ENSMFAG00000041218	MRPL32	662.087	0.517336	0.173963	2.97383	0.00294104	0.0275852	Up regulated
MM vs YM	ENSMFAG00000043802	STARD3NL	220.078	0.517229	0.13826	3.74097	0.000183308	0.0037136	Up regulated
MM vs YM	ENSMFAG00000031016	THAP1	255.448	0.516397	0.145366	3.5524	0.000381739	0.00640586	Up regulated
MM vs YM	ENSMFAG00000037155	EIF2S2	4381.52	0.516268	0.107758	4.79099	1.65964e-06	0.000109448	Up regulated
MM vs YM	ENSMFAG00000000888	ENSMFAG00000000888	1169.53	0.516039	0.112046	4.60561	4.11261e-06	0.000225726	Up regulated
MM vs YM	ENSMFAG00000045095	LRRC8A	657.547	0.516001	0.171792	3.00364	0.00266774	0.0257367	Up regulated
MM vs YM	ENSMFAG00000032259	RCAN3	639.137	0.515434	0.150416	3.42672	0.000610926	0.00897265	Up regulated
MM vs YM	ENSMFAG00000029941	ENSMFAG00000029941	1212.78	0.515129	0.110078	4.67967	2.8734e-06	0.000176425	Up regulated
MM vs YM	ENSMFAG00000033832	ZNFX1-AS1_3	452.435	0.514787	0.179144	2.87359	0.00405838	0.0345824	Up regulated
MM vs YM	ENSMFAG00000040728	SUB1	3372.32	0.513926	0.10611	4.84332	1.2769e-06	8.79448e-05	Up regulated
MM vs YM	ENSMFAG00000044820	RHOQ	1382.36	0.51359	0.188402	2.72603	0.00641011	0.0473392	Up regulated
MM vs YM	ENSMFAG00000001087	TC2N	1161.7	0.513082	0.114725	4.47228	7.73896e-06	0.000364682	Up regulated
MM vs YM	ENSMFAG00000039494	DNAJB4	789.41	0.512825	0.180434	2.84217	0.00448073	0.0369107	Up regulated
MM vs YM	ENSMFAG00000044778	OSBPL11	723.989	0.511969	0.0901221	5.68084	1.34037e-08	2.41282e-06	Up regulated
MM vs YM	ENSMFAG00000036713	FAM206A	755.122	0.511293	0.149603	3.41767	0.000631591	0.00912867	Up regulated
MM vs YM	ENSMFAG00000031692	SMOX	149.828	0.51103	0.175255	2.91593	0.0035463	0.0313791	Up regulated
MM vs YM	ENSMFAG00000025647	ENSMFAG00000025647	211.579	0.510579	0.169215	3.01735	0.00254997	0.0248426	Up regulated
MM vs YM	ENSMFAG00000024474	ENSMFAG00000024474	388.462	0.510178	0.132344	3.85494	0.000115758	0.00264834	Up regulated
MM vs YM	ENSMFAG00000000201	NIPA2	687.387	0.50996	0.127679	3.99409	6.49434e-05	0.00173885	Up regulated
MM vs YM	ENSMFAG00000043582	FUNDC1	220.61	0.509364	0.16507	3.08574	0.00203048	0.0211055	Up regulated
MM vs YM	ENSMFAG00000002112	SHMT2	1309.8	0.509131	0.147472	3.45239	0.00055565	0.00840693	Up regulated
MM vs YM	ENSMFAG00000040586	MED20	491.839	0.509097	0.114063	4.4633	8.07059e-06	0.000374915	Up regulated
MM vs YM	ENSMFAG00000031684	CSNK1G3	739.063	0.509071	0.0978331	5.20346	1.95612e-07	2.06579e-05	Up regulated
MM vs YM	ENSMFAG00000022253	METTL18	182.334	0.506546	0.169046	2.9965	0.00273096	0.026203	Up regulated
MM vs YM	ENSMFAG00000035179	CAPZA1	3496.69	0.506464	0.102094	4.96076	7.02178e-07	5.47941e-05	Up regulated
MM vs YM	ENSMFAG00000034618	ENSMFAG00000034618	291.399	0.506336	0.166454	3.04189	0.00235095	0.0233783	Up regulated
MM vs YM	ENSMFAG00000041917	ENSMFAG00000041917	165.039	0.505226	0.164911	3.06364	0.00218665	0.0222032	Up regulated
MM vs YM	ENSMFAG00000000513	JPH1	146.333	0.504641	0.145044	3.47922	0.000502882	0.00783299	Up regulated
MM vs YM	ENSMFAG00000039948	F8	304.006	0.504487	0.15564	3.24138	0.00118953	0.0143954	Up regulated
MM vs YM	ENSMFAG00000039307	ADSL	294.548	0.504077	0.158334	3.18363	0.00145441	0.0165659	Up regulated
MM vs YM	ENSMFAG00000032781	LEPROTL1	689.461	0.501986	0.108231	4.63811	3.51608e-06	0.000203645	Up regulated
MM vs YM	ENSMFAG00000000629	UBE2W	579.778	0.501616	0.132056	3.79852	0.000145564	0.00314582	Up regulated
MM vs YM	ENSMFAG00000041002	PUS3	154.731	0.501449	0.159607	3.14177	0.00167929	0.0183586	Up regulated
MM vs YM	ENSMFAG00000001943	ZCCHC9	862.92	0.501091	0.120383	4.16248	3.14808e-05	0.00104328	Up regulated
MM vs YM	ENSMFAG00000003430	SMC4	2243.18	0.501056	0.147554	3.39574	0.000684436	0.00977652	Up regulated
MM vs YM	ENSMFAG00000000417	RPF2	304.478	0.500872	0.144231	3.4727	0.000515254	0.00797862	Up regulated
MM vs YM	ENSMFAG00000033137	ENSMFAG00000033137	854.548	0.500833	0.11362	4.40798	1.04341e-05	0.000451069	Up regulated
MM vs YM	ENSMFAG00000029000	ENSMFAG00000029000	122.55	0.500581	0.169375	2.95546	0.00312198	0.028776	Up regulated
MM vs YM	ENSMFAG00000039013	CCND1	1605.33	-0.500124	0.147365	-3.39379	0.000689332	0.00982576	Down regulated
MM vs YM	ENSMFAG00000002743	SZT2	1183.27	-0.500388	0.118645	-4.21751	2.47017e-05	0.000858115	Down regulated
MM vs YM	ENSMFAG00000031763	CCDC102A	213.686	-0.501527	0.156252	-3.20973	0.00132862	0.0154868	Down regulated
MM vs YM	ENSMFAG00000037482	SCNN1B	1185.36	-0.501756	0.168151	-2.98396	0.00284546	0.0269749	Down regulated
MM vs YM	ENSMFAG00000037663	HCFC1R1	587.074	-0.50198	0.168299	-2.98267	0.00285749	0.0270565	Down regulated
MM vs YM	ENSMFAG00000035432	ZNF335	1214.17	-0.502233	0.111038	-4.52308	6.09463e-06	0.000303601	Down regulated
MM vs YM	ENSMFAG00000041763	OLFML3	1163.76	-0.502734	0.176555	-2.84747	0.00440678	0.0364913	Down regulated
MM vs YM	ENSMFAG00000034444	EGFR	2043.26	-0.502823	0.152232	-3.30301	0.000956546	0.0123192	Down regulated
MM vs YM	ENSMFAG00000036619	RHOBTB2	291.607	-0.503087	0.167458	-3.00425	0.00266235	0.0257003	Down regulated
MM vs YM	ENSMFAG00000031783	ADCK5	701.272	-0.503414	0.177851	-2.83054	0.0046469	0.0378465	Down regulated
MM vs YM	ENSMFAG00000035913	MINK1	7449.85	-0.504424	0.115898	-4.35232	1.34704e-05	0.000542963	Down regulated
MM vs YM	ENSMFAG00000003153	CDH13	1963.1	-0.504838	0.168833	-2.99016	0.00278828	0.02664	Down regulated
MM vs YM	ENSMFAG00000039124	ARHGEF19	1068.31	-0.505176	0.145703	-3.46717	0.000525978	0.00808149	Down regulated
MM vs YM	ENSMFAG00000045967	CHPF2	797.697	-0.505516	0.166164	-3.04228	0.00234797	0.0233779	Down regulated
MM vs YM	ENSMFAG00000003109	PITRM1	1163.75	-0.507562	0.142095	-3.57199	0.000354275	0.00610287	Down regulated
MM vs YM	ENSMFAG00000044413	PTK7	2032.52	-0.507869	0.122162	-4.15733	3.21994e-05	0.0010556	Down regulated
MM vs YM	ENSMFAG00000003516	SEPSECS	671.488	-0.508083	0.129098	-3.93565	8.29725e-05	0.00206661	Down regulated
MM vs YM	ENSMFAG00000036356	CAD	1472.32	-0.508548	0.0631804	-8.04915	8.33736e-16	4.4024e-12	Down regulated
MM vs YM	ENSMFAG00000035465	CMIP	1100.88	-0.509296	0.183285	-2.77872	0.00545741	0.0421451	Down regulated
MM vs YM	ENSMFAG00000002135	TMEM8B	134.875	-0.509303	0.185241	-2.7494	0.00597046	0.0449729	Down regulated
MM vs YM	ENSMFAG00000037030	ANKRD52	358.61	-0.511159	0.148429	-3.4438	0.000573591	0.00855851	Down regulated
MM vs YM	ENSMFAG00000031813	NCKAP5L	393.916	-0.511353	0.132421	-3.86156	0.000112666	0.00260927	Down regulated
MM vs YM	ENSMFAG00000014361	NEO1	1299.07	-0.513096	0.187511	-2.73635	0.00621257	0.0462252	Down regulated
MM vs YM	ENSMFAG00000002985	CRAMP1	653.665	-0.51345	0.123783	-4.14798	3.35428e-05	0.00108661	Down regulated
MM vs YM	ENSMFAG00000037700	AFF1	3957.96	-0.514435	0.162802	-3.15988	0.00157833	0.0176059	Down regulated
MM vs YM	ENSMFAG00000024712	ENSMFAG00000024712	111.323	-0.514732	0.175882	-2.92657	0.00342723	0.0306036	Down regulated
MM vs YM	ENSMFAG00000041327	OPHN1	267.952	-0.51503	0.147165	-3.49968	0.000465815	0.00743849	Down regulated
MM vs YM	ENSMFAG00000002330	TAF4	111.217	-0.515817	0.187123	-2.75656	0.00584129	0.0443373	Down regulated
MM vs YM	ENSMFAG00000040986	MFAP4	3101.04	-0.516043	0.137944	-3.74095	0.000183324	0.0037136	Down regulated
MM vs YM	ENSMFAG00000037567	P4HTM	863.835	-0.516095	0.180088	-2.8658	0.0041596	0.0350677	Down regulated
MM vs YM	ENSMFAG00000038333	TMEM259	3579.44	-0.516126	0.14657	-3.52137	0.000429331	0.00699694	Down regulated
MM vs YM	ENSMFAG00000001982	ATN1	2316.5	-0.51627	0.100275	-5.14852	2.6255e-07	2.70068e-05	Down regulated
MM vs YM	ENSMFAG00000038705	TRMT2A	1068.95	-0.517006	0.182757	-2.82893	0.0046704	0.0379794	Down regulated
MM vs YM	ENSMFAG00000035805	RSAD1	372.956	-0.517055	0.190665	-2.71186	0.0066907	0.0487074	Down regulated
MM vs YM	ENSMFAG00000037368	ENSMFAG00000037368	1496.54	-0.518472	0.110079	-4.70999	2.47732e-06	0.000155112	Down regulated
MM vs YM	ENSMFAG00000032302	PTPN21	428.369	-0.519089	0.168675	-3.07745	0.00208778	0.0215406	Down regulated
MM vs YM	ENSMFAG00000037817	ARHGEF11	926.979	-0.51984	0.0837662	-6.20584	5.44047e-10	1.75882e-07	Down regulated
MM vs YM	ENSMFAG00000044337	ENSMFAG00000044337	1550.52	-0.521828	0.170713	-3.05676	0.00223741	0.0226038	Down regulated
MM vs YM	ENSMFAG00000035269	FGD1	243.885	-0.521908	0.1717	-3.03966	0.00236848	0.0234991	Down regulated
MM vs YM	ENSMFAG00000037389	TUBGCP6	990.077	-0.52212	0.161265	-3.23766	0.00120513	0.0144844	Down regulated
MM vs YM	ENSMFAG00000031794	FUS	4204.24	-0.523393	0.10284	-5.08937	3.59258e-07	3.49056e-05	Down regulated
MM vs YM	ENSMFAG00000034511	PER3	3351.39	-0.523802	0.11206	-4.67432	2.94935e-06	0.000180389	Down regulated
MM vs YM	ENSMFAG00000045735	GLT8D2	526.716	-0.524044	0.186705	-2.8068	0.00500367	0.0397502	Down regulated
MM vs YM	ENSMFAG00000025691	EPB41L2	1598.46	-0.524882	0.135098	-3.88519	0.00010225	0.00243204	Down regulated
MM vs YM	ENSMFAG00000030662	MLXIP	377.646	-0.527621	0.116717	-4.52053	6.16853e-06	0.000305835	Down regulated
MM vs YM	ENSMFAG00000030930	SETD1B	823.12	-0.528418	0.128172	-4.12274	3.74393e-05	0.00116518	Down regulated
MM vs YM	ENSMFAG00000042833	P3H1	378.96	-0.528608	0.133144	-3.97019	7.18147e-05	0.00186801	Down regulated
MM vs YM	ENSMFAG00000000242	SELENOO	977.487	-0.529167	0.172373	-3.0699	0.0021413	0.0219265	Down regulated
MM vs YM	ENSMFAG00000044175	ZSWIM6	405.634	-0.529938	0.146154	-3.62589	0.000287968	0.005207	Down regulated
MM vs YM	ENSMFAG00000002004	RNPC3	1060.73	-0.530179	0.184424	-2.87478	0.00404311	0.034508	Down regulated
MM vs YM	ENSMFAG00000000670	PRKAG2	674.633	-0.530289	0.128508	-4.1265	3.68325e-05	0.00115081	Down regulated
MM vs YM	ENSMFAG00000037853	PRKCZ	342.695	-0.533768	0.159441	-3.34775	0.000814701	0.0109836	Down regulated
MM vs YM	ENSMFAG00000046272	TMEM201	186.68	-0.534683	0.176742	-3.02522	0.00248452	0.0244105	Down regulated
MM vs YM	ENSMFAG00000003604	EEF2K	838.762	-0.537334	0.18337	-2.93033	0.00338605	0.03038	Down regulated
MM vs YM	ENSMFAG00000039316	MYH10	773.792	-0.537671	0.188385	-2.85411	0.00431573	0.0360577	Down regulated
MM vs YM	ENSMFAG00000023588	ARHGEF40	538.746	-0.539574	0.130259	-4.14231	3.43824e-05	0.00110701	Down regulated
MM vs YM	ENSMFAG00000045219	CRY2	1560.56	-0.54062	0.155707	-3.47203	0.000516537	0.00798289	Down regulated
MM vs YM	ENSMFAG00000037148	UNK	610.211	-0.541582	0.119405	-4.53568	5.74195e-06	0.000289676	Down regulated
MM vs YM	ENSMFAG00000003406	ENSMFAG00000003406	14409.6	-0.543996	0.13342	-4.07733	4.55559e-05	0.00133517	Down regulated
MM vs YM	ENSMFAG00000002306	HECTD4	1382.61	-0.544491	0.106428	-5.11606	3.11981e-07	3.10823e-05	Down regulated
MM vs YM	ENSMFAG00000045274	BCL7A	213.423	-0.544799	0.15484	-3.51847	0.000434051	0.0070521	Down regulated
MM vs YM	ENSMFAG00000002801	SH2D3A	196.299	-0.545063	0.178804	-3.04838	0.00230078	0.0230721	Down regulated
MM vs YM	ENSMFAG00000032316	PRRX1	5623.23	-0.545771	0.181273	-3.01076	0.00260592	0.0252943	Down regulated
MM vs YM	ENSMFAG00000036446	TRPS1	1424.01	-0.546219	0.197356	-2.76769	0.00564556	0.0432872	Down regulated
MM vs YM	ENSMFAG00000045402	SMO	875.73	-0.547646	0.104904	-5.22043	1.78508e-07	1.95004e-05	Down regulated
MM vs YM	ENSMFAG00000033324	ANKRD37	780.303	-0.548025	0.19683	-2.78426	0.00536501	0.0416808	Down regulated
MM vs YM	ENSMFAG00000003842	TTC28	301.396	-0.549306	0.138234	-3.97374	7.07535e-05	0.00185176	Down regulated
MM vs YM	ENSMFAG00000003593	TMEM181	558.547	-0.549871	0.170855	-3.21836	0.00128927	0.0151734	Down regulated
MM vs YM	ENSMFAG00000033431	OSBPL5	821.615	-0.550064	0.168591	-3.26272	0.0011035	0.0136353	Down regulated
MM vs YM	ENSMFAG00000031014	ROR2	170.409	-0.550928	0.182869	-3.01269	0.00258941	0.0251824	Down regulated
MM vs YM	ENSMFAG00000035984	PLXNB2	6232.17	-0.552077	0.148661	-3.71367	0.000204279	0.00397542	Down regulated
MM vs YM	ENSMFAG00000001633	PDGFRB	2797.05	-0.552414	0.128122	-4.31163	1.62054e-05	0.000624598	Down regulated
MM vs YM	ENSMFAG00000030180	LIMD1	153.375	-0.552741	0.198746	-2.78115	0.00541665	0.041897	Down regulated
MM vs YM	ENSMFAG00000000498	REXO1	1079.65	-0.552788	0.143185	-3.86066	0.000113081	0.00261505	Down regulated
MM vs YM	ENSMFAG00000043589	TSPAN15	146.724	-0.553823	0.195039	-2.83954	0.00451783	0.0371005	Down regulated
MM vs YM	ENSMFAG00000043059	ERCC4	221.392	-0.555596	0.16109	-3.44897	0.000562724	0.00848963	Down regulated
MM vs YM	ENSMFAG00000042138	RBCK1	1233.99	-0.555708	0.115372	-4.81666	1.4598e-06	9.75723e-05	Down regulated
MM vs YM	ENSMFAG00000040505	PTGER4	256.702	-0.555948	0.144842	-3.83832	0.000123881	0.0027796	Down regulated
MM vs YM	ENSMFAG00000035784	ANO8	1407.31	-0.556207	0.16132	-3.44785	0.000565077	0.00848985	Down regulated
MM vs YM	ENSMFAG00000024129	MPP6	160.984	-0.557249	0.171591	-3.24754	0.00116406	0.0142173	Down regulated
MM vs YM	ENSMFAG00000038917	ENSMFAG00000038917	171.706	-0.55751	0.181143	-3.07774	0.00208575	0.0215387	Down regulated
MM vs YM	ENSMFAG00000031888	SPSB3	1680.77	-0.557656	0.156839	-3.5556	0.000377124	0.00635764	Down regulated
MM vs YM	ENSMFAG00000039585	EPHB6	2888.32	-0.557937	0.203025	-2.74811	0.00599394	0.045064	Down regulated
MM vs YM	ENSMFAG00000043385	GALNT2	1125.39	-0.558437	0.137806	-4.05234	5.07077e-05	0.00143696	Down regulated
MM vs YM	ENSMFAG00000031186	MTA1	1451.53	-0.560363	0.0957957	-5.84956	4.92864e-09	1.09529e-06	Down regulated
MM vs YM	ENSMFAG00000034105	ENSMFAG00000034105	95.9804	-0.560636	0.203953	-2.74885	0.00598042	0.0450052	Down regulated
MM vs YM	ENSMFAG00000034305	DIP2A	1061.75	-0.560803	0.0886388	-6.32683	2.50243e-10	9.15619e-08	Down regulated
MM vs YM	ENSMFAG00000038047	SELENOM	881.426	-0.56226	0.181929	-3.09055	0.00199785	0.020821	Down regulated
MM vs YM	ENSMFAG00000040751	XPNPEP3	226.077	-0.562637	0.167227	-3.36452	0.000766765	0.0105804	Down regulated
MM vs YM	ENSMFAG00000030193	NMRAL1	546.854	-0.562658	0.201376	-2.79407	0.00520493	0.0407931	Down regulated
MM vs YM	ENSMFAG00000000927	ENSMFAG00000000927	559.11	-0.562931	0.181107	-3.10827	0.00188187	0.0199403	Down regulated
MM vs YM	ENSMFAG00000041314	RAD9A	551.309	-0.565426	0.189793	-2.97918	0.00289025	0.0272689	Down regulated
MM vs YM	ENSMFAG00000046083	TNK2	1611.3	-0.565482	0.142147	-3.97815	6.94543e-05	0.00183066	Down regulated
MM vs YM	ENSMFAG00000031222	LTBP4	3982.17	-0.567345	0.177802	-3.19088	0.00141838	0.0162272	Down regulated
MM vs YM	ENSMFAG00000026250	EME2	117.707	-0.567803	0.19774	-2.87147	0.00408568	0.0346659	Down regulated
MM vs YM	ENSMFAG00000031823	CBX2	1008.36	-0.568479	0.208969	-2.7204	0.00652032	0.0479294	Down regulated
MM vs YM	ENSMFAG00000037179	ZNF711	540.685	-0.57163	0.137132	-4.16845	3.06672e-05	0.00102274	Down regulated
MM vs YM	ENSMFAG00000003167	PLSCR4	368.019	-0.571805	0.151127	-3.78361	0.00015457	0.00329549	Down regulated
MM vs YM	ENSMFAG00000027579	C2CD3	661.533	-0.5719	0.187634	-3.04796	0.00230399	0.0230824	Down regulated
MM vs YM	ENSMFAG00000001528	FAM114A1	781.344	-0.572449	0.14563	-3.93085	8.46461e-05	0.00208658	Down regulated
MM vs YM	ENSMFAG00000026826	NEURL4	815.647	-0.572509	0.13853	-4.13275	3.58452e-05	0.00114032	Down regulated
MM vs YM	ENSMFAG00000031140	MCF2L	558.968	-0.572719	0.188408	-3.03979	0.00236746	0.0234991	Down regulated
MM vs YM	ENSMFAG00000043917	USP11	411.777	-0.573207	0.153703	-3.72931	0.000192006	0.00380672	Down regulated
MM vs YM	ENSMFAG00000003046	GATM	754.812	-0.573501	0.188018	-3.05024	0.00228657	0.0229546	Down regulated
MM vs YM	ENSMFAG00000032912	POLR1B	2021.41	-0.573928	0.114972	-4.99187	5.97972e-07	4.94724e-05	Down regulated
MM vs YM	ENSMFAG00000015002	PIEZO1	2681.92	-0.574579	0.155842	-3.68693	0.000226972	0.00432667	Down regulated
MM vs YM	ENSMFAG00000002417	TGFB2	812.327	-0.574989	0.191038	-3.00982	0.00261404	0.0253111	Down regulated
MM vs YM	ENSMFAG00000044609	RXRA	717.776	-0.576502	0.171514	-3.36126	0.00077587	0.0106504	Down regulated
MM vs YM	ENSMFAG00000000082	ROBO2	1352.78	-0.577021	0.161342	-3.57638	0.000348389	0.00603152	Down regulated
MM vs YM	ENSMFAG00000001695	ITGB4	6824.33	-0.577776	0.207586	-2.7833	0.00538086	0.0417281	Down regulated
MM vs YM	ENSMFAG00000044089	EEPD1	411.52	-0.578211	0.172637	-3.34929	0.000810195	0.0109695	Down regulated
MM vs YM	ENSMFAG00000002488	RAI1	610.484	-0.579497	0.0977974	-5.92548	3.11382e-09	7.70718e-07	Down regulated
MM vs YM	ENSMFAG00000032166	TSC2	2750.92	-0.580758	0.100301	-5.79016	7.03195e-09	1.44666e-06	Down regulated
MM vs YM	ENSMFAG00000045922	BCL9L	1816.3	-0.581279	0.130148	-4.4663	7.95856e-06	0.000371892	Down regulated
MM vs YM	ENSMFAG00000038876	NPR2	324.081	-0.581983	0.13231	-4.39862	1.0894e-05	0.00046763	Down regulated
MM vs YM	ENSMFAG00000045229	MST1R	996.71	-0.582025	0.103144	-5.64286	1.67247e-08	2.94373e-06	Down regulated
MM vs YM	ENSMFAG00000032036	ZNF266	222.511	-0.582479	0.203705	-2.85943	0.00424407	0.0355904	Down regulated
MM vs YM	ENSMFAG00000031886	CLCN7	1226.73	-0.583309	0.129386	-4.50829	6.53511e-06	0.000318531	Down regulated
MM vs YM	ENSMFAG00000040571	AMPD2	832.236	-0.583451	0.134887	-4.32549	1.52192e-05	0.000599718	Down regulated
MM vs YM	ENSMFAG00000039927	LRP1	6965.81	-0.584292	0.161988	-3.607	0.000309753	0.00546808	Down regulated
MM vs YM	ENSMFAG00000032811	HSF2	600.578	-0.586751	0.140312	-4.18176	2.89258e-05	0.000981489	Down regulated
MM vs YM	ENSMFAG00000045677	NPHP3	1038.26	-0.587006	0.188422	-3.11539	0.00183704	0.0196095	Down regulated
MM vs YM	ENSMFAG00000043006	TCF7L1	157.269	-0.589308	0.188843	-3.12061	0.00180474	0.0193955	Down regulated
MM vs YM	ENSMFAG00000034537	FGFR1	2133.91	-0.589704	0.202592	-2.91079	0.00360512	0.0316919	Down regulated
MM vs YM	ENSMFAG00000010092	ENSMFAG00000010092	103.443	-0.589897	0.21493	-2.7446	0.00605841	0.0453551	Down regulated
MM vs YM	ENSMFAG00000039429	ACAP3	3076.5	-0.59108	0.123921	-4.7698	1.84408e-06	0.000119233	Down regulated
MM vs YM	ENSMFAG00000033897	VANGL2	983.961	-0.591439	0.157651	-3.75158	0.000175723	0.00362451	Down regulated
MM vs YM	ENSMFAG00000035672	ENSMFAG00000035672	773.821	-0.592905	0.127554	-4.64829	3.34703e-06	0.000197837	Down regulated
MM vs YM	ENSMFAG00000010896	ZNF251	539.171	-0.593155	0.155102	-3.82428	0.000131155	0.00290092	Down regulated
MM vs YM	ENSMFAG00000001588	ZNF589	242.896	-0.59345	0.174636	-3.3982	0.000678309	0.0097065	Down regulated
MM vs YM	ENSMFAG00000046099	CNTNAP1	102.117	-0.593509	0.21917	-2.70798	0.00676932	0.0490768	Down regulated
MM vs YM	ENSMFAG00000023107	RIN3	251.288	-0.593828	0.193199	-3.07366	0.00211449	0.0217222	Down regulated
MM vs YM	ENSMFAG00000037937	INPPL1	1523.85	-0.594432	0.152578	-3.89593	9.78234e-05	0.00235863	Down regulated
MM vs YM	ENSMFAG00000037751	COL18A1	4050.99	-0.594539	0.154025	-3.86001	0.000113381	0.00261817	Down regulated
MM vs YM	ENSMFAG00000033948	RELN	359.948	-0.594705	0.207324	-2.86848	0.00412455	0.034865	Down regulated
MM vs YM	ENSMFAG00000001017	ABHD17B	574.883	-0.595352	0.218255	-2.72779	0.00637607	0.0471537	Down regulated
MM vs YM	ENSMFAG00000043227	UBA7	893.921	-0.595813	0.150908	-3.94818	7.87483e-05	0.00198962	Down regulated
MM vs YM	ENSMFAG00000043995	POLM	152.631	-0.59637	0.170045	-3.50713	0.00045296	0.00728492	Down regulated
MM vs YM	ENSMFAG00000041868	LOXL2	984.069	-0.596895	0.2001	-2.98299	0.00285448	0.0270441	Down regulated
MM vs YM	ENSMFAG00000039711	MAGED1	964.821	-0.598137	0.178939	-3.34268	0.000829726	0.0111011	Down regulated
MM vs YM	ENSMFAG00000036159	CCDC57	194.605	-0.598617	0.179578	-3.33347	0.00085771	0.0113985	Down regulated
MM vs YM	ENSMFAG00000001042	DGKQ	332.169	-0.599721	0.136959	-4.37883	1.19317e-05	0.000495341	Down regulated
MM vs YM	ENSMFAG00000045923	ZNF862	659.501	-0.600911	0.141052	-4.26022	2.04223e-05	0.000736925	Down regulated
MM vs YM	ENSMFAG00000043443	ENSMFAG00000043443	189.658	-0.601101	0.193432	-3.10756	0.00188637	0.0199746	Down regulated
MM vs YM	ENSMFAG00000041004	TNS1	1105.53	-0.60189	0.135674	-4.43629	9.15214e-06	0.000409545	Down regulated
MM vs YM	ENSMFAG00000041968	MDN1	1068.2	-0.602458	0.182393	-3.30308	0.000956295	0.0123192	Down regulated
MM vs YM	ENSMFAG00000043834	UNC5B	1273.6	-0.603393	0.16848	-3.58139	0.000341766	0.00594283	Down regulated
MM vs YM	ENSMFAG00000037372	MSX2	464.973	-0.603471	0.214014	-2.81978	0.00480573	0.0386827	Down regulated
MM vs YM	ENSMFAG00000035826	ATP13A2	1138.47	-0.604061	0.158633	-3.80791	0.000140144	0.00305789	Down regulated
MM vs YM	ENSMFAG00000038689	KMT2D	2288.57	-0.605071	0.184516	-3.27924	0.00104088	0.0131069	Down regulated
MM vs YM	ENSMFAG00000029268	NISCH	2477.23	-0.605649	0.122772	-4.93314	8.0918e-07	6.01794e-05	Down regulated
MM vs YM	ENSMFAG00000027266	GAS1	361.405	-0.606509	0.141625	-4.28251	1.84795e-05	0.000687168	Down regulated
MM vs YM	ENSMFAG00000003549	IRX2	349.146	-0.606725	0.201613	-3.00935	0.00261807	0.0253216	Down regulated
MM vs YM	ENSMFAG00000000744	NFIC	379.878	-0.607293	0.18394	-3.30159	0.000961394	0.0123597	Down regulated
MM vs YM	ENSMFAG00000031994	RBFOX2	2363.55	-0.608505	0.134725	-4.51664	6.28294e-06	0.000308136	Down regulated
MM vs YM	ENSMFAG00000041194	PUS1	524.213	-0.609079	0.213433	-2.85373	0.00432097	0.0360673	Down regulated
MM vs YM	ENSMFAG00000039984	QSOX1	6934.73	-0.609301	0.188269	-3.23633	0.00121076	0.01453	Down regulated
MM vs YM	ENSMFAG00000035768	PDE3A	84.5834	-0.610207	0.201046	-3.03516	0.00240409	0.0237871	Down regulated
MM vs YM	ENSMFAG00000041130	KCTD13	106.272	-0.610335	0.189416	-3.22219	0.00127215	0.0150613	Down regulated
MM vs YM	ENSMFAG00000042522	PER2	688.586	-0.61101	0.13859	-4.40876	1.03966e-05	0.000451069	Down regulated
MM vs YM	ENSMFAG00000032450	SLC26A11	268.534	-0.612394	0.216683	-2.82623	0.00471001	0.038223	Down regulated
MM vs YM	ENSMFAG00000037903	CTIF	628.41	-0.612876	0.136703	-4.48328	7.35056e-06	0.000350724	Down regulated
MM vs YM	ENSMFAG00000031556	COL4A5	733.863	-0.613766	0.115043	-5.33512	9.54834e-08	1.26661e-05	Down regulated
MM vs YM	ENSMFAG00000043259	RTTN	603.223	-0.614003	0.223602	-2.74596	0.00603341	0.0452748	Down regulated
MM vs YM	ENSMFAG00000040697	ENSMFAG00000040697	199.626	-0.614118	0.220949	-2.77945	0.00544505	0.0420756	Down regulated
MM vs YM	ENSMFAG00000030825	FST	273.551	-0.614657	0.165444	-3.71519	0.000203051	0.00396271	Down regulated
MM vs YM	ENSMFAG00000033979	ARL10	215.019	-0.614849	0.211144	-2.91199	0.00359132	0.0316061	Down regulated
MM vs YM	ENSMFAG00000002496	PRSS53	893.945	-0.615343	0.210578	-2.92217	0.00347606	0.0309176	Down regulated
MM vs YM	ENSMFAG00000025167	CAPRIN2	720.93	-0.615434	0.170477	-3.61007	0.000306118	0.00542418	Down regulated
MM vs YM	ENSMFAG00000045931	EVI5L	631.237	-0.615763	0.152094	-4.04858	5.15296e-05	0.00145246	Down regulated
MM vs YM	ENSMFAG00000032996	HLF	2460.09	-0.615983	0.192558	-3.19894	0.00137934	0.0159396	Down regulated
MM vs YM	ENSMFAG00000000980	KRT4	156602	-0.616544	0.216403	-2.84905	0.00438497	0.0364249	Down regulated
MM vs YM	ENSMFAG00000038658	PAPD7	566.591	-0.619292	0.161822	-3.82698	0.000129725	0.00287408	Down regulated
MM vs YM	ENSMFAG00000036100	ENSMFAG00000036100	1141.02	-0.619637	0.13591	-4.55916	5.13579e-06	0.000266741	Down regulated
MM vs YM	ENSMFAG00000031111	MXRA5	4337.79	-0.619778	0.200923	-3.08466	0.00203788	0.0211686	Down regulated
MM vs YM	ENSMFAG00000040830	FHDC1	542.462	-0.620295	0.188545	-3.28991	0.0010022	0.0127517	Down regulated
MM vs YM	ENSMFAG00000034013	KIRREL1	361.697	-0.620681	0.213327	-2.90952	0.00361983	0.0317858	Down regulated
MM vs YM	ENSMFAG00000000969	MAN2C1	1511.93	-0.621363	0.123711	-5.02268	5.09554e-07	4.42474e-05	Down regulated
MM vs YM	ENSMFAG00000038820	CLEC11A	382.991	-0.622568	0.227352	-2.73834	0.00617507	0.0460543	Down regulated
MM vs YM	ENSMFAG00000039824	SNRNP70	4711.94	-0.623977	0.17593	-3.54674	0.000390034	0.00652093	Down regulated
MM vs YM	ENSMFAG00000043773	DUOX1	5487.08	-0.62543	0.092983	-6.72628	1.74054e-11	8.61621e-09	Down regulated
MM vs YM	ENSMFAG00000000055	AXIN2	831.727	-0.625701	0.209235	-2.99042	0.00278596	0.02664	Down regulated
MM vs YM	ENSMFAG00000039671	ENSMFAG00000039671	1707.38	-0.626244	0.153765	-4.07274	4.64631e-05	0.00135298	Down regulated
MM vs YM	ENSMFAG00000032873	SOGA1	486.482	-0.626869	0.156979	-3.99334	6.51504e-05	0.00173885	Down regulated
MM vs YM	ENSMFAG00000037031	KMT2B	1529.34	-0.628534	0.118617	-5.29886	1.16527e-07	1.45347e-05	Down regulated
MM vs YM	ENSMFAG00000003688	AMT	684.187	-0.629169	0.226195	-2.78153	0.00541027	0.0418682	Down regulated
MM vs YM	ENSMFAG00000034176	SLC6A11	620.167	-0.629935	0.182342	-3.45469	0.000550926	0.00836167	Down regulated
MM vs YM	ENSMFAG00000006014	PNMA8A	198.948	-0.630448	0.131683	-4.7876	1.68786e-06	0.00011003	Down regulated
MM vs YM	ENSMFAG00000041899	BCAS3	350.379	-0.631706	0.186476	-3.38761	0.000705054	0.00996555	Down regulated
MM vs YM	ENSMFAG00000045989	ZNF316	306.122	-0.632439	0.179925	-3.51501	0.000439741	0.00710085	Down regulated
MM vs YM	ENSMFAG00000041118	NXN	567.032	-0.634028	0.138772	-4.56885	4.90403e-06	0.000256385	Down regulated
MM vs YM	ENSMFAG00000033683	MYO5C	287.098	-0.634365	0.215224	-2.94747	0.0032039	0.0292698	Down regulated
MM vs YM	ENSMFAG00000000950	LIMS2	376.496	-0.634615	0.198499	-3.19708	0.00138829	0.0160014	Down regulated
MM vs YM	ENSMFAG00000010145	NEAT1_1	4535.83	-0.635251	0.214243	-2.96509	0.0030259	0.0282293	Down regulated
MM vs YM	ENSMFAG00000002895	KIF26A	166.051	-0.635853	0.23016	-2.76266	0.00573326	0.043769	Down regulated
MM vs YM	ENSMFAG00000037913	DMPK	759.888	-0.636094	0.228339	-2.78575	0.00534042	0.0415305	Down regulated
MM vs YM	ENSMFAG00000038496	AGRN	3069.69	-0.636929	0.146307	-4.35337	1.34059e-05	0.000542963	Down regulated
MM vs YM	ENSMFAG00000046009	NEIL1	457.055	-0.638854	0.236113	-2.70571	0.00681586	0.0492789	Down regulated
MM vs YM	ENSMFAG00000032151	TNS2	1785.42	-0.638869	0.17968	-3.5556	0.00037712	0.00635764	Down regulated
MM vs YM	ENSMFAG00000028496	GEM	346.59	-0.639642	0.231941	-2.75778	0.00581956	0.0442572	Down regulated
MM vs YM	ENSMFAG00000033956	DENND6B	712.013	-0.640154	0.218521	-2.92948	0.00339525	0.0304382	Down regulated
MM vs YM	ENSMFAG00000027781	SOX2	391.021	-0.640585	0.218033	-2.93802	0.00330314	0.0299171	Down regulated
MM vs YM	ENSMFAG00000041938	ULK1	2634.39	-0.640874	0.102541	-6.24996	4.10561e-10	1.35494e-07	Down regulated
MM vs YM	ENSMFAG00000002007	DOPEY2	821.798	-0.64302	0.1962	-3.27737	0.0010478	0.013158	Down regulated
MM vs YM	ENSMFAG00000044306	VSIG10L	1586.46	-0.644049	0.204227	-3.15359	0.00161274	0.0178141	Down regulated
MM vs YM	ENSMFAG00000038172	MPP3	174.089	-0.644231	0.221644	-2.9066	0.00365376	0.0319242	Down regulated
MM vs YM	ENSMFAG00000003938	APCDD1	19977	-0.644651	0.191581	-3.36489	0.000765728	0.0105753	Down regulated
MM vs YM	ENSMFAG00000032128	TSPOAP1	480.529	-0.644755	0.163436	-3.945	7.98014e-05	0.00200656	Down regulated
MM vs YM	ENSMFAG00000045752	FGFR2	2631.6	-0.645386	0.140891	-4.58074	4.6333e-06	0.000244038	Down regulated
MM vs YM	ENSMFAG00000033060	SNCAIP	492.768	-0.645517	0.196025	-3.29304	0.000991106	0.0126308	Down regulated
MM vs YM	ENSMFAG00000032206	DLG4	201.581	-0.645699	0.171966	-3.75482	0.000173469	0.00358269	Down regulated
MM vs YM	ENSMFAG00000031555	MICALL2	392.202	-0.647426	0.213606	-3.03094	0.00243795	0.0240171	Down regulated
MM vs YM	ENSMFAG00000038153	KLC4	329.447	-0.648494	0.206259	-3.14408	0.0016661	0.0182543	Down regulated
MM vs YM	ENSMFAG00000045581	ZSCAN18	706.299	-0.650503	0.120148	-5.41416	6.1576e-08	8.63208e-06	Down regulated
MM vs YM	ENSMFAG00000000807	RORC	266.097	-0.651837	0.214745	-3.0354	0.00240217	0.023783	Down regulated
MM vs YM	ENSMFAG00000001463	UCKL1	1239.3	-0.652133	0.180832	-3.60629	0.000310605	0.00547308	Down regulated
MM vs YM	ENSMFAG00000037276	MAPK8IP3	1140.21	-0.652996	0.0859598	-7.59652	3.0419e-14	6.02335e-11	Down regulated
MM vs YM	ENSMFAG00000039527	LTBP2	1388.4	-0.653228	0.20924	-3.12191	0.00179681	0.0193365	Down regulated
MM vs YM	ENSMFAG00000019008	ISLR	276.14	-0.653582	0.187483	-3.4861	0.000490124	0.00768718	Down regulated
MM vs YM	ENSMFAG00000041358	CLCN2	243.239	-0.654278	0.179211	-3.65088	0.000261346	0.00484775	Down regulated
MM vs YM	ENSMFAG00000036801	ENSMFAG00000036801	600.683	-0.654666	0.207606	-3.15341	0.00161374	0.0178141	Down regulated
MM vs YM	ENSMFAG00000040590	CYP4V2	406.315	-0.655778	0.202657	-3.2359	0.00121259	0.014541	Down regulated
MM vs YM	ENSMFAG00000044690	VIPR1	577.997	-0.65617	0.194624	-3.37148	0.000747645	0.0103981	Down regulated
MM vs YM	ENSMFAG00000030568	ENC1	116.941	-0.656346	0.239964	-2.73519	0.0062345	0.0463447	Down regulated
MM vs YM	ENSMFAG00000002070	TMEM131L	586.193	-0.65802	0.14339	-4.58904	4.45287e-06	0.000237502	Down regulated
MM vs YM	ENSMFAG00000039389	B4GALNT4	416.764	-0.659911	0.149975	-4.40013	1.08186e-05	0.000465699	Down regulated
MM vs YM	ENSMFAG00000002342	CST6	534.39	-0.661434	0.175362	-3.77182	0.000162063	0.00340033	Down regulated
MM vs YM	ENSMFAG00000034134	ALS2CL	2841.14	-0.663647	0.172176	-3.85447	0.000115981	0.00264834	Down regulated
MM vs YM	ENSMFAG00000031381	IL1RN	2669.94	-0.664286	0.163228	-4.06968	4.70784e-05	0.00136338	Down regulated
MM vs YM	ENSMFAG00000039996	HEPH	504.19	-0.664559	0.179472	-3.70285	0.000213189	0.00410843	Down regulated
MM vs YM	ENSMFAG00000024673	NUMBL	341.936	-0.665455	0.171971	-3.86959	0.00010902	0.00255479	Down regulated
MM vs YM	ENSMFAG00000003082	RFTN2	308.917	-0.665616	0.208204	-3.19694	0.00138892	0.0160014	Down regulated
MM vs YM	ENSMFAG00000040019	ARHGEF10L	1286.02	-0.666776	0.100749	-6.61821	3.6357e-11	1.64552e-08	Down regulated
MM vs YM	ENSMFAG00000000935	PLXNB3	407.899	-0.670005	0.202285	-3.31218	0.000925708	0.0120685	Down regulated
MM vs YM	ENSMFAG00000043199	ENSMFAG00000043199	129.041	-0.67036	0.238406	-2.81184	0.00492592	0.0392512	Down regulated
MM vs YM	ENSMFAG00000037965	ZC3H7B	1194.46	-0.671218	0.148536	-4.51888	6.2167e-06	0.000305835	Down regulated
MM vs YM	ENSMFAG00000042770	DTX3	346.749	-0.671451	0.132849	-5.05425	4.32087e-07	3.88903e-05	Down regulated
MM vs YM	ENSMFAG00000034539	EBF1	168.262	-0.674029	0.190009	-3.54735	0.000389134	0.00651614	Down regulated
MM vs YM	ENSMFAG00000003349	LTBP3	1110.34	-0.675064	0.178619	-3.77935	0.000157239	0.00333443	Down regulated
MM vs YM	ENSMFAG00000039933	FOXF1	208.328	-0.675383	0.210147	-3.21386	0.00130964	0.0153561	Down regulated
MM vs YM	ENSMFAG00000032104	SRPX	388.99	-0.676271	0.236196	-2.86318	0.00419418	0.0352841	Down regulated
MM vs YM	ENSMFAG00000001738	HES4	158.341	-0.676803	0.175544	-3.85547	0.000115508	0.00264825	Down regulated
MM vs YM	ENSMFAG00000038635	WDR90	339.994	-0.678984	0.196504	-3.45531	0.000549654	0.00835611	Down regulated
MM vs YM	ENSMFAG00000021421	NEAT1_2	5914.54	-0.679158	0.206077	-3.29564	0.00098197	0.0125871	Down regulated
MM vs YM	ENSMFAG00000031483	FAM198A	313.511	-0.679431	0.203223	-3.34327	0.000827961	0.0111011	Down regulated
MM vs YM	ENSMFAG00000035173	SPON2	2178.97	-0.680006	0.198745	-3.42149	0.000622788	0.00905215	Down regulated
MM vs YM	ENSMFAG00000045375	CRTC1	247.044	-0.680469	0.17904	-3.80064	0.000144322	0.00313179	Down regulated
MM vs YM	ENSMFAG00000012546	HECTD2	279.198	-0.680887	0.189868	-3.5861	0.000335662	0.00585705	Down regulated
MM vs YM	ENSMFAG00000043676	SPNS2	6775.07	-0.68227	0.230912	-2.95467	0.00313001	0.0288271	Down regulated
MM vs YM	ENSMFAG00000033112	NFASC	433.628	-0.683364	0.226844	-3.01249	0.00259117	0.0251824	Down regulated
MM vs YM	ENSMFAG00000039709	ITPR3	4060.88	-0.685442	0.148957	-4.60161	4.1923e-06	0.000227432	Down regulated
MM vs YM	ENSMFAG00000044755	NDRG4	1817.53	-0.685704	0.120222	-5.70364	1.17277e-08	2.18563e-06	Down regulated
MM vs YM	ENSMFAG00000004188	ZNF783	300.405	-0.687232	0.168964	-4.06731	4.75582e-05	0.00136728	Down regulated
MM vs YM	ENSMFAG00000030725	HSPG2	4628.61	-0.688741	0.168841	-4.07922	4.51867e-05	0.00133049	Down regulated
MM vs YM	ENSMFAG00000031850	TUB	1308.19	-0.690768	0.204076	-3.38486	0.000712137	0.0100454	Down regulated
MM vs YM	ENSMFAG00000033885	HDAC10	1079.9	-0.695196	0.180737	-3.84645	0.000119843	0.00271982	Down regulated
MM vs YM	ENSMFAG00000003517	ANGPTL4	352.322	-0.695889	0.244062	-2.85128	0.00435436	0.0361896	Down regulated
MM vs YM	ENSMFAG00000037267	DCAF4	328.095	-0.696269	0.169307	-4.11247	3.91442e-05	0.00120862	Down regulated
MM vs YM	ENSMFAG00000045661	RASGEF1B	776.743	-0.696298	0.175616	-3.96489	7.34306e-05	0.00190309	Down regulated
MM vs YM	ENSMFAG00000037993	JAG2	1255.55	-0.696905	0.155332	-4.48655	7.23841e-06	0.000346416	Down regulated
MM vs YM	ENSMFAG00000039923	SPPL2B	326.137	-0.696967	0.156985	-4.43971	9.00816e-06	0.000408877	Down regulated
MM vs YM	ENSMFAG00000045513	LOXL1	837.684	-0.697211	0.185243	-3.76377	0.000167374	0.00348406	Down regulated
MM vs YM	ENSMFAG00000039592	ST3GAL4	460.259	-0.698904	0.207922	-3.36138	0.000775553	0.0106504	Down regulated
MM vs YM	ENSMFAG00000031451	COL6A2	14553.3	-0.699612	0.213167	-3.28199	0.00103077	0.01299	Down regulated
MM vs YM	ENSMFAG00000000966	RAD52	447.787	-0.69991	0.236378	-2.96098	0.00306665	0.0284585	Down regulated
MM vs YM	ENSMFAG00000037156	MMP2	10621	-0.700441	0.188342	-3.71899	0.000200018	0.00392139	Down regulated
MM vs YM	ENSMFAG00000033928	ENSMFAG00000033928	663.904	-0.700765	0.15948	-4.39408	1.11244e-05	0.000472443	Down regulated
MM vs YM	ENSMFAG00000029007	EMILIN1	685.946	-0.70138	0.226375	-3.09831	0.00194627	0.0204448	Down regulated
MM vs YM	ENSMFAG00000042386	SLC27A3	732.779	-0.701687	0.180386	-3.88991	0.00010028	0.00239959	Down regulated
MM vs YM	ENSMFAG00000033481	CCDC3	2800.31	-0.70183	0.227063	-3.09091	0.00199547	0.0208099	Down regulated
MM vs YM	ENSMFAG00000003657	GP1BB	279.069	-0.702409	0.151346	-4.64107	3.46609e-06	0.000203154	Down regulated
MM vs YM	ENSMFAG00000036168	DAAM2	881.331	-0.703421	0.214688	-3.27648	0.00105112	0.0131705	Down regulated
MM vs YM	ENSMFAG00000038558	ENSMFAG00000038558	146.599	-0.704167	0.189266	-3.72051	0.000198818	0.00390269	Down regulated
MM vs YM	ENSMFAG00000000234	NBEAL2	3583.78	-0.705547	0.151378	-4.66083	3.14944e-06	0.000188643	Down regulated
MM vs YM	ENSMFAG00000032030	IDUA	884.633	-0.705809	0.167447	-4.21512	2.49643e-05	0.00086345	Down regulated
MM vs YM	ENSMFAG00000011677	TONSL	407.265	-0.706678	0.138469	-5.10353	3.33379e-07	3.30066e-05	Down regulated
MM vs YM	ENSMFAG00000041616	PPP1R3E	121.517	-0.706717	0.189462	-3.73013	0.000191385	0.00380392	Down regulated
MM vs YM	ENSMFAG00000036323	NID2	445.736	-0.707877	0.248907	-2.84394	0.00445592	0.0367254	Down regulated
MM vs YM	ENSMFAG00000042939	ADGRA2	2033.36	-0.708222	0.168677	-4.19869	2.68467e-05	0.000922513	Down regulated
MM vs YM	ENSMFAG00000029297	CD248	290.892	-0.708875	0.22797	-3.10951	0.00187398	0.0198966	Down regulated
MM vs YM	ENSMFAG00000033079	MGLL	3274.47	-0.709941	0.254922	-2.78493	0.00535387	0.0416146	Down regulated
MM vs YM	ENSMFAG00000041541	RNF150	64.1077	-0.711198	0.218273	-3.2583	0.00112082	0.0137885	Down regulated
MM vs YM	ENSMFAG00000038821	ST3GAL3	130.292	-0.712093	0.193622	-3.67774	0.000235312	0.00445882	Down regulated
MM vs YM	ENSMFAG00000043415	XYLT2	931.92	-0.712428	0.121535	-5.86193	4.57528e-09	1.03539e-06	Down regulated
MM vs YM	ENSMFAG00000040789	BMP4	633.526	-0.712461	0.180361	-3.95019	7.80884e-05	0.0019792	Down regulated
MM vs YM	ENSMFAG00000001330	OSBPL7	174.664	-0.712617	0.224935	-3.1681	0.00153438	0.0172262	Down regulated
MM vs YM	ENSMFAG00000022646	ADGRF4	2313.41	-0.713292	0.133438	-5.3455	9.01696e-08	1.22083e-05	Down regulated
MM vs YM	ENSMFAG00000009224	ARHGAP39	185.76	-0.713774	0.205412	-3.47484	0.000511153	0.00793063	Down regulated
MM vs YM	ENSMFAG00000045250	ZDHHC8	657.936	-0.714617	0.135255	-5.28349	1.26745e-07	1.51445e-05	Down regulated
MM vs YM	ENSMFAG00000004012	PAX9	458.869	-0.716055	0.218009	-3.28451	0.00102158	0.012905	Down regulated
MM vs YM	ENSMFAG00000044961	ENSMFAG00000044961	56.3381	-0.717456	0.265215	-2.70519	0.00682659	0.0493339	Down regulated
MM vs YM	ENSMFAG00000000227	FZD8	195.227	-0.717529	0.251954	-2.84785	0.00440154	0.0364861	Down regulated
MM vs YM	ENSMFAG00000031954	SLC25A27	1670.02	-0.717583	0.173338	-4.13979	3.47628e-05	0.00111523	Down regulated
MM vs YM	ENSMFAG00000003482	LRP4	1581.74	-0.718343	0.231915	-3.09745	0.00195196	0.0204911	Down regulated
MM vs YM	ENSMFAG00000043814	SERPINH1	3755.55	-0.719003	0.200593	-3.58438	0.000337876	0.00588811	Down regulated
MM vs YM	ENSMFAG00000040724	GABBR1	763.125	-0.719629	0.180216	-3.99314	6.52028e-05	0.00173885	Down regulated
MM vs YM	ENSMFAG00000036365	DDR2	922.008	-0.720009	0.206429	-3.48793	0.000486776	0.00764982	Down regulated
MM vs YM	ENSMFAG00000033742	ENSMFAG00000033742	1381.72	-0.72002	0.146578	-4.91219	9.00636e-07	6.48499e-05	Down regulated
MM vs YM	ENSMFAG00000032393	MROH1	1080.14	-0.720719	0.150453	-4.79033	1.6651e-06	0.000109448	Down regulated
MM vs YM	ENSMFAG00000030094	ADAM23	184.79	-0.722017	0.23004	-3.13866	0.00169721	0.0185417	Down regulated
MM vs YM	ENSMFAG00000039277	TMEM184A	2308.96	-0.723333	0.232228	-3.11475	0.00184099	0.0196253	Down regulated
MM vs YM	ENSMFAG00000040388	FBLN1	2522.68	-0.724013	0.223513	-3.23924	0.00119848	0.0144484	Down regulated
MM vs YM	ENSMFAG00000039157	GRIK5	222.384	-0.724284	0.196396	-3.68787	0.000226138	0.00431597	Down regulated
MM vs YM	ENSMFAG00000035411	SORCS2	684.653	-0.725622	0.195516	-3.71132	0.000206185	0.00400267	Down regulated
MM vs YM	ENSMFAG00000032091	LRP3	554.806	-0.728389	0.174821	-4.16647	3.09346e-05	0.00102733	Down regulated
MM vs YM	ENSMFAG00000034329	FKBP7	255.131	-0.730519	0.212051	-3.44501	0.00057104	0.00854187	Down regulated
MM vs YM	ENSMFAG00000031901	CNKSR1	1689.54	-0.731474	0.148416	-4.92853	8.28491e-07	6.10425e-05	Down regulated
MM vs YM	ENSMFAG00000035395	KLF9	914.483	-0.733831	0.263229	-2.78781	0.00530661	0.0413488	Down regulated
MM vs YM	ENSMFAG00000042082	PID1	347.029	-0.737078	0.168664	-4.37009	1.24195e-05	0.000511006	Down regulated
MM vs YM	ENSMFAG00000036942	EGLN3	2738.07	-0.738081	0.262228	-2.81466	0.00488294	0.0390069	Down regulated
MM vs YM	ENSMFAG00000035165	ASIC1	49.5183	-0.741214	0.270925	-2.73587	0.00622163	0.0462708	Down regulated
MM vs YM	ENSMFAG00000030883	CAMKK1	3253.4	-0.742365	0.183449	-4.04671	5.19432e-05	0.00145892	Down regulated
MM vs YM	ENSMFAG00000037623	USHBP1	141.816	-0.742411	0.239278	-3.10272	0.00191753	0.02021	Down regulated
MM vs YM	ENSMFAG00000033480	GPRC5A	802.764	-0.746298	0.192718	-3.8725	0.000107726	0.00253564	Down regulated
MM vs YM	ENSMFAG00000042934	PTK6	245.322	-0.74698	0.221148	-3.37773	0.000730862	0.0102547	Down regulated
MM vs YM	ENSMFAG00000035593	NCKAP5	256.421	-0.748143	0.16201	-4.61787	3.87701e-06	0.000218556	Down regulated
MM vs YM	ENSMFAG00000002435	ENSMFAG00000002435	312.11	-0.749717	0.177818	-4.21621	2.48446e-05	0.000861191	Down regulated
MM vs YM	ENSMFAG00000046401	ABCA8	1715.06	-0.749978	0.201472	-3.7225	0.000197263	0.00388178	Down regulated
MM vs YM	ENSMFAG00000002476	KIFC2	2359.24	-0.750743	0.217959	-3.44442	0.000572275	0.00855228	Down regulated
MM vs YM	ENSMFAG00000031738	PPARA	82.6418	-0.752386	0.264146	-2.84837	0.00439434	0.0364454	Down regulated
MM vs YM	ENSMFAG00000011695	GRIA3	241.582	-0.752706	0.253158	-2.97326	0.00294653	0.0276189	Down regulated
MM vs YM	ENSMFAG00000039582	SLC22A17	797.677	-0.752783	0.149498	-5.03541	4.76824e-07	4.17314e-05	Down regulated
MM vs YM	ENSMFAG00000000397	SHANK3	752.551	-0.753085	0.160033	-4.7058	2.52867e-06	0.000156471	Down regulated
MM vs YM	ENSMFAG00000032147	ATP11A	694.115	-0.754018	0.141964	-5.31135	1.08817e-07	1.3809e-05	Down regulated
MM vs YM	ENSMFAG00000001985	ZNF135	258.255	-0.754526	0.217302	-3.47225	0.000516124	0.00798289	Down regulated
MM vs YM	ENSMFAG00000039435	SH3RF3	254.074	-0.755548	0.268879	-2.81	0.00495421	0.0393974	Down regulated
MM vs YM	ENSMFAG00000041628	VSTM4	123.549	-0.755688	0.172808	-4.373	1.22551e-05	0.000505688	Down regulated
MM vs YM	ENSMFAG00000043464	DCHS1	881.26	-0.758074	0.179571	-4.22157	2.42603e-05	0.000852252	Down regulated
MM vs YM	ENSMFAG00000039288	TCEA2	135.896	-0.758207	0.253644	-2.98926	0.00279655	0.0267029	Down regulated
MM vs YM	ENSMFAG00000041934	TRPV3	282.577	-0.762208	0.203671	-3.74235	0.000182305	0.0037136	Down regulated
MM vs YM	ENSMFAG00000036003	TMEM144	302.656	-0.763124	0.239146	-3.19104	0.00141761	0.0162272	Down regulated
MM vs YM	ENSMFAG00000037775	SYBU	747.382	-0.763314	0.233576	-3.26794	0.00108332	0.013449	Down regulated
MM vs YM	ENSMFAG00000032821	COL4A6	248.27	-0.764004	0.177754	-4.29811	1.72262e-05	0.000651266	Down regulated
MM vs YM	ENSMFAG00000000183	NFATC4	814.117	-0.76402	0.176737	-4.32293	1.53971e-05	0.000605224	Down regulated
MM vs YM	ENSMFAG00000003197	ADCY5	64.6416	-0.764468	0.259637	-2.94437	0.00323612	0.0294787	Down regulated
MM vs YM	ENSMFAG00000036633	PLP1	236.854	-0.764657	0.237029	-3.22601	0.00125528	0.0149062	Down regulated
MM vs YM	ENSMFAG00000045841	COL5A2	6821.71	-0.76474	0.183967	-4.15695	3.22524e-05	0.0010556	Down regulated
MM vs YM	ENSMFAG00000032686	ANOS1	304.758	-0.767163	0.280836	-2.73171	0.00630061	0.0467266	Down regulated
MM vs YM	ENSMFAG00000042813	ABCA9	207.179	-0.767633	0.240835	-3.18738	0.00143567	0.016385	Down regulated
MM vs YM	ENSMFAG00000014728	SNORA81	62.4853	-0.768265	0.255027	-3.01248	0.00259121	0.0251824	Down regulated
MM vs YM	ENSMFAG00000043543	RECK	754.285	-0.77047	0.265028	-2.90712	0.0036477	0.0319242	Down regulated
MM vs YM	ENSMFAG00000032371	DNASE1L2	1118.31	-0.771117	0.260886	-2.95576	0.003119	0.028776	Down regulated
MM vs YM	ENSMFAG00000000480	ENSMFAG00000000480	220.749	-0.771992	0.248563	-3.10582	0.0018975	0.0200522	Down regulated
MM vs YM	ENSMFAG00000044283	IL11RA	569.245	-0.772253	0.166537	-4.63713	3.53288e-06	0.000203645	Down regulated
MM vs YM	ENSMFAG00000040296	TSPAN11	462.239	-0.773969	0.20494	-3.77656	0.000159008	0.00335846	Down regulated
MM vs YM	ENSMFAG00000032065	KCND1	162.316	-0.779652	0.253702	-3.0731	0.00211848	0.021735	Down regulated
MM vs YM	ENSMFAG00000001817	NCOR2	2876.4	-0.780248	0.119446	-6.53224	6.47936e-11	2.70104e-08	Down regulated
MM vs YM	ENSMFAG00000043828	DENND2A	61.2726	-0.782542	0.279266	-2.80214	0.00507645	0.0401277	Down regulated
MM vs YM	ENSMFAG00000038655	SFRP2	6782.63	-0.783751	0.248076	-3.15932	0.00158139	0.0176145	Down regulated
MM vs YM	ENSMFAG00000034443	OBSL1	523.362	-0.783933	0.140608	-5.5753	2.4711e-08	4.07758e-06	Down regulated
MM vs YM	ENSMFAG00000000552	C1QTNF2	271.41	-0.786847	0.224357	-3.50712	0.000452979	0.00728492	Down regulated
MM vs YM	ENSMFAG00000002434	ATG9B	1375.98	-0.787577	0.210733	-3.73733	0.000185986	0.00374103	Down regulated
MM vs YM	ENSMFAG00000042133	NYNRIN	1322	-0.787761	0.171503	-4.59329	4.36309e-06	0.000233499	Down regulated
MM vs YM	ENSMFAG00000002873	NRBP2	1200.96	-0.787947	0.243728	-3.2329	0.0012254	0.0146613	Down regulated
MM vs YM	ENSMFAG00000041257	LDB1	4099.82	-0.789755	0.128214	-6.15966	7.29033e-10	2.22089e-07	Down regulated
MM vs YM	ENSMFAG00000044290	PRX	232.858	-0.790949	0.252419	-3.13347	0.00172752	0.0187565	Down regulated
MM vs YM	ENSMFAG00000032885	ZNF853	70.4214	-0.793	0.222394	-3.56574	0.000362837	0.00620079	Down regulated
MM vs YM	ENSMFAG00000038498	COL17A1	17318.1	-0.79652	0.152584	-5.22021	1.78724e-07	1.95004e-05	Down regulated
MM vs YM	ENSMFAG00000000776	BAHCC1	283.666	-0.796884	0.150868	-5.28201	1.27774e-07	1.51445e-05	Down regulated
MM vs YM	ENSMFAG00000032307	AMACR	962.951	-0.797223	0.252403	-3.15853	0.00158565	0.0176145	Down regulated
MM vs YM	ENSMFAG00000031687	SDCBP2	2017.92	-0.797683	0.250933	-3.17887	0.00147853	0.0167655	Down regulated
MM vs YM	ENSMFAG00000039843	PRTFDC1	235.011	-0.798238	0.213064	-3.74648	0.000179337	0.00367145	Down regulated
MM vs YM	ENSMFAG00000040313	OLFML2B	954.765	-0.800457	0.227237	-3.52257	0.000427386	0.00697961	Down regulated
MM vs YM	ENSMFAG00000034104	CITED2	638.076	-0.801203	0.194793	-4.1131	3.90382e-05	0.00120862	Down regulated
MM vs YM	ENSMFAG00000039845	CACNA1C	185.762	-0.803783	0.234905	-3.42173	0.000622239	0.00905215	Down regulated
MM vs YM	ENSMFAG00000004617	AHDC1	1098.73	-0.805797	0.15235	-5.28911	1.22916e-07	1.49778e-05	Down regulated
MM vs YM	ENSMFAG00000036443	ADAMTSL5	357.637	-0.806056	0.241159	-3.34243	0.000830471	0.0111017	Down regulated
MM vs YM	ENSMFAG00000036527	ARHGEF17	734.261	-0.806086	0.108518	-7.42816	1.1012e-13	1.93823e-10	Down regulated
MM vs YM	ENSMFAG00000041575	DBP	2219.09	-0.810898	0.224215	-3.61661	0.000298483	0.00531999	Down regulated
MM vs YM	ENSMFAG00000003486	ZNF512B	507.785	-0.811495	0.139124	-5.83289	5.44749e-09	1.15058e-06	Down regulated
MM vs YM	ENSMFAG00000045979	TTC21A	257.738	-0.812956	0.254505	-3.19427	0.00140187	0.0161153	Down regulated
MM vs YM	ENSMFAG00000045222	PHKG1	200.301	-0.81638	0.290027	-2.81485	0.00488007	0.0390036	Down regulated
MM vs YM	ENSMFAG00000006229	SOSTDC1	435.43	-0.816469	0.247772	-3.29525	0.000983341	0.0125871	Down regulated
MM vs YM	ENSMFAG00000032401	PLXDC1	1173.13	-0.819078	0.26604	-3.07877	0.00207855	0.0214923	Down regulated
MM vs YM	ENSMFAG00000033604	TSHZ3	224.056	-0.820844	0.215521	-3.80865	0.000139727	0.00305299	Down regulated
MM vs YM	ENSMFAG00000024613	DOCK6	1316.66	-0.823221	0.129603	-6.35185	2.12738e-10	8.02379e-08	Down regulated
MM vs YM	ENSMFAG00000041449	ATXN7L2	71.3876	-0.823297	0.233346	-3.52822	0.000418365	0.0068677	Down regulated
MM vs YM	ENSMFAG00000032423	SLC16A9	1034.69	-0.82334	0.253412	-3.24902	0.00115801	0.0141653	Down regulated
MM vs YM	ENSMFAG00000031231	GLI3	544.416	-0.823792	0.167258	-4.92527	8.42436e-07	6.17825e-05	Down regulated
MM vs YM	ENSMFAG00000006775	ENSMFAG00000006775	116.081	-0.825936	0.2131	-3.87582	0.000106267	0.00251563	Down regulated
MM vs YM	ENSMFAG00000032841	ASPG	260.618	-0.828066	0.201994	-4.09945	4.14129e-05	0.00126158	Down regulated
MM vs YM	ENSMFAG00000039730	LFNG	641.902	-0.828361	0.181864	-4.55484	5.2425e-06	0.00027051	Down regulated
MM vs YM	ENSMFAG00000039508	MRC2	2437.82	-0.828956	0.193166	-4.29143	1.77528e-05	0.000666404	Down regulated
MM vs YM	ENSMFAG00000036567	CIB2	79.7367	-0.829817	0.286735	-2.89402	0.00380341	0.0328538	Down regulated
MM vs YM	ENSMFAG00000001514	ENSMFAG00000001514	45.6835	-0.830072	0.291073	-2.85176	0.00434776	0.0361727	Down regulated
MM vs YM	ENSMFAG00000040507	KAT2A	1896.69	-0.830632	0.24122	-3.44346	0.000574313	0.00855851	Down regulated
MM vs YM	ENSMFAG00000040256	BMP1	1146.06	-0.831287	0.158889	-5.23188	1.67792e-07	1.91655e-05	Down regulated
MM vs YM	ENSMFAG00000035616	SAMD10	103.555	-0.832186	0.211601	-3.9328	8.39626e-05	0.0020782	Down regulated
MM vs YM	ENSMFAG00000039607	PTPRS	1104.21	-0.832647	0.146644	-5.67802	1.3626e-08	2.42528e-06	Down regulated
MM vs YM	ENSMFAG00000045314	TMEM80	285.786	-0.832847	0.17286	-4.81803	1.4498e-06	9.75723e-05	Down regulated
MM vs YM	ENSMFAG00000038229	FAM110B	52.4823	-0.837893	0.31005	-2.70245	0.00688311	0.0496518	Down regulated
MM vs YM	ENSMFAG00000042382	IRS2	328.736	-0.842013	0.295088	-2.85343	0.00432498	0.0360779	Down regulated
MM vs YM	ENSMFAG00000040729	CDH11	1261.63	-0.842474	0.228077	-3.69381	0.000220918	0.00422997	Down regulated
MM vs YM	ENSMFAG00000030894	CORO2B	158.224	-0.842536	0.220468	-3.82158	0.000132598	0.00292141	Down regulated
MM vs YM	ENSMFAG00000041614	WNT5A	889.997	-0.843315	0.301987	-2.79255	0.00522944	0.04093	Down regulated
MM vs YM	ENSMFAG00000042411	ENSMFAG00000042411	155.513	-0.8435	0.171067	-4.93081	8.18906e-07	6.06182e-05	Down regulated
MM vs YM	ENSMFAG00000023144	KIF26B	284.474	-0.845743	0.23448	-3.60689	0.000309886	0.00546808	Down regulated
MM vs YM	ENSMFAG00000003851	GABRE	459.776	-0.845952	0.136517	-6.19668	5.76651e-10	1.82694e-07	Down regulated
MM vs YM	ENSMFAG00000039696	PLEKHN1	2270.74	-0.846337	0.115393	-7.33441	2.22699e-13	3.20706e-10	Down regulated
MM vs YM	ENSMFAG00000012794	B3GNT9	212.811	-0.850259	0.238547	-3.56433	0.000364786	0.00622021	Down regulated
MM vs YM	ENSMFAG00000045511	LRIG3	4031.67	-0.852103	0.215366	-3.95653	7.60461e-05	0.00194926	Down regulated
MM vs YM	ENSMFAG00000037055	FER1L5	540.118	-0.854943	0.222353	-3.84498	0.000120561	0.00272053	Down regulated
MM vs YM	ENSMFAG00000034267	CRYAB	3390.44	-0.859166	0.217359	-3.95275	7.72573e-05	0.00196758	Down regulated
MM vs YM	ENSMFAG00000045395	PIK3R1	3971.29	-0.859663	0.19476	-4.41397	1.01493e-05	0.000444129	Down regulated
MM vs YM	ENSMFAG00000002248	CDH24	244.791	-0.861387	0.271384	-3.17405	0.00150326	0.0170094	Down regulated
MM vs YM	ENSMFAG00000004345	GTPBP3	235.103	-0.861783	0.165264	-5.21459	1.84228e-07	1.98528e-05	Down regulated
MM vs YM	ENSMFAG00000000477	ENSMFAG00000000477	7628.51	-0.863185	0.251364	-3.43401	0.000594727	0.00880474	Down regulated
MM vs YM	ENSMFAG00000031465	TIMP2	957.558	-0.864769	0.213313	-4.05399	5.03514e-05	0.00143456	Down regulated
MM vs YM	ENSMFAG00000033938	ACOX2	480.33	-0.866492	0.256569	-3.37723	0.000732208	0.0102615	Down regulated
MM vs YM	ENSMFAG00000030895	PIEZO2	333.935	-0.866914	0.237926	-3.64363	0.000268821	0.00494013	Down regulated
MM vs YM	ENSMFAG00000042689	WNT3A	32.7641	-0.866954	0.307382	-2.82045	0.00479567	0.038641	Down regulated
MM vs YM	ENSMFAG00000045597	POSTN	14114.6	-0.868109	0.208247	-4.16865	3.06406e-05	0.00102274	Down regulated
MM vs YM	ENSMFAG00000045721	CCBE1	181.773	-0.869079	0.284822	-3.0513	0.00227849	0.0229215	Down regulated
MM vs YM	ENSMFAG00000043048	COL6A3	10680.4	-0.869212	0.260555	-3.336	0.000849925	0.0113045	Down regulated
MM vs YM	ENSMFAG00000045073	PRDM11	78.4938	-0.87052	0.246385	-3.53317	0.000410608	0.00678253	Down regulated
MM vs YM	ENSMFAG00000003503	MTX3	84.2048	-0.8722	0.24707	-3.53017	0.000415288	0.00684555	Down regulated
MM vs YM	ENSMFAG00000002253	LARGE2	535.084	-0.87242	0.184801	-4.72086	2.34849e-06	0.000148217	Down regulated
MM vs YM	ENSMFAG00000036723	MEGF6	1847.36	-0.872587	0.119708	-7.28932	3.11521e-13	3.77516e-10	Down regulated
MM vs YM	ENSMFAG00000042999	MEGF10	179.585	-0.872883	0.226025	-3.86189	0.000112514	0.00260927	Down regulated
MM vs YM	ENSMFAG00000042246	KRT78	9376.05	-0.873076	0.313982	-2.78065	0.005425	0.0419412	Down regulated
MM vs YM	ENSMFAG00000028460	ADGRB2	137.507	-0.874297	0.274746	-3.1822	0.0014616	0.016633	Down regulated
MM vs YM	ENSMFAG00000045896	COPZ2	822.789	-0.875302	0.241682	-3.62172	0.000292655	0.00526811	Down regulated
MM vs YM	ENSMFAG00000008215	CACNA2D4	117.262	-0.876561	0.221442	-3.95843	7.54449e-05	0.00194013	Down regulated
MM vs YM	ENSMFAG00000003447	TMEM63C	139.609	-0.877799	0.261095	-3.36199	0.000773835	0.0106409	Down regulated
MM vs YM	ENSMFAG00000026668	ENSMFAG00000026668	6889.81	-0.880204	0.159498	-5.51859	3.41735e-08	5.25575e-06	Down regulated
MM vs YM	ENSMFAG00000036403	ABCA2	1560.21	-0.881336	0.139837	-6.3026	2.92697e-10	1.03036e-07	Down regulated
MM vs YM	ENSMFAG00000044289	NAV3	123.713	-0.882246	0.18449	-4.78209	1.73481e-06	0.000112628	Down regulated
MM vs YM	ENSMFAG00000001027	SOX12	45.8523	-0.883404	0.325962	-2.71015	0.00672537	0.04887	Down regulated
MM vs YM	ENSMFAG00000001808	CHRD	158.586	-0.886686	0.30083	-2.94746	0.00320395	0.0292698	Down regulated
MM vs YM	ENSMFAG00000032176	ENSMFAG00000032176	350.286	-0.88781	0.325346	-2.72882	0.00635622	0.0470289	Down regulated
MM vs YM	ENSMFAG00000041365	LAMA5	3896.13	-0.888325	0.170457	-5.21142	1.87399e-07	1.99234e-05	Down regulated
MM vs YM	ENSMFAG00000044684	HIC1	102.544	-0.888753	0.322835	-2.75297	0.00590579	0.0445878	Down regulated
MM vs YM	ENSMFAG00000034157	ACSBG1	1124.48	-0.890453	0.2215	-4.02009	5.8175e-05	0.00161392	Down regulated
MM vs YM	ENSMFAG00000042184	ZBTB47	1371.48	-0.891118	0.128012	-6.96118	3.37423e-12	2.13805e-09	Down regulated
MM vs YM	ENSMFAG00000001106	SH3TC2	71.0463	-0.89139	0.323418	-2.75615	0.00584856	0.0443712	Down regulated
MM vs YM	ENSMFAG00000041721	SLFNL1	104.954	-0.892359	0.300305	-2.97151	0.00296342	0.0277444	Down regulated
MM vs YM	ENSMFAG00000003359	PRR16	108.751	-0.892457	0.274172	-3.2551	0.00113354	0.0139197	Down regulated
MM vs YM	ENSMFAG00000042113	HSPA12B	744.1	-0.892623	0.208812	-4.27478	1.91326e-05	0.000709303	Down regulated
MM vs YM	ENSMFAG00000044933	LRFN4	753.675	-0.892773	0.195445	-4.5679	4.92632e-06	0.000256703	Down regulated
MM vs YM	ENSMFAG00000002897	MXRA8	2078.89	-0.893838	0.261341	-3.4202	0.000625753	0.00907743	Down regulated
MM vs YM	ENSMFAG00000043096	DKK3	2991.35	-0.900597	0.269421	-3.34272	0.000829627	0.0111011	Down regulated
MM vs YM	ENSMFAG00000001848	TNC	9127.32	-0.902564	0.260264	-3.46788	0.000524583	0.00806788	Down regulated
MM vs YM	ENSMFAG00000044811	TSNARE1	83.1586	-0.910301	0.259827	-3.50348	0.000459213	0.00737021	Down regulated
MM vs YM	ENSMFAG00000032249	L3MBTL1	250.111	-0.91417	0.194155	-4.70845	2.49607e-06	0.000155671	Down regulated
MM vs YM	ENSMFAG00000037233	RASL11B	311.991	-0.916193	0.302903	-3.02471	0.00248872	0.0244261	Down regulated
MM vs YM	ENSMFAG00000046210	TFAP2B	204.07	-0.916659	0.266551	-3.43897	0.000583937	0.00866931	Down regulated
MM vs YM	ENSMFAG00000034502	HSPA12A	177.447	-0.918228	0.199047	-4.61312	3.96669e-06	0.000220478	Down regulated
MM vs YM	ENSMFAG00000032849	FAM189A2	176.735	-0.918666	0.232224	-3.95594	7.62348e-05	0.00195095	Down regulated
MM vs YM	ENSMFAG00000033021	MYO1D	1020.59	-0.918946	0.2962	-3.10245	0.00191926	0.0202147	Down regulated
MM vs YM	ENSMFAG00000016956	ARHGEF10	513.373	-0.922532	0.223406	-4.12941	3.63699e-05	0.00114656	Down regulated
MM vs YM	ENSMFAG00000040799	LHX8	198.4	-0.923578	0.317516	-2.90876	0.0036286	0.0318276	Down regulated
MM vs YM	ENSMFAG00000034550	ENSMFAG00000034550	54.4645	-0.924265	0.268019	-3.4485	0.000563712	0.00848985	Down regulated
MM vs YM	ENSMFAG00000021644	SNORD45	85.603	-0.925962	0.33579	-2.75756	0.00582337	0.0442607	Down regulated
MM vs YM	ENSMFAG00000046381	FAM149A	335.847	-0.926686	0.24311	-3.81179	0.000137964	0.00302578	Down regulated
MM vs YM	ENSMFAG00000046117	EFCC1	398.493	-0.92709	0.204096	-4.54243	5.56098e-06	0.000282345	Down regulated
MM vs YM	ENSMFAG00000034412	NAALAD2	211.15	-0.928652	0.318669	-2.91416	0.00356653	0.0314924	Down regulated
MM vs YM	ENSMFAG00000045446	CNTN3	126.024	-0.929511	0.318402	-2.9193	0.0035082	0.0311335	Down regulated
MM vs YM	ENSMFAG00000043049	C15orf59	78.152	-0.931785	0.280746	-3.31897	0.000903512	0.0118383	Down regulated
MM vs YM	ENSMFAG00000040837	PLXNA3	521.462	-0.933247	0.117612	-7.93498	2.10532e-15	7.91189e-12	Down regulated
MM vs YM	ENSMFAG00000045488	INF2	1796.17	-0.933684	0.122392	-7.62865	2.37218e-14	5.36824e-11	Down regulated
MM vs YM	ENSMFAG00000044525	SPATA20	191.177	-0.934501	0.163258	-5.72408	1.03993e-08	2.00896e-06	Down regulated
MM vs YM	ENSMFAG00000032035	THRA	629.979	-0.935039	0.15681	-5.9629	2.47807e-09	6.53264e-07	Down regulated
MM vs YM	ENSMFAG00000037710	CNTFR	741.334	-0.935459	0.251279	-3.72279	0.000197036	0.00388178	Down regulated
MM vs YM	ENSMFAG00000030004	KSR1	592.308	-0.935507	0.154794	-6.04355	1.50762e-09	4.34223e-07	Down regulated
MM vs YM	ENSMFAG00000042991	GLI4	277.197	-0.936189	0.141372	-6.62217	3.53958e-11	1.64552e-08	Down regulated
MM vs YM	ENSMFAG00000038065	ANGPTL2	2556.65	-0.936902	0.278097	-3.36898	0.000754471	0.0104655	Down regulated
MM vs YM	ENSMFAG00000045879	ENSMFAG00000045879	411.019	-0.939462	0.239328	-3.92542	8.65786e-05	0.0021181	Down regulated
MM vs YM	ENSMFAG00000043168	HSPA2	987.747	-0.94085	0.234433	-4.0133	5.98765e-05	0.00163817	Down regulated
MM vs YM	ENSMFAG00000001443	BGN	1684.49	-0.94097	0.34646	-2.71596	0.00660848	0.0483367	Down regulated
MM vs YM	ENSMFAG00000001288	PTGER2	301.846	-0.941265	0.218619	-4.30549	1.66613e-05	0.000635211	Down regulated
MM vs YM	ENSMFAG00000021561	SNORD45	52.6583	-0.942193	0.293566	-3.20947	0.00132978	0.015489	Down regulated
MM vs YM	ENSMFAG00000043533	SVEP1	542.58	-0.943844	0.31015	-3.04318	0.00234088	0.0233367	Down regulated
MM vs YM	ENSMFAG00000031000	BOC	1622.01	-0.945537	0.219517	-4.30735	1.65225e-05	0.000632206	Down regulated
MM vs YM	ENSMFAG00000030581	DNM1	718.685	-0.949671	0.233094	-4.0742	4.6173e-05	0.00134701	Down regulated
MM vs YM	ENSMFAG00000036747	CROCC	329.616	-0.951168	0.172438	-5.51601	3.46777e-08	5.28201e-06	Down regulated
MM vs YM	ENSMFAG00000036328	NNMT	67.158	-0.951992	0.310539	-3.06561	0.00217223	0.0221288	Down regulated
MM vs YM	ENSMFAG00000030686	FZD7	78.6013	-0.952339	0.300907	-3.16489	0.00155142	0.0173964	Down regulated
MM vs YM	ENSMFAG00000001585	TNS4	2309.18	-0.952452	0.177613	-5.3625	8.20774e-08	1.1306e-05	Down regulated
MM vs YM	ENSMFAG00000037065	PKD1	2068.67	-0.958571	0.134939	-7.10373	1.21437e-12	9.16042e-10	Down regulated
MM vs YM	ENSMFAG00000040747	ENSMFAG00000040747	166.884	-0.958846	0.331484	-2.89259	0.00382083	0.0329481	Down regulated
MM vs YM	ENSMFAG00000002799	ADAMTS2	2748.58	-0.959875	0.251833	-3.81155	0.0001381	0.00302578	Down regulated
MM vs YM	ENSMFAG00000002910	ICAM5	163.018	-0.961385	0.202671	-4.74357	2.09981e-06	0.000134528	Down regulated
MM vs YM	ENSMFAG00000003213	TPST1	181.481	-0.962007	0.239117	-4.02317	5.74207e-05	0.00160141	Down regulated
MM vs YM	ENSMFAG00000002002	SLC4A3	51.2649	-0.963007	0.332554	-2.89579	0.00378206	0.0327565	Down regulated
MM vs YM	ENSMFAG00000002870	GARNL3	224.043	-0.970742	0.185317	-5.23827	1.62087e-07	1.87418e-05	Down regulated
MM vs YM	ENSMFAG00000031307	ATP2B3	49.998	-0.975813	0.334947	-2.91333	0.00357591	0.031534	Down regulated
MM vs YM	ENSMFAG00000040046	MMP16	68.2078	-0.976211	0.320351	-3.04732	0.00230892	0.0231052	Down regulated
MM vs YM	ENSMFAG00000042153	SLURP1	1224.88	-0.979272	0.330986	-2.95865	0.00308991	0.0285929	Down regulated
MM vs YM	ENSMFAG00000001208	ABTB2	311.874	-0.979456	0.171392	-5.71472	1.09885e-08	2.07225e-06	Down regulated
MM vs YM	ENSMFAG00000043134	ADAM33	352.99	-0.979465	0.281489	-3.47958	0.000502201	0.00783009	Down regulated
MM vs YM	ENSMFAG00000031963	LENG8	5335.04	-0.980318	0.153568	-6.38359	1.72984e-10	6.68352e-08	Down regulated
MM vs YM	ENSMFAG00000032981	ID4	173.879	-0.983525	0.242699	-4.05245	5.06835e-05	0.00143696	Down regulated
MM vs YM	ENSMFAG00000015043	FBLN7	165.72	-0.986553	0.24949	-3.95428	7.67656e-05	0.0019582	Down regulated
MM vs YM	ENSMFAG00000003097	MTSS1L	610.536	-0.987394	0.215561	-4.58057	4.63704e-06	0.000244038	Down regulated
MM vs YM	ENSMFAG00000033719	FMOD	1126.34	-0.995443	0.368062	-2.70455	0.00683963	0.0493831	Down regulated
MM vs YM	ENSMFAG00000043295	PODNL1	176.201	-0.996873	0.234183	-4.25682	2.07358e-05	0.000746534	Down regulated
MM vs YM	ENSMFAG00000039118	ALPL	959.271	-0.996986	0.339513	-2.93652	0.00331916	0.030045	Down regulated
MM vs YM	ENSMFAG00000031915	LRRC46	55.1604	-0.998642	0.298607	-3.34433	0.000824816	0.0110822	Down regulated
MM vs YM	ENSMFAG00000040626	BMPER	150.065	-1.00147	0.309947	-3.2311	0.00123315	0.0147207	Down regulated
MM vs YM	ENSMFAG00000038838	PLCL1	62.7011	-1.00305	0.251306	-3.99136	6.56957e-05	0.00174319	Down regulated
MM vs YM	ENSMFAG00000041612	PANX2	99.4991	-1.00575	0.336672	-2.98734	0.00281417	0.0267904	Down regulated
MM vs YM	ENSMFAG00000031173	LGALS3BP	417.733	-1.00833	0.360114	-2.80004	0.00510962	0.0402694	Down regulated
MM vs YM	ENSMFAG00000030124	ENSMFAG00000030124	116.34	-1.0126	0.202298	-5.0055	5.57163e-07	4.71497e-05	Down regulated
MM vs YM	ENSMFAG00000000180	CYR61	793.906	-1.01361	0.267245	-3.79281	0.000148953	0.00321468	Down regulated
MM vs YM	ENSMFAG00000028905	TRIL	57.9549	-1.01549	0.300973	-3.37401	0.000740806	0.0103211	Down regulated
MM vs YM	ENSMFAG00000032603	JAKMIP3	40.6449	-1.01662	0.346763	-2.93175	0.00337057	0.0303026	Down regulated
MM vs YM	ENSMFAG00000030151	EYA1	289.484	-1.01747	0.263841	-3.85637	0.000115085	0.00264595	Down regulated
MM vs YM	ENSMFAG00000001771	SNED1	336.852	-1.01841	0.3151	-3.23203	0.00122913	0.0146838	Down regulated
MM vs YM	ENSMFAG00000031526	PROSER3	39.2644	-1.02016	0.327098	-3.11881	0.00181584	0.0194656	Down regulated
MM vs YM	ENSMFAG00000013698	TFCP2L1	131.677	-1.02022	0.366666	-2.78243	0.00539539	0.0417938	Down regulated
MM vs YM	ENSMFAG00000040538	SEC16B	273.381	-1.02312	0.188122	-5.43857	5.37106e-08	7.59669e-06	Down regulated
MM vs YM	ENSMFAG00000014205	RCVRN	48.9656	-1.02418	0.253076	-4.04694	5.18914e-05	0.00145892	Down regulated
MM vs YM	ENSMFAG00000002663	MMP19	763.023	-1.02443	0.199887	-5.12503	2.97488e-07	3.02084e-05	Down regulated
MM vs YM	ENSMFAG00000029449	GNB3	212.368	-1.02501	0.224285	-4.57011	4.87465e-06	0.000255693	Down regulated
MM vs YM	ENSMFAG00000043483	COL14A1	5778.7	-1.02557	0.297496	-3.44733	0.000566153	0.00848985	Down regulated
MM vs YM	ENSMFAG00000022870	TWIST2	491.669	-1.0258	0.207199	-4.95078	7.39176e-07	5.64761e-05	Down regulated
MM vs YM	ENSMFAG00000001953	GFRA1	233.563	-1.02761	0.369187	-2.78343	0.0053787	0.0417281	Down regulated
MM vs YM	ENSMFAG00000042837	SLC25A34	108.698	-1.0312	0.231909	-4.44658	8.72498e-06	0.000398307	Down regulated
MM vs YM	ENSMFAG00000032132	CDK3	76.8984	-1.03516	0.373362	-2.77254	0.00556209	0.0427299	Down regulated
MM vs YM	ENSMFAG00000001827	FAM83D	843.551	-1.03685	0.321461	-3.22542	0.00125788	0.0149259	Down regulated
MM vs YM	ENSMFAG00000034398	TMEM132C	48.5095	-1.03889	0.344275	-3.01761	0.00254779	0.0248366	Down regulated
MM vs YM	ENSMFAG00000030819	SNORD28	42.5278	-1.0413	0.323437	-3.21948	0.00128422	0.0151364	Down regulated
MM vs YM	ENSMFAG00000042227	BHLHE41	278.339	-1.04278	0.331697	-3.14378	0.00166784	0.0182586	Down regulated
MM vs YM	ENSMFAG00000032750	BMP3	233.565	-1.04317	0.323818	-3.22148	0.0012753	0.0150874	Down regulated
MM vs YM	ENSMFAG00000003702	COL3A1	74394.9	-1.04471	0.235249	-4.44089	8.95875e-06	0.000407804	Down regulated
MM vs YM	ENSMFAG00000000641	AIF1L	4950.53	-1.04534	0.29894	-3.49681	0.000470854	0.00748875	Down regulated
MM vs YM	ENSMFAG00000030667	CCDC152	67.3166	-1.04584	0.30388	-3.44163	0.000578216	0.00859242	Down regulated
MM vs YM	ENSMFAG00000010471	ENSMFAG00000010471	44.1711	-1.04677	0.350603	-2.98562	0.00283007	0.0268933	Down regulated
MM vs YM	ENSMFAG00000032139	ABCA4	352.013	-1.04698	0.320455	-3.26716	0.00108634	0.0134759	Down regulated
MM vs YM	ENSMFAG00000044696	NKD1	138.196	-1.05092	0.261402	-4.02033	5.81172e-05	0.00161392	Down regulated
MM vs YM	ENSMFAG00000000967	IGSF9B	137.79	-1.05168	0.351697	-2.99031	0.00278696	0.02664	Down regulated
MM vs YM	ENSMFAG00000046305	KIAA1549	149.088	-1.05238	0.278846	-3.77405	0.000160619	0.00338302	Down regulated
MM vs YM	ENSMFAG00000037522	EYA4	37.7171	-1.05368	0.374516	-2.81345	0.00490136	0.0390752	Down regulated
MM vs YM	ENSMFAG00000034069	MEIS3	116.123	-1.05833	0.258643	-4.09186	4.27932e-05	0.00128525	Down regulated
MM vs YM	ENSMFAG00000040115	ECM1	20704.2	-1.0604	0.269611	-3.93306	8.38698e-05	0.0020782	Down regulated
MM vs YM	ENSMFAG00000003044	ENSMFAG00000003044	413.073	-1.06469	0.311391	-3.41915	0.000628166	0.00908747	Down regulated
MM vs YM	ENSMFAG00000002509	ADAMTS14	157.28	-1.06701	0.342906	-3.11168	0.00186026	0.0197642	Down regulated
MM vs YM	ENSMFAG00000030671	SLC7A2	1030.58	-1.07089	0.286402	-3.73911	0.000184672	0.00372642	Down regulated
MM vs YM	ENSMFAG00000044864	NCAM1	253.934	-1.07271	0.390748	-2.74528	0.00604597	0.0453414	Down regulated
MM vs YM	ENSMFAG00000031660	APELA	119.138	-1.07653	0.375527	-2.86672	0.00414746	0.0350213	Down regulated
MM vs YM	ENSMFAG00000037171	SLURP2	1780.58	-1.07846	0.284843	-3.78617	0.00015299	0.00327572	Down regulated
MM vs YM	ENSMFAG00000036392	PNPLA3	219.737	-1.07988	0.306185	-3.52688	0.000420485	0.00689534	Down regulated
MM vs YM	ENSMFAG00000046059	CATSPERG	100.626	-1.08058	0.223494	-4.83492	1.33196e-06	9.13405e-05	Down regulated
MM vs YM	ENSMFAG00000031047	CREB3L1	344.019	-1.09185	0.310272	-3.519	0.000433182	0.0070452	Down regulated
MM vs YM	ENSMFAG00000002756	CYP46A1	34.1935	-1.10148	0.405391	-2.71709	0.00658597	0.0482554	Down regulated
MM vs YM	ENSMFAG00000038601	PCOLCE	1352.1	-1.10698	0.246627	-4.48849	7.17302e-06	0.000344327	Down regulated
MM vs YM	ENSMFAG00000044877	PRSS21	30.4932	-1.10975	0.391767	-2.83266	0.00461618	0.037635	Down regulated
MM vs YM	ENSMFAG00000040772	ADAMTS10	954.599	-1.11028	0.234089	-4.74297	2.10612e-06	0.000134528	Down regulated
MM vs YM	ENSMFAG00000033183	BTBD19	57.1737	-1.11062	0.319443	-3.47675	0.000507539	0.00788229	Down regulated
MM vs YM	ENSMFAG00000036632	PTCH2	106.46	-1.1118	0.372236	-2.98682	0.00281896	0.0268199	Down regulated
MM vs YM	ENSMFAG00000001600	ZNF544	246.083	-1.11321	0.283908	-3.92101	8.8179e-05	0.00214899	Down regulated
MM vs YM	ENSMFAG00000043434	ADAMTS3	190.71	-1.11477	0.268068	-4.15854	3.20292e-05	0.00105483	Down regulated
MM vs YM	ENSMFAG00000020756	SNORD31	45.7616	-1.11692	0.32401	-3.44717	0.000566491	0.00848985	Down regulated
MM vs YM	ENSMFAG00000038547	ENSMFAG00000038547	74.1389	-1.11727	0.406363	-2.74944	0.00596963	0.0449729	Down regulated
MM vs YM	ENSMFAG00000002956	FREM1	386.662	-1.11874	0.268137	-4.17228	3.01564e-05	0.00101446	Down regulated
MM vs YM	ENSMFAG00000035973	GRIP2	636.204	-1.12247	0.173022	-6.48748	8.72843e-11	3.54531e-08	Down regulated
MM vs YM	ENSMFAG00000034461	LPAR1	726.728	-1.12717	0.227779	-4.94851	7.4785e-07	5.64761e-05	Down regulated
MM vs YM	ENSMFAG00000002222	RFLNA	293.658	-1.12876	0.311851	-3.61955	0.000295112	0.00528234	Down regulated
MM vs YM	ENSMFAG00000000386	GCHFR	193.901	-1.12921	0.310018	-3.64242	0.000270089	0.00495768	Down regulated
MM vs YM	ENSMFAG00000036796	EBF2	19.0284	-1.12931	0.417298	-2.70625	0.00680481	0.0492365	Down regulated
MM vs YM	ENSMFAG00000041126	HSD11B2	107.705	-1.13534	0.353803	-3.20896	0.00133218	0.0155055	Down regulated
MM vs YM	ENSMFAG00000046184	CLIC6	136.55	-1.1369	0.4184	-2.71726	0.00658253	0.0482526	Down regulated
MM vs YM	ENSMFAG00000032093	ENSMFAG00000032093	62.5539	-1.13729	0.363945	-3.12489	0.00177871	0.0191939	Down regulated
MM vs YM	ENSMFAG00000003901	SMOC2	308.059	-1.1392	0.407945	-2.79254	0.00522962	0.04093	Down regulated
MM vs YM	ENSMFAG00000045628	STRC	192.163	-1.13929	0.283527	-4.01829	5.86229e-05	0.00161503	Down regulated
MM vs YM	ENSMFAG00000034448	IL17RD	135.718	-1.14569	0.391332	-2.92766	0.00341524	0.0305482	Down regulated
MM vs YM	ENSMFAG00000030572	SNORA4	71.7528	-1.15148	0.322849	-3.56664	0.000361588	0.00619235	Down regulated
MM vs YM	ENSMFAG00000034460	COL12A1	34867.8	-1.15914	0.337799	-3.43144	0.000600385	0.0088554	Down regulated
MM vs YM	ENSMFAG00000035427	KCP	324.441	-1.16251	0.358501	-3.2427	0.00118404	0.0143728	Down regulated
MM vs YM	ENSMFAG00000003504	COL6A1	14162.3	-1.16297	0.195115	-5.96044	2.51557e-09	6.53264e-07	Down regulated
MM vs YM	ENSMFAG00000035599	IQANK1	263.377	-1.18195	0.263712	-4.48197	7.39566e-06	0.00035101	Down regulated
MM vs YM	ENSMFAG00000003675	SNX32	92.6596	-1.18216	0.213826	-5.52858	3.22832e-08	5.05019e-06	Down regulated
MM vs YM	ENSMFAG00000039784	CYP26B1	4913.4	-1.18297	0.23301	-5.07692	3.83606e-07	3.68285e-05	Down regulated
MM vs YM	ENSMFAG00000002490	UBXN11	69.3765	-1.18598	0.308725	-3.84155	0.000122261	0.00275171	Down regulated
MM vs YM	ENSMFAG00000036429	DNHD1	32.4789	-1.18631	0.430939	-2.75284	0.00590807	0.0445878	Down regulated
MM vs YM	ENSMFAG00000034675	CDH26	68.4419	-1.18807	0.387439	-3.06648	0.00216597	0.0220934	Down regulated
MM vs YM	ENSMFAG00000046080	STK32B	49.5089	-1.18917	0.319108	-3.72656	0.000194111	0.00383885	Down regulated
MM vs YM	ENSMFAG00000001090	ITGA11	725.36	-1.18974	0.36176	-3.28876	0.00100629	0.0127801	Down regulated
MM vs YM	ENSMFAG00000037742	GDPD2	166.489	-1.19264	0.407295	-2.92819	0.00340947	0.0305408	Down regulated
MM vs YM	ENSMFAG00000041890	TBC1D24	101.85	-1.19545	0.269468	-4.43633	9.15059e-06	0.000409545	Down regulated
MM vs YM	ENSMFAG00000032205	DCST1	33.2685	-1.19876	0.330101	-3.63148	0.000281795	0.00511917	Down regulated
MM vs YM	ENSMFAG00000038613	SPARC	45672.2	-1.20474	0.304472	-3.95681	7.5956e-05	0.00194926	Down regulated
MM vs YM	ENSMFAG00000001759	MPZ	449.743	-1.20982	0.325838	-3.71294	0.000204865	0.00398191	Down regulated
MM vs YM	ENSMFAG00000001798	MSI1	65.448	-1.21128	0.400264	-3.0262	0.00247645	0.024351	Down regulated
MM vs YM	ENSMFAG00000041954	CTRL	162.539	-1.21259	0.169516	-7.15322	8.47644e-13	7.06712e-10	Down regulated
MM vs YM	ENSMFAG00000002977	LYPD6	166.422	-1.21265	0.325074	-3.73038	0.000191191	0.00380392	Down regulated
MM vs YM	ENSMFAG00000043521	NSG1	554.478	-1.21289	0.173534	-6.98936	2.76135e-12	1.8226e-09	Down regulated
MM vs YM	ENSMFAG00000007875	Y_RNA	26.4472	-1.21304	0.370247	-3.27631	0.00105175	0.0131705	Down regulated
MM vs YM	ENSMFAG00000031165	IGDCC4	214.991	-1.21839	0.233331	-5.22174	1.77251e-07	1.95004e-05	Down regulated
MM vs YM	ENSMFAG00000042566	SORCS1	38.4031	-1.22092	0.449251	-2.71767	0.00657428	0.0482367	Down regulated
MM vs YM	ENSMFAG00000036770	ENSMFAG00000036770	179.687	-1.23166	0.429284	-2.8691	0.00411642	0.0348149	Down regulated
MM vs YM	ENSMFAG00000037176	PXDNL	195.877	-1.23354	0.45544	-2.70845	0.00675977	0.0490392	Down regulated
MM vs YM	ENSMFAG00000044268	ENSMFAG00000044268	37.7853	-1.2431	0.343393	-3.62007	0.000294527	0.00527784	Down regulated
MM vs YM	ENSMFAG00000041049	GLIS1	107.494	-1.24961	0.26983	-4.6311	3.6372e-06	0.000207434	Down regulated
MM vs YM	ENSMFAG00000028127	ADHFE1	26.6447	-1.24984	0.423591	-2.95059	0.00317168	0.0290924	Down regulated
MM vs YM	ENSMFAG00000012357	SCN7A	162.867	-1.25458	0.258934	-4.84517	1.26505e-06	8.75095e-05	Down regulated
MM vs YM	ENSMFAG00000043386	SEMA3B	375.342	-1.26093	0.295417	-4.2683	1.96967e-05	0.000722257	Down regulated
MM vs YM	ENSMFAG00000045587	TDRD5	60.7254	-1.26583	0.394042	-3.21241	0.00131625	0.015388	Down regulated
MM vs YM	ENSMFAG00000030114	DCLK1	32.5575	-1.26727	0.419762	-3.01901	0.00253604	0.0247525	Down regulated
MM vs YM	ENSMFAG00000038540	LPIN2	878.769	-1.26736	0.254632	-4.97724	6.44963e-07	5.21268e-05	Down regulated
MM vs YM	ENSMFAG00000002107	PARK2	49.3898	-1.27042	0.433297	-2.93198	0.00336811	0.0302977	Down regulated
MM vs YM	ENSMFAG00000045903	CPZ	84.1753	-1.2752	0.345965	-3.68593	0.000227868	0.00433553	Down regulated
MM vs YM	ENSMFAG00000030512	ENSMFAG00000030512	59.0712	-1.27778	0.463838	-2.7548	0.00587289	0.0444281	Down regulated
MM vs YM	ENSMFAG00000038560	FGF18	57.0411	-1.27787	0.370751	-3.44672	0.000567438	0.00849602	Down regulated
MM vs YM	ENSMFAG00000044171	KIF7	437.345	-1.27887	0.227027	-5.63312	1.76978e-08	3.08078e-06	Down regulated
MM vs YM	ENSMFAG00000033594	CTGF	2136.46	-1.28535	0.315656	-4.07199	4.66136e-05	0.00135487	Down regulated
MM vs YM	ENSMFAG00000038098	ENSMFAG00000038098	1062.82	-1.2881	0.259631	-4.96128	7.00286e-07	5.47941e-05	Down regulated
MM vs YM	ENSMFAG00000039726	MYO15B	413.422	-1.29188	0.257637	-5.01435	5.32136e-07	4.55652e-05	Down regulated
MM vs YM	ENSMFAG00000039226	MSX1	653.745	-1.29534	0.281345	-4.60412	4.14219e-06	0.000226264	Down regulated
MM vs YM	ENSMFAG00000030491	PRSS35	291.999	-1.29851	0.400551	-3.2418	0.00118779	0.0143954	Down regulated
MM vs YM	ENSMFAG00000000864	WNK4	200.792	-1.30029	0.257077	-5.05798	4.23711e-07	3.88254e-05	Down regulated
MM vs YM	ENSMFAG00000000783	GLB1L3	79.046	-1.30532	0.476809	-2.73761	0.00618875	0.0461129	Down regulated
MM vs YM	ENSMFAG00000035722	AGR3	105.58	-1.30702	0.319782	-4.08722	4.36572e-05	0.0013024	Down regulated
MM vs YM	ENSMFAG00000040376	COL27A1	1950.44	-1.30774	0.177378	-7.37262	1.67302e-13	2.65022e-10	Down regulated
MM vs YM	ENSMFAG00000003669	SYT8	50.8446	-1.3097	0.352953	-3.71068	0.000206707	0.00400788	Down regulated
MM vs YM	ENSMFAG00000039291	ENSMFAG00000039291	226.976	-1.30986	0.348603	-3.75745	0.000171655	0.00355449	Down regulated
MM vs YM	ENSMFAG00000045605	SCARF2	531.626	-1.31024	0.262503	-4.99134	5.99628e-07	4.94724e-05	Down regulated
MM vs YM	ENSMFAG00000040736	GPSM1	571.794	-1.31158	0.224282	-5.8479	4.97829e-09	1.09529e-06	Down regulated
MM vs YM	ENSMFAG00000033258	NSG2	26.5991	-1.31219	0.457323	-2.86928	0.00411407	0.0348136	Down regulated
MM vs YM	ENSMFAG00000043997	PER1	3632.26	-1.31266	0.258799	-5.07215	3.93351e-07	3.72321e-05	Down regulated
MM vs YM	ENSMFAG00000042429	CIART	1315.86	-1.31703	0.26108	-5.04454	4.54605e-07	4.00375e-05	Down regulated
MM vs YM	ENSMFAG00000020092	SGSM1	205.522	-1.3202	0.465442	-2.83644	0.00456197	0.0373662	Down regulated
MM vs YM	ENSMFAG00000032939	PDGFRL	251.354	-1.32036	0.349879	-3.77375	0.000160811	0.00338302	Down regulated
MM vs YM	ENSMFAG00000002550	KLF15	101.188	-1.32114	0.228471	-5.78256	7.35742e-09	1.48918e-06	Down regulated
MM vs YM	ENSMFAG00000003451	PCDHB12	33.9525	-1.32116	0.397346	-3.32496	0.000884308	0.0116802	Down regulated
MM vs YM	ENSMFAG00000031335	WNK2	110.202	-1.32424	0.330337	-4.00877	6.10359e-05	0.00166702	Down regulated
MM vs YM	ENSMFAG00000040043	CACNA1A	22.8652	-1.33206	0.444529	-2.99657	0.00273039	0.026203	Down regulated
MM vs YM	ENSMFAG00000043298	CACNA1G	237.335	-1.3356	0.221187	-6.03832	1.55723e-09	4.40503e-07	Down regulated
MM vs YM	ENSMFAG00000042117	ENSMFAG00000042117	78.4402	-1.33756	0.397684	-3.36338	0.000769956	0.0105968	Down regulated
MM vs YM	ENSMFAG00000042863	RNF112	79.9379	-1.33974	0.326645	-4.10154	4.10415e-05	0.00125268	Down regulated
MM vs YM	ENSMFAG00000002948	ENSMFAG00000002948	949.367	-1.34648	0.32877	-4.0955	4.21251e-05	0.00127591	Down regulated
MM vs YM	ENSMFAG00000032011	PRRT1	51.7852	-1.35933	0.331403	-4.10173	4.1007e-05	0.00125268	Down regulated
MM vs YM	ENSMFAG00000032675	VCAN	6684.56	-1.3597	0.22452	-6.05603	1.39521e-09	4.16902e-07	Down regulated
MM vs YM	ENSMFAG00000037569	EXD3	199.421	-1.35975	0.187252	-7.26161	3.8252e-13	4.03966e-10	Down regulated
MM vs YM	ENSMFAG00000036806	ZFP92	20.9027	-1.3601	0.48268	-2.81781	0.00483521	0.0388168	Down regulated
MM vs YM	ENSMFAG00000035998	COL5A1	4516.54	-1.36073	0.271501	-5.0119	5.38943e-07	4.59e-05	Down regulated
MM vs YM	ENSMFAG00000046292	C1QTNF12	16.9281	-1.36551	0.46799	-2.91782	0.00352485	0.0312463	Down regulated
MM vs YM	ENSMFAG00000033484	ARHGAP44	75.0517	-1.36841	0.301971	-4.53161	5.85349e-06	0.000293434	Down regulated
MM vs YM	ENSMFAG00000003548	TPPP	118.228	-1.37425	0.250609	-5.48364	4.16651e-08	6.16839e-06	Down regulated
MM vs YM	ENSMFAG00000015102	MAB21L2	116.706	-1.38352	0.276445	-5.00467	5.5957e-07	4.71497e-05	Down regulated
MM vs YM	ENSMFAG00000042878	COL16A1	10242.3	-1.38627	0.189417	-7.3186	2.50574e-13	3.30779e-10	Down regulated
MM vs YM	ENSMFAG00000039869	FIGN	20.0018	-1.39026	0.458811	-3.03015	0.00244435	0.0240652	Down regulated
MM vs YM	ENSMFAG00000031860	CXCL14	5274.67	-1.40136	0.202532	-6.91921	4.54179e-12	2.76717e-09	Down regulated
MM vs YM	ENSMFAG00000038396	CNTN2	28.3831	-1.40761	0.428558	-3.28452	0.00102156	0.012905	Down regulated
MM vs YM	ENSMFAG00000038022	GRID1	164.736	-1.41846	0.374561	-3.787	0.000152477	0.00327572	Down regulated
MM vs YM	ENSMFAG00000030822	MUSK	74.3332	-1.42068	0.449188	-3.16276	0.00156279	0.0175004	Down regulated
MM vs YM	ENSMFAG00000043030	RGCC	521.848	-1.42278	0.179786	-7.91376	2.49728e-15	7.91189e-12	Down regulated
MM vs YM	ENSMFAG00000044003	ENSMFAG00000044003	25.1432	-1.42424	0.506209	-2.81354	0.00489989	0.0390752	Down regulated
MM vs YM	ENSMFAG00000031557	SLC22A16	21.0709	-1.43013	0.409202	-3.49492	0.000474205	0.00751941	Down regulated
MM vs YM	ENSMFAG00000033904	ENSMFAG00000033904	34.2956	-1.43402	0.496665	-2.88729	0.00388577	0.0334201	Down regulated
MM vs YM	ENSMFAG00000036577	ERICH3	22.2799	-1.43767	0.456162	-3.15166	0.00162346	0.017909	Down regulated
MM vs YM	ENSMFAG00000003495	SYT1	84.5265	-1.43969	0.337461	-4.26625	1.9879e-05	0.000727259	Down regulated
MM vs YM	ENSMFAG00000035584	AJAP1	356.641	-1.44069	0.353553	-4.07489	4.60363e-05	0.0013455	Down regulated
MM vs YM	ENSMFAG00000033228	PTH1R	112.329	-1.44506	0.408797	-3.53491	0.000407918	0.00675218	Down regulated
MM vs YM	ENSMFAG00000036547	NTNG1	53.8599	-1.44575	0.396197	-3.64905	0.000263209	0.00487345	Down regulated
MM vs YM	ENSMFAG00000046036	ENSMFAG00000046036	94.4631	-1.47278	0.420455	-3.50281	0.000460372	0.00737386	Down regulated
MM vs YM	ENSMFAG00000002541	ENSMFAG00000002541	117.269	-1.47472	0.21711	-6.7925	1.10205e-11	5.81917e-09	Down regulated
MM vs YM	ENSMFAG00000045025	CPA5	45.6654	-1.48071	0.385041	-3.8456	0.000120259	0.00272053	Down regulated
MM vs YM	ENSMFAG00000033614	WISP1	2123.87	-1.48217	0.206066	-7.19268	6.3532e-13	5.92006e-10	Down regulated
MM vs YM	ENSMFAG00000014433	ENSMFAG00000014433	86.8843	-1.48324	0.524069	-2.83023	0.00465141	0.0378639	Down regulated
MM vs YM	ENSMFAG00000045512	COL1A2	80773.5	-1.48891	0.27873	-5.34175	9.20514e-08	1.23575e-05	Down regulated
MM vs YM	ENSMFAG00000011642	MFRP	55.9791	-1.48969	0.273428	-5.4482	5.08827e-08	7.2842e-06	Down regulated
MM vs YM	ENSMFAG00000000843	FRMD5	14.4485	-1.49229	0.518739	-2.87676	0.00401781	0.0343662	Down regulated
MM vs YM	ENSMFAG00000024753	MLC1	62.4915	-1.49531	0.527034	-2.83722	0.00455076	0.037313	Down regulated
MM vs YM	ENSMFAG00000039418	MMP23B	222.291	-1.49731	0.302513	-4.94958	7.43752e-07	5.64761e-05	Down regulated
MM vs YM	ENSMFAG00000035379	ENSMFAG00000035379	12.5891	-1.50546	0.503893	-2.98766	0.0028112	0.0267904	Down regulated
MM vs YM	ENSMFAG00000001971	OPRL1	51.7197	-1.50998	0.45655	-3.30737	0.00094176	0.0122043	Down regulated
MM vs YM	ENSMFAG00000031455	SSC5D	275.671	-1.51854	0.235631	-6.44455	1.15947e-10	4.5918e-08	Down regulated
MM vs YM	ENSMFAG00000021512	PAPLN	2295.31	-1.52972	0.215007	-7.11478	1.12095e-12	8.87851e-10	Down regulated
MM vs YM	ENSMFAG00000043005	FAM180B	270.178	-1.52976	0.388438	-3.93824	8.20822e-05	0.00205089	Down regulated
MM vs YM	ENSMFAG00000038118	NR1D1	2890.75	-1.53312	0.279248	-5.49017	4.01551e-08	6.00091e-06	Down regulated
MM vs YM	ENSMFAG00000039407	MYO15A	21.3518	-1.5401	0.535707	-2.87489	0.00404173	0.034508	Down regulated
MM vs YM	ENSMFAG00000043595	MUC22	226.508	-1.54039	0.521714	-2.95256	0.00315154	0.0289356	Down regulated
MM vs YM	ENSMFAG00000025531	ENSMFAG00000025531	95.5543	-1.54819	0.493889	-3.13469	0.00172037	0.0187173	Down regulated
MM vs YM	ENSMFAG00000041779	EGFL6	369.729	-1.55016	0.445425	-3.48017	0.000501086	0.0078204	Down regulated
MM vs YM	ENSMFAG00000002186	MYO3B	104.094	-1.55634	0.375988	-4.13933	3.48314e-05	0.00111523	Down regulated
MM vs YM	ENSMFAG00000039841	ENSMFAG00000039841	31.6787	-1.55907	0.47799	-3.26172	0.00110737	0.0136725	Down regulated
MM vs YM	ENSMFAG00000017340	CRABP1	402.718	-1.55911	0.356075	-4.37859	1.1945e-05	0.000495341	Down regulated
MM vs YM	ENSMFAG00000041483	GLDN	66.583	-1.55928	0.373728	-4.17223	3.0163e-05	0.00101446	Down regulated
MM vs YM	ENSMFAG00000035398	STUM	12.1079	-1.57565	0.542216	-2.90595	0.00366143	0.031939	Down regulated
MM vs YM	ENSMFAG00000001071	DRP2	35.9909	-1.58113	0.412651	-3.83164	0.00012729	0.00284	Down regulated
MM vs YM	ENSMFAG00000031842	SRCIN1	29.222	-1.58403	0.348156	-4.54976	5.3707e-06	0.000274443	Down regulated
MM vs YM	ENSMFAG00000005497	SNORD59	17.4206	-1.59494	0.529725	-3.01088	0.00260494	0.0252943	Down regulated
MM vs YM	ENSMFAG00000033462	ENSMFAG00000033462	14.5342	-1.5964	0.510597	-3.12654	0.00176874	0.0191123	Down regulated
MM vs YM	ENSMFAG00000003512	SLC9A3	497.44	-1.61085	0.326506	-4.93359	8.07328e-07	6.01794e-05	Down regulated
MM vs YM	ENSMFAG00000030038	ENSMFAG00000030038	1708.37	-1.62194	0.278017	-5.83395	5.4131e-09	1.15058e-06	Down regulated
MM vs YM	ENSMFAG00000044297	PRKAG3	98.4526	-1.62194	0.294476	-5.50788	3.63176e-08	5.47911e-06	Down regulated
MM vs YM	ENSMFAG00000044386	GREB1	25.2197	-1.62355	0.545703	-2.97516	0.0029284	0.0274978	Down regulated
MM vs YM	ENSMFAG00000028649	ENSMFAG00000028649	22.227	-1.62385	0.492801	-3.29515	0.000983705	0.0125871	Down regulated
MM vs YM	ENSMFAG00000030056	ENSMFAG00000030056	18.1656	-1.63387	0.421831	-3.87329	0.000107374	0.00253111	Down regulated
MM vs YM	ENSMFAG00000000186	COL28A1	153.497	-1.63808	0.356515	-4.59469	4.33394e-06	0.000233078	Down regulated
MM vs YM	ENSMFAG00000030791	ENSMFAG00000030791	13.8177	-1.64098	0.557829	-2.94173	0.00326379	0.0296625	Down regulated
MM vs YM	ENSMFAG00000003133	ENSMFAG00000003133	17.7594	-1.64658	0.542168	-3.03703	0.00238924	0.0236698	Down regulated
MM vs YM	ENSMFAG00000035671	TEX26	16.879	-1.64876	0.567279	-2.90643	0.00365573	0.0319242	Down regulated
MM vs YM	ENSMFAG00000031323	PTPRD	108.888	-1.65551	0.606399	-2.73007	0.00633212	0.0468944	Down regulated
MM vs YM	ENSMFAG00000042555	LYPD2	889.427	-1.65697	0.345543	-4.79527	1.62456e-06	0.000107676	Down regulated
MM vs YM	ENSMFAG00000016289	ENSMFAG00000016289	34.0676	-1.65932	0.455702	-3.64123	0.000271337	0.00496907	Down regulated
MM vs YM	ENSMFAG00000039850	GSG1	1099.88	-1.67902	0.332199	-5.05426	4.32061e-07	3.88903e-05	Down regulated
MM vs YM	ENSMFAG00000040565	BGLAP	234.413	-1.68871	0.485625	-3.47738	0.000506335	0.0078713	Down regulated
MM vs YM	ENSMFAG00000002537	PRDM6	14.9365	-1.69139	0.568113	-2.9772	0.00290893	0.0274222	Down regulated
MM vs YM	ENSMFAG00000033990	COL1A1	98392.6	-1.69399	0.273961	-6.18334	6.27587e-10	1.94933e-07	Down regulated
MM vs YM	ENSMFAG00000035890	UBQLNL	34.7777	-1.69428	0.506459	-3.34535	0.000821777	0.0110551	Down regulated
MM vs YM	ENSMFAG00000031575	ETNPPL	30.2173	-1.70164	0.549834	-3.09482	0.00196929	0.0205911	Down regulated
MM vs YM	ENSMFAG00000034694	ASAH2	9.25032	-1.70305	0.621895	-2.73848	0.00617238	0.0460543	Down regulated
MM vs YM	ENSMFAG00000032504	ENSMFAG00000032504	21.7365	-1.70849	0.458332	-3.72764	0.000193284	0.00382726	Down regulated
MM vs YM	ENSMFAG00000003477	GLI2	59.0811	-1.70889	0.476804	-3.58405	0.000338304	0.0058891	Down regulated
MM vs YM	ENSMFAG00000001857	MRO	96.7774	-1.71079	0.321283	-5.32486	1.01033e-07	1.30119e-05	Down regulated
MM vs YM	ENSMFAG00000006695	ENSMFAG00000006695	382.5	-1.71564	0.372496	-4.60578	4.10913e-06	0.000225726	Down regulated
MM vs YM	ENSMFAG00000005945	KIF19	82.8838	-1.7227	0.301365	-5.71633	1.0885e-08	2.07225e-06	Down regulated
MM vs YM	ENSMFAG00000001861	SYNDIG1	124.554	-1.72771	0.462842	-3.73284	0.000189336	0.00377742	Down regulated
MM vs YM	ENSMFAG00000045614	GPR37L1	17.389	-1.73429	0.624617	-2.77656	0.00549371	0.0423107	Down regulated
MM vs YM	ENSMFAG00000036195	COL8A2	630.874	-1.74075	0.368573	-4.72294	2.3246e-06	0.000147296	Down regulated
MM vs YM	ENSMFAG00000044768	PHYHIP	23.6942	-1.74628	0.559928	-3.11875	0.00181619	0.0194656	Down regulated
MM vs YM	ENSMFAG00000039840	SLC6A7	48.9529	-1.75344	0.535085	-3.27694	0.0010494	0.0131619	Down regulated
MM vs YM	ENSMFAG00000034323	NDST3	17.9758	-1.75414	0.532314	-3.29531	0.000983147	0.0125871	Down regulated
MM vs YM	ENSMFAG00000007147	ENSMFAG00000007147	33.3622	-1.76892	0.555459	-3.1846	0.00144953	0.0165314	Down regulated
MM vs YM	ENSMFAG00000001425	COL20A1	15.9378	-1.77117	0.598766	-2.95804	0.003096	0.0286304	Down regulated
MM vs YM	ENSMFAG00000039445	SSPO	24.621	-1.79559	0.45316	-3.96238	7.42056e-05	0.00191448	Down regulated
MM vs YM	ENSMFAG00000032171	ADGRB1	64.1892	-1.80085	0.494534	-3.64152	0.000271037	0.00496907	Down regulated
MM vs YM	ENSMFAG00000044087	ENSMFAG00000044087	17.0069	-1.80204	0.530944	-3.39402	0.000688735	0.00982576	Down regulated
MM vs YM	ENSMFAG00000042195	ENSMFAG00000042195	27.5062	-1.82537	0.537248	-3.39762	0.000679745	0.00971826	Down regulated
MM vs YM	ENSMFAG00000014752	PLEKHG4	146.304	-1.83137	0.465573	-3.9336	8.36842e-05	0.0020782	Down regulated
MM vs YM	ENSMFAG00000031694	ENSMFAG00000031694	17.2794	-1.84852	0.564937	-3.27207	0.00106762	0.013293	Down regulated
MM vs YM	ENSMFAG00000039052	KLRC1	15.6362	-1.85067	0.649702	-2.84849	0.00439274	0.0364454	Down regulated
MM vs YM	ENSMFAG00000006984	ACTL7B	11.1225	-1.85635	0.659075	-2.8166	0.00485351	0.0388895	Down regulated
MM vs YM	ENSMFAG00000046329	NKD2	1440.43	-1.86597	0.258171	-7.22767	4.91336e-13	4.86453e-10	Down regulated
MM vs YM	ENSMFAG00000037703	LSAMP	21.8963	-1.86734	0.52202	-3.57715	0.000347365	0.00602036	Down regulated
MM vs YM	ENSMFAG00000033709	GABRB2	49.8379	-1.86759	0.481943	-3.87513	0.000106568	0.00251585	Down regulated
MM vs YM	ENSMFAG00000035651	MOV10L1	124.089	-1.87981	0.402246	-4.6733	2.96404e-06	0.00018059	Down regulated
MM vs YM	ENSMFAG00000045148	SNAP91	19.7089	-1.88958	0.549015	-3.44177	0.000577923	0.00859242	Down regulated
MM vs YM	ENSMFAG00000000040	ADAMTS13	213.444	-1.90043	0.479756	-3.96124	7.45627e-05	0.00192057	Down regulated
MM vs YM	ENSMFAG00000001073	ADGRG2	114.544	-1.90541	0.261729	-7.28007	3.33642e-13	3.77516e-10	Down regulated
MM vs YM	ENSMFAG00000037981	ENSMFAG00000037981	31.46	-1.94158	0.450519	-4.30965	1.63516e-05	0.000628702	Down regulated
MM vs YM	ENSMFAG00000040758	APBA2	42.8698	-1.95142	0.46778	-4.17166	3.02387e-05	0.00101485	Down regulated
MM vs YM	ENSMFAG00000031640	AFF3	63.3031	-1.95591	0.399278	-4.8986	9.65197e-07	6.91841e-05	Down regulated
MM vs YM	ENSMFAG00000043475	ZMAT4	16.5365	-1.97816	0.579379	-3.41427	0.000639538	0.0092183	Down regulated
MM vs YM	ENSMFAG00000019445	CLDN19	16.5627	-1.97983	0.698695	-2.83362	0.00460245	0.0375425	Down regulated
MM vs YM	ENSMFAG00000037359	KIF12	12.4847	-2.00358	0.663761	-3.01852	0.00254012	0.0247771	Down regulated
MM vs YM	ENSMFAG00000040126	SPTBN5	65.571	-2.00408	0.45042	-4.44935	8.61288e-06	0.000394325	Down regulated
MM vs YM	ENSMFAG00000030201	GPR173	19.8603	-2.01084	0.471636	-4.26354	2.01212e-05	0.000731056	Down regulated
MM vs YM	ENSMFAG00000039272	GRIK1	80.5919	-2.0158	0.602099	-3.34796	0.000814084	0.0109836	Down regulated
MM vs YM	ENSMFAG00000001059	CA6	10.626	-2.02704	0.722491	-2.80563	0.0050219	0.0398158	Down regulated
MM vs YM	ENSMFAG00000038144	WISP3	19.7639	-2.03254	0.6661	-3.0514	0.00227778	0.0229215	Down regulated
MM vs YM	ENSMFAG00000040349	GRIK2	13.545	-2.03844	0.550273	-3.70442	0.000211874	0.00409305	Down regulated
MM vs YM	ENSMFAG00000037869	FSCN2	42.3618	-2.04207	0.545685	-3.74223	0.000182397	0.0037136	Down regulated
MM vs YM	ENSMFAG00000038021	ENSMFAG00000038021	21.0035	-2.04718	0.562707	-3.63809	0.000274665	0.00501549	Down regulated
MM vs YM	ENSMFAG00000000985	SP7	55.6466	-2.0478	0.58537	-3.49831	0.000468224	0.00745441	Down regulated
MM vs YM	ENSMFAG00000031869	CHAD	75.3971	-2.05139	0.535881	-3.82807	0.000129153	0.0028685	Down regulated
MM vs YM	ENSMFAG00000003356	CPXM1	500.858	-2.07634	0.345432	-6.01086	1.84543e-09	4.95483e-07	Down regulated
MM vs YM	ENSMFAG00000043203	VIL1	128.759	-2.08025	0.553991	-3.75503	0.000173324	0.00358269	Down regulated
MM vs YM	ENSMFAG00000003391	KRT19	168.475	-2.08107	0.736723	-2.82476	0.00473155	0.0383389	Down regulated
MM vs YM	ENSMFAG00000003977	SLC6A3	110.126	-2.08407	0.548592	-3.79894	0.000145314	0.0031447	Down regulated
MM vs YM	ENSMFAG00000010161	ENSMFAG00000010161	81.5634	-2.09426	0.425588	-4.92086	8.61669e-07	6.23274e-05	Down regulated
MM vs YM	ENSMFAG00000026933	ENSMFAG00000026933	55.7711	-2.0961	0.540857	-3.87551	0.000106399	0.00251563	Down regulated
MM vs YM	ENSMFAG00000038544	MAT1A	26.294	-2.1	0.544905	-3.85389	0.000116258	0.00264984	Down regulated
MM vs YM	ENSMFAG00000037816	ENSMFAG00000037816	58.7456	-2.10507	0.648868	-3.24423	0.00117771	0.0143322	Down regulated
MM vs YM	ENSMFAG00000022666	5S_rRNA	7.40198	-2.11449	0.767316	-2.75569	0.00585677	0.0443909	Down regulated
MM vs YM	ENSMFAG00000037951	CNKSR2	25.3146	-2.12587	0.562735	-3.77775	0.000158254	0.00335148	Down regulated
MM vs YM	ENSMFAG00000031631	EXTL1	11.2877	-2.1318	0.631103	-3.3779	0.000730413	0.0102547	Down regulated
MM vs YM	ENSMFAG00000019208	ACAN	217.699	-2.14957	0.520581	-4.12917	3.64067e-05	0.00114656	Down regulated
MM vs YM	ENSMFAG00000000284	PPP1R36	19.1252	-2.17323	0.516813	-4.20507	2.61005e-05	0.00090027	Down regulated
MM vs YM	ENSMFAG00000043493	DCLK3	26.9222	-2.17702	0.451428	-4.82252	1.41754e-06	9.59628e-05	Down regulated
MM vs YM	ENSMFAG00000030835	U1	13.7711	-2.1988	0.601761	-3.65395	0.000258237	0.0047957	Down regulated
MM vs YM	ENSMFAG00000009385	SSTR1	12.8585	-2.22906	0.703458	-3.16872	0.00153113	0.0172262	Down regulated
MM vs YM	ENSMFAG00000006060	ENSMFAG00000006060	28.5252	-2.23144	0.572938	-3.89474	9.8305e-05	0.00235947	Down regulated
MM vs YM	ENSMFAG00000036819	RYR3	309.38	-2.24392	0.420665	-5.33423	9.59494e-08	1.26661e-05	Down regulated
MM vs YM	ENSMFAG00000004437	MROH9	9.13094	-2.25209	0.827898	-2.72025	0.00652331	0.0479294	Down regulated
MM vs YM	ENSMFAG00000042967	KIAA1683	13.1669	-2.2579	0.723712	-3.11989	0.0018092	0.0194302	Down regulated
MM vs YM	ENSMFAG00000000932	FNDC1	349.187	-2.26825	0.449656	-5.0444	4.54943e-07	4.00375e-05	Down regulated
MM vs YM	ENSMFAG00000034470	COL6A6	919.133	-2.29805	0.518309	-4.43375	9.26079e-06	0.000410925	Down regulated
MM vs YM	ENSMFAG00000010731	ENSMFAG00000010731	14.0724	-2.3162	0.704494	-3.28775	0.0010099	0.0127983	Down regulated
MM vs YM	ENSMFAG00000045436	ENSMFAG00000045436	9.81641	-2.32736	0.651315	-3.57333	0.000352467	0.00608216	Down regulated
MM vs YM	ENSMFAG00000045601	SAMD14	20.3359	-2.35617	0.690091	-3.41429	0.000639495	0.0092183	Down regulated
MM vs YM	ENSMFAG00000000652	DPP6	57.7845	-2.36778	0.669254	-3.53794	0.000403264	0.00668433	Down regulated
MM vs YM	ENSMFAG00000020698	ENSMFAG00000020698	9.55514	-2.37419	0.735093	-3.22978	0.00123887	0.0147779	Down regulated
MM vs YM	ENSMFAG00000043213	GALNT13	13.1231	-2.37872	0.779479	-3.05168	0.00227565	0.0229215	Down regulated
MM vs YM	ENSMFAG00000034858	U6	13.7795	-2.37964	0.630853	-3.7721	0.000161878	0.00340033	Down regulated
MM vs YM	ENSMFAG00000002147	ENSMFAG00000002147	21.8562	-2.39626	0.60147	-3.98401	6.77609e-05	0.00179199	Down regulated
MM vs YM	ENSMFAG00000015994	ENSMFAG00000015994	19.8445	-2.41026	0.550286	-4.38	1.18677e-05	0.000494957	Down regulated
MM vs YM	ENSMFAG00000003019	ADH6	13.2892	-2.43408	0.863822	-2.8178	0.00483534	0.0388168	Down regulated
MM vs YM	ENSMFAG00000043966	OTOF	7.27358	-2.44762	0.77512	-3.15773	0.00159005	0.0176263	Down regulated
MM vs YM	ENSMFAG00000035883	FAT3	55.3484	-2.56009	0.512271	-4.99753	5.80706e-07	4.84156e-05	Down regulated
MM vs YM	ENSMFAG00000043219	LTK	25.415	-2.58236	0.945608	-2.7309	0.00631626	0.0467988	Down regulated
MM vs YM	ENSMFAG00000032215	HTR6	12.5997	-2.68639	0.850874	-3.15721	0.00159287	0.0176328	Down regulated
MM vs YM	ENSMFAG00000002682	ENSMFAG00000002682	29.8193	-2.68655	0.609114	-4.41059	1.03088e-05	0.000449656	Down regulated
MM vs YM	ENSMFAG00000007292	LAMA1	30.94	-2.68893	0.754991	-3.56154	0.000368691	0.00627329	Down regulated
MM vs YM	ENSMFAG00000045560	PEG10	48.7345	-2.76285	0.528629	-5.22644	1.72805e-07	1.94142e-05	Down regulated
MM vs YM	ENSMFAG00000045233	BIRC7	34.6734	-2.78021	0.985335	-2.82159	0.00477865	0.0385824	Down regulated
MM vs YM	ENSMFAG00000044435	PAX1	9.15221	-2.78971	0.940773	-2.96534	0.00302353	0.0282238	Down regulated
MM vs YM	ENSMFAG00000044707	IL37	23.3162	-2.83931	0.634944	-4.47175	7.75821e-06	0.000364682	Down regulated
MM vs YM	ENSMFAG00000038593	C10orf113	6.1967	-2.88004	0.973437	-2.95862	0.00309015	0.0285929	Down regulated
MM vs YM	ENSMFAG00000002832	COX6B2	5.10019	-2.91338	1.07542	-2.70907	0.00674718	0.049006	Down regulated
MM vs YM	ENSMFAG00000042507	CIDEA	51.7079	-2.93777	0.747154	-3.93195	8.42613e-05	0.00208235	Down regulated
MM vs YM	ENSMFAG00000046252	CACNA1I	8.46628	-3.03007	0.848768	-3.56996	0.000357038	0.00614098	Down regulated
MM vs YM	ENSMFAG00000021730	ENSMFAG00000021730	5.28066	-3.1089	1.04048	-2.98794	0.00280868	0.0267865	Down regulated
MM vs YM	ENSMFAG00000033421	GABRB3	8.9865	-3.12902	1.00015	-3.12856	0.00175668	0.0190339	Down regulated
MM vs YM	ENSMFAG00000015990	ENSMFAG00000015990	7.34619	-3.25996	1.06943	-3.04832	0.00230124	0.0230721	Down regulated
MM vs YM	ENSMFAG00000032300	GAST	5.9107	-3.27103	1.09274	-2.99341	0.0027588	0.0264061	Down regulated
MM vs YM	ENSMFAG00000041760	ENSMFAG00000041760	6.65803	-3.35632	1.07791	-3.11372	0.00184743	0.0196807	Down regulated
MM vs YM	ENSMFAG00000045784	LRTM2	13.0002	-3.41045	0.884281	-3.85675	0.000114906	0.00264569	Down regulated
MM vs YM	ENSMFAG00000043696	HMGCS2	54.4922	-3.4646	0.846849	-4.09117	4.29202e-05	0.00128525	Down regulated
MM vs YM	ENSMFAG00000017858	ENSMFAG00000017858	5.66968	-3.86194	1.35006	-2.86058	0.00422867	0.0354989	Down regulated
MM vs YM	ENSMFAG00000002837	EPHA5	10.0227	-4.10428	1.15937	-3.54009	0.000399986	0.0066417	Down regulated
MM vs YM	ENSMFAG00000044537	TRIM40	21.5972	-4.20292	1.06703	-3.9389	8.18557e-05	0.00204846	Down regulated
MM vs YM	ENSMFAG00000031628	TMEM190	8.33851	-4.377	1.16813	-3.74702	0.000178946	0.00367145	Down regulated
MM vs YM	ENSMFAG00000012003	ENSMFAG00000012003	5.10247	-4.55035	1.35423	-3.36012	0.000779098	0.0106585	Down regulated
MM vs YM	ENSMFAG00000045171	CAPN6	16.1214	-4.76417	1.23338	-3.86269	0.000112144	0.00260481	Down regulated
MM vs YM	ENSMFAG00000038346	ENSMFAG00000038346	121.134	-5.40824	1.60004	-3.38007	0.000724677	0.010195	Down regulated
MM vs YM	ENSMFAG00000038499	SCRG1	11.058	-5.68099	1.65991	-3.42247	0.000620559	0.00905215	Down regulated
MM vs YM	ENSMFAG00000000060	OSTN	61.8527	-8.16954	1.58815	-5.14407	2.68846e-07	2.7476e-05	Down regulated

## Sheet: OM_YM
group	GeneID	GeneName	baseMean	log2FoldChange	lfcSE	stat	pvalue	padj	direction
OM vs YM	ENSMFAG00000046116	CHIA	6.39476	5.20385	1.22929	4.23321	2.30379e-05	0.00309154	Up regulated
OM vs YM	ENSMFAG00000037736	IL22	9.10379	5.19772	1.1097	4.68389	2.81485e-06	0.00070552	Up regulated
OM vs YM	ENSMFAG00000008501	5_8S_rRNA	3.60262	4.79243	1.22574	3.90982	9.23635e-05	0.00776227	Up regulated
OM vs YM	ENSMFAG00000025977	ENSMFAG00000025977	869.157	4.63065	0.947172	4.88893	1.01387e-06	0.000312424	Up regulated
OM vs YM	ENSMFAG00000038106	SAA4	119.899	4.61774	0.883532	5.22645	1.72797e-07	8.21527e-05	Up regulated
OM vs YM	ENSMFAG00000016693	5S_rRNA	5.64997	4.54909	1.11416	4.08299	4.44593e-05	0.00453866	Up regulated
OM vs YM	ENSMFAG00000003366	LRRC31	27.925	4.44617	1.04825	4.24151	2.22018e-05	0.00302818	Up regulated
OM vs YM	ENSMFAG00000044203	NFE2	3.81373	4.43729	1.31702	3.3692	0.000753877	0.0293895	Up regulated
OM vs YM	ENSMFAG00000030611	ENSMFAG00000030611	8032.74	4.43628	0.722149	6.14317	8.08909e-10	1.0354e-06	Up regulated
OM vs YM	ENSMFAG00000002356	ENSMFAG00000002356	3.30826	4.23083	1.20378	3.51461	0.000440395	0.0209752	Up regulated
OM vs YM	ENSMFAG00000036818	IL19	30.267	4.09502	1.08809	3.76348	0.000167568	0.0113347	Up regulated
OM vs YM	ENSMFAG00000024344	CSF2	3.06874	4.06664	1.21332	3.35167	0.000803251	0.0304467	Up regulated
OM vs YM	ENSMFAG00000035922	MMP1	841.265	4.00058	0.959355	4.17007	3.04511e-05	0.00372578	Up regulated
OM vs YM	ENSMFAG00000037152	CHI3L2	445.019	3.83634	0.523596	7.3269	2.3554e-13	1.95969e-09	Up regulated
OM vs YM	ENSMFAG00000039259	ENSMFAG00000039259	3.56603	3.77592	1.07817	3.50214	0.000461533	0.0215473	Up regulated
OM vs YM	ENSMFAG00000044536	ENSMFAG00000044536	796.108	3.67296	0.747221	4.9155	8.85566e-07	0.000283381	Up regulated
OM vs YM	ENSMFAG00000041407	HOXA9	10.3803	3.63542	0.947101	3.83847	0.000123804	0.00927975	Up regulated
OM vs YM	ENSMFAG00000044147	WNT2	37.947	3.63098	0.830243	4.3734	1.22328e-05	0.00203554	Up regulated
OM vs YM	ENSMFAG00000031349	ENSMFAG00000031349	86.3472	3.6027	0.776521	4.63955	3.49176e-06	0.00083004	Up regulated
OM vs YM	ENSMFAG00000042196	IL36G	808.028	3.54141	0.499314	7.09254	1.31673e-12	5.47759e-09	Up regulated
OM vs YM	ENSMFAG00000035473	LTF	33.7677	3.53886	0.905634	3.90761	9.32142e-05	0.00779439	Up regulated
OM vs YM	ENSMFAG00000039158	UNC5D	8.76531	3.45087	0.97381	3.54368	0.000394582	0.0197766	Up regulated
OM vs YM	ENSMFAG00000033315	ENSMFAG00000033315	21.9828	3.40388	1.0782	3.15701	0.00159393	0.0469434	Up regulated
OM vs YM	ENSMFAG00000029883	GCGR	29.7947	3.38226	0.754445	4.48311	7.35646e-06	0.00147484	Up regulated
OM vs YM	ENSMFAG00000031521	CCL17	35.0359	3.35492	0.755097	4.44303	8.87e-06	0.00169652	Up regulated
OM vs YM	ENSMFAG00000037971	MMP12	262.832	3.27704	0.650226	5.03985	4.65895e-07	0.000164947	Up regulated
OM vs YM	ENSMFAG00000003027	ENKUR	11.2745	3.14686	0.852667	3.69061	0.00022372	0.0141041	Up regulated
OM vs YM	ENSMFAG00000036319	CCL18	29.3759	2.95488	0.741351	3.98581	6.72504e-05	0.00635822	Up regulated
OM vs YM	ENSMFAG00000041654	LRG1	146.161	2.86922	0.651331	4.40517	1.05703e-05	0.00185147	Up regulated
OM vs YM	ENSMFAG00000000973	SLC26A7	15.4808	2.78525	0.884181	3.15009	0.00163218	0.047816	Up regulated
OM vs YM	ENSMFAG00000042397	MZB1	271.708	2.76393	0.755522	3.6583	0.000253894	0.0151971	Up regulated
OM vs YM	ENSMFAG00000033040	IL26	25.5959	2.70838	0.733988	3.68995	0.000224298	0.0141041	Up regulated
OM vs YM	ENSMFAG00000044579	C2CD4C	11.5961	2.70341	0.747383	3.61717	0.000297845	0.0167246	Up regulated
OM vs YM	ENSMFAG00000042767	BCL2A1	77.5694	2.66119	0.639605	4.16067	3.17315e-05	0.00379865	Up regulated
OM vs YM	ENSMFAG00000042916	ACP7	145.278	2.51339	0.589915	4.2606	2.0388e-05	0.00292462	Up regulated
OM vs YM	ENSMFAG00000043466	ENSMFAG00000043466	1795.89	2.41415	0.7101	3.39974	0.00067451	0.027422	Up regulated
OM vs YM	ENSMFAG00000030780	CD300LF	68.3925	2.38735	0.763104	3.12847	0.0017572	0.0494192	Up regulated
OM vs YM	ENSMFAG00000039139	CCL22	105.909	2.37674	0.556738	4.26906	1.96301e-05	0.00289067	Up regulated
OM vs YM	ENSMFAG00000031840	IL2RA	32.6459	2.36594	0.622371	3.8015	0.000143823	0.0101824	Up regulated
OM vs YM	ENSMFAG00000045404	PI3	20752.1	2.33032	0.613165	3.80048	0.000144414	0.0101824	Up regulated
OM vs YM	ENSMFAG00000033130	ENSMFAG00000033130	359.647	2.31956	0.5006	4.63357	3.59413e-06	0.000842343	Up regulated
OM vs YM	ENSMFAG00000026957	ENSMFAG00000026957	16293.7	2.29461	0.720029	3.18684	0.00143839	0.0444059	Up regulated
OM vs YM	ENSMFAG00000030321	ENSMFAG00000030321	26.2059	2.28014	0.673055	3.38775	0.000704687	0.0281199	Up regulated
OM vs YM	ENSMFAG00000004023	KLK6	3189.91	2.26972	0.478868	4.73976	2.1397e-06	0.000565152	Up regulated
OM vs YM	ENSMFAG00000017427	ENSMFAG00000017427	6686.54	2.24308	0.701621	3.197	0.00138864	0.043524	Up regulated
OM vs YM	ENSMFAG00000033466	ENSMFAG00000033466	42131.2	2.22647	0.673088	3.30784	0.000940171	0.033357	Up regulated
OM vs YM	ENSMFAG00000033185	CD1E	97.6799	2.22115	0.5286	4.20194	2.64636e-05	0.00338734	Up regulated
OM vs YM	ENSMFAG00000041274	NLRP10	20.2606	2.18499	0.632734	3.45326	0.000553856	0.0243814	Up regulated
OM vs YM	ENSMFAG00000039624	PSORS1C2	88.0018	2.1597	0.616563	3.5028	0.000460403	0.0215473	Up regulated
OM vs YM	ENSMFAG00000032202	RBP5	24.2069	2.14162	0.671239	3.19055	0.00142	0.0440016	Up regulated
OM vs YM	ENSMFAG00000013494	Y_RNA	4.05945	2.1207	0.662506	3.20102	0.0013694	0.043308	Up regulated
OM vs YM	ENSMFAG00000002949	ENSMFAG00000002949	242.934	2.09703	0.507883	4.12895	3.6442e-05	0.00408177	Up regulated
OM vs YM	ENSMFAG00000040777	LST1	59.6641	2.07949	0.618931	3.35981	0.000779949	0.0299731	Up regulated
OM vs YM	ENSMFAG00000044412	CCL20	67.9169	2.05961	0.582161	3.53788	0.000403355	0.0199757	Up regulated
OM vs YM	ENSMFAG00000044943	CXCL6	130.437	1.99124	0.576508	3.45396	0.000552412	0.0243814	Up regulated
OM vs YM	ENSMFAG00000031039	IL36A	11065.3	1.99043	0.333107	5.97536	2.29583e-09	2.17941e-06	Up regulated
OM vs YM	ENSMFAG00000041422	CCL19	427.555	1.98762	0.503911	3.94439	8.00023e-05	0.00719588	Up regulated
OM vs YM	ENSMFAG00000036685	WISP2	49.3793	1.98085	0.621933	3.18499	0.0014476	0.0445927	Up regulated
OM vs YM	ENSMFAG00000046278	SOD2	3947.44	1.97197	0.373135	5.28486	1.25799e-07	6.54155e-05	Up regulated
OM vs YM	ENSMFAG00000043935	CCL2	127.975	1.94146	0.340718	5.69814	1.21121e-08	1.06076e-05	Up regulated
OM vs YM	ENSMFAG00000008798	MMP25	213.299	1.93252	0.54253	3.56204	0.00036798	0.0192045	Up regulated
OM vs YM	ENSMFAG00000032989	SUCNR1	54.9325	1.9278	0.509367	3.7847	0.000153896	0.0106701	Up regulated
OM vs YM	ENSMFAG00000030705	IGKC	14075.8	1.89422	0.568537	3.33174	0.000863043	0.0316111	Up regulated
OM vs YM	ENSMFAG00000040950	ENPP3	686.624	1.8601	0.301603	6.16738	6.9432e-10	9.6279e-07	Up regulated
OM vs YM	ENSMFAG00000046086	HEPHL1	2191.68	1.85967	0.391267	4.75294	2.00479e-06	0.000538059	Up regulated
OM vs YM	ENSMFAG00000043516	CLEC10A	64.6362	1.80944	0.540175	3.34973	0.00080889	0.0305712	Up regulated
OM vs YM	ENSMFAG00000036708	GIPC2	19.5587	1.80586	0.545247	3.31201	0.000926294	0.0330763	Up regulated
OM vs YM	ENSMFAG00000039628	CXCL1	118.467	1.80525	0.431516	4.1835	2.87056e-05	0.00361522	Up regulated
OM vs YM	ENSMFAG00000032647	ZC3H12A	1847.01	1.79139	0.365664	4.899	9.6325e-07	0.000302424	Up regulated
OM vs YM	ENSMFAG00000043856	ENSMFAG00000043856	59.7027	1.77559	0.537201	3.30526	0.000948883	0.0335232	Up regulated
OM vs YM	ENSMFAG00000031638	FUT7	36.2799	1.77471	0.417672	4.24907	2.14663e-05	0.00295206	Up regulated
OM vs YM	ENSMFAG00000045644	CD3D	234.619	1.76279	0.551436	3.19672	0.00139001	0.043524	Up regulated
OM vs YM	ENSMFAG00000012150	RHOH	20.1921	1.75958	0.525588	3.34783	0.000814466	0.030601	Up regulated
OM vs YM	ENSMFAG00000044869	TNIP3	176.364	1.75365	0.339232	5.16948	2.34752e-07	0.000100161	Up regulated
OM vs YM	ENSMFAG00000030902	ENSMFAG00000030902	2464.02	1.73991	0.496608	3.50359	0.000459025	0.0215473	Up regulated
OM vs YM	ENSMFAG00000010277	ENSMFAG00000010277	7284.65	1.72375	0.489792	3.51934	0.000432614	0.0209265	Up regulated
OM vs YM	ENSMFAG00000042137	DNASE1L3	3172.21	1.71084	0.541015	3.16227	0.00156544	0.0466826	Up regulated
OM vs YM	ENSMFAG00000044731	C3	24.4171	1.70093	0.53586	3.1742	0.00150249	0.0456231	Up regulated
OM vs YM	ENSMFAG00000004079	GNLY	149.893	1.69541	0.498438	3.40145	0.000670283	0.027337	Up regulated
OM vs YM	ENSMFAG00000031530	TIGIT	104.536	1.67769	0.432436	3.87962	0.000104618	0.00840987	Up regulated
OM vs YM	ENSMFAG00000045562	FOSL1	51.732	1.62543	0.309698	5.24843	1.53402e-07	7.7352e-05	Up regulated
OM vs YM	ENSMFAG00000031172	BATF	142.872	1.61968	0.417813	3.87656	0.000105945	0.00847556	Up regulated
OM vs YM	ENSMFAG00000045759	CASS4	24.3813	1.61234	0.451188	3.57355	0.000352169	0.018777	Up regulated
OM vs YM	ENSMFAG00000000925	TNFAIP6	718.383	1.60544	0.504497	3.18226	0.00146133	0.0447818	Up regulated
OM vs YM	ENSMFAG00000030248	RASGRP1	614.609	1.60063	0.402167	3.98002	6.89107e-05	0.00644198	Up regulated
OM vs YM	ENSMFAG00000001332	PLAC8	147.599	1.56817	0.354866	4.41905	9.91371e-06	0.00183294	Up regulated
OM vs YM	ENSMFAG00000035312	SOCS1	34.9086	1.52594	0.487814	3.12813	0.00175925	0.0494192	Up regulated
OM vs YM	ENSMFAG00000003088	CHRNA9	20.01	1.51149	0.403266	3.74811	0.000178171	0.0119233	Up regulated
OM vs YM	ENSMFAG00000044262	CSF2RB	1121.11	1.47479	0.281934	5.231	1.68595e-07	8.21527e-05	Up regulated
OM vs YM	ENSMFAG00000038452	CD200R1	64.4063	1.47209	0.454203	3.24104	0.00119096	0.0387355	Up regulated
OM vs YM	ENSMFAG00000042684	HLA-DPB1	1095.85	1.46973	0.404406	3.63429	0.000278742	0.0160494	Up regulated
OM vs YM	ENSMFAG00000001645	CSF3	20.8542	1.46554	0.458381	3.19721	0.00138766	0.043524	Up regulated
OM vs YM	ENSMFAG00000045668	ENSMFAG00000045668	2006.82	1.43276	0.418393	3.42442	0.000616103	0.0259543	Up regulated
OM vs YM	ENSMFAG00000000794	MAMDC4	49.9492	1.42268	0.356533	3.99031	6.59862e-05	0.00627434	Up regulated
OM vs YM	ENSMFAG00000001279	SELE	188.827	1.41344	0.329972	4.2835	1.83975e-05	0.00278304	Up regulated
OM vs YM	ENSMFAG00000039047	RTKN2	89.1047	1.41111	0.441466	3.19641	0.00139151	0.043524	Up regulated
OM vs YM	ENSMFAG00000042889	SAMSN1	204.77	1.40963	0.359369	3.9225	8.76343e-05	0.0075921	Up regulated
OM vs YM	ENSMFAG00000040348	SRGN	1916.81	1.40106	0.418536	3.34751	0.000815407	0.030601	Up regulated
OM vs YM	ENSMFAG00000001404	BCL3	396.271	1.38738	0.270386	5.1311	2.88057e-07	0.000116909	Up regulated
OM vs YM	ENSMFAG00000039925	KLRB1	93.4828	1.34113	0.42539	3.1527	0.00161766	0.047558	Up regulated
OM vs YM	ENSMFAG00000033039	B3GNT7	187.803	1.33883	0.376004	3.56068	0.000369898	0.0192045	Up regulated
OM vs YM	ENSMFAG00000044863	OLR1	65.3425	1.33403	0.366478	3.64015	0.000272482	0.0157995	Up regulated
OM vs YM	ENSMFAG00000040835	PHLDA2	75.1846	1.32414	0.346003	3.82695	0.000129743	0.00959521	Up regulated
OM vs YM	ENSMFAG00000002614	XDH	57.954	1.30892	0.415252	3.15211	0.00162097	0.0475712	Up regulated
OM vs YM	ENSMFAG00000040734	LURAP1L	176.625	1.30795	0.36941	3.54064	0.000399153	0.019886	Up regulated
OM vs YM	ENSMFAG00000044692	CP	201.114	1.30414	0.407642	3.19924	0.00137792	0.0434254	Up regulated
OM vs YM	ENSMFAG00000041892	FCHO1	34.8823	1.28768	0.373456	3.448	0.000564755	0.0247303	Up regulated
OM vs YM	ENSMFAG00000031580	IL36RN	3461.41	1.28613	0.308911	4.16344	3.13489e-05	0.00378004	Up regulated
OM vs YM	ENSMFAG00000031320	IL36B	2206.04	1.24992	0.389746	3.20702	0.00134116	0.0426711	Up regulated
OM vs YM	ENSMFAG00000003710	SLC28A3	644.782	1.24731	0.380937	3.27431	0.00105921	0.0358967	Up regulated
OM vs YM	ENSMFAG00000043691	MSC	47.1189	1.24034	0.385342	3.2188	0.00128728	0.0411929	Up regulated
OM vs YM	ENSMFAG00000041624	SLCO4A1	379.673	1.23188	0.357581	3.44505	0.000570951	0.0249038	Up regulated
OM vs YM	ENSMFAG00000035077	RNF208	96.047	1.21772	0.387614	3.14157	0.00168044	0.0483726	Up regulated
OM vs YM	ENSMFAG00000000268	KLK13	14368.3	1.21254	0.30365	3.99322	6.51832e-05	0.00626964	Up regulated
OM vs YM	ENSMFAG00000043182	ADAM8	401.964	1.21223	0.356754	3.39794	0.000678957	0.027422	Up regulated
OM vs YM	ENSMFAG00000036739	SMIM22	59.4739	1.17939	0.34655	3.40323	0.000665941	0.0272273	Up regulated
OM vs YM	ENSMFAG00000003810	TRAF3IP3	105.321	1.1746	0.357086	3.2894	0.00100402	0.0346615	Up regulated
OM vs YM	ENSMFAG00000031779	TF	1099.87	1.1681	0.303686	3.84642	0.000119856	0.00915493	Up regulated
OM vs YM	ENSMFAG00000031718	CTSC	1649.14	1.14174	0.342821	3.33042	0.000867153	0.0316435	Up regulated
OM vs YM	ENSMFAG00000036809	TRAF4	545.653	1.13683	0.33835	3.35992	0.000779657	0.0299731	Up regulated
OM vs YM	ENSMFAG00000033884	CCR2	124.265	1.13469	0.333035	3.40712	0.000656514	0.0270406	Up regulated
OM vs YM	ENSMFAG00000043973	USH2A	341.483	1.12553	0.34589	3.25402	0.00113784	0.0375667	Up regulated
OM vs YM	ENSMFAG00000002871	APOD	1984.65	1.10255	0.284593	3.87413	0.000107004	0.00851938	Up regulated
OM vs YM	ENSMFAG00000039649	MFSD12	522.458	1.08255	0.342427	3.1614	0.00157013	0.0467389	Up regulated
OM vs YM	ENSMFAG00000038297	ARSF	1156.74	1.08195	0.31527	3.43183	0.000599522	0.0255142	Up regulated
OM vs YM	ENSMFAG00000043907	SQLE	2665.88	1.07206	0.243154	4.40898	1.03858e-05	0.00184466	Up regulated
OM vs YM	ENSMFAG00000026825	ICAM1	582.907	1.06377	0.327113	3.25201	0.00114592	0.0376839	Up regulated
OM vs YM	ENSMFAG00000044358	CD274	943.106	1.05289	0.274036	3.84215	0.000121962	0.00922476	Up regulated
OM vs YM	ENSMFAG00000032344	RELB	329.559	1.04699	0.322393	3.24756	0.001164	0.0382032	Up regulated
OM vs YM	ENSMFAG00000041067	SPATA2L	67.8974	1.03687	0.294893	3.5161	0.000437944	0.0209752	Up regulated
OM vs YM	ENSMFAG00000031332	DHRS7	1502.41	1.03545	0.250818	4.12828	3.65495e-05	0.00408177	Up regulated
OM vs YM	ENSMFAG00000045090	MSMO1	3195.45	1.02549	0.248668	4.12392	3.72482e-05	0.00410471	Up regulated
OM vs YM	ENSMFAG00000039151	SQOR	2603.32	1.01915	0.281089	3.62572	0.000288156	0.016421	Up regulated
OM vs YM	ENSMFAG00000031796	ADORA2A	33.0776	1.01874	0.298641	3.41125	0.000646657	0.0267671	Up regulated
OM vs YM	ENSMFAG00000006403	PYGL	2196.3	1.01219	0.274701	3.6847	0.000228974	0.0141193	Up regulated
OM vs YM	ENSMFAG00000035353	SLAMF1	131.162	1.00945	0.288826	3.495	0.000474068	0.0217914	Up regulated
OM vs YM	ENSMFAG00000005726	SNORA31	16.9348	1.00489	0.306871	3.27464	0.00105797	0.0358967	Up regulated
OM vs YM	ENSMFAG00000046362	EAF2	95.1596	0.992756	0.294153	3.37496	0.000738267	0.0289735	Up regulated
OM vs YM	ENSMFAG00000042307	MYO1G	382.061	0.992448	0.313101	3.16973	0.00152579	0.045995	Up regulated
OM vs YM	ENSMFAG00000032874	HAS2	68.1228	0.976255	0.214744	4.54614	5.46381e-06	0.00118411	Up regulated
OM vs YM	ENSMFAG00000038880	CDH3	1730.52	0.957439	0.253999	3.76946	0.000163604	0.0111117	Up regulated
OM vs YM	ENSMFAG00000032930	IL4R	2437.26	0.942135	0.198063	4.75674	1.96747e-06	0.000536701	Up regulated
OM vs YM	ENSMFAG00000043706	BIRC3	832.558	0.937843	0.237144	3.95474	7.66168e-05	0.00704367	Up regulated
OM vs YM	ENSMFAG00000030367	SERTAD1	268.783	0.931502	0.250293	3.72164	0.000197933	0.0130182	Up regulated
OM vs YM	ENSMFAG00000033099	RHBDL2	714.177	0.915962	0.190038	4.8199	1.43633e-06	0.000419309	Up regulated
OM vs YM	ENSMFAG00000042125	DGKG	29.3675	0.914491	0.275315	3.32162	0.00089498	0.0323047	Up regulated
OM vs YM	ENSMFAG00000002576	IL2RB	158.866	0.911342	0.278018	3.27799	0.00104548	0.0357222	Up regulated
OM vs YM	ENSMFAG00000044952	TMPRSS2	295.396	0.896662	0.270844	3.31062	0.00093088	0.0331688	Up regulated
OM vs YM	ENSMFAG00000044578	ITGB7	268.223	0.893562	0.157975	5.65634	1.54631e-08	1.22526e-05	Up regulated
OM vs YM	ENSMFAG00000003021	DHCR7	965.352	0.881495	0.239328	3.68321	0.000230315	0.0141193	Up regulated
OM vs YM	ENSMFAG00000025374	BDKRB1	272.807	0.854631	0.226699	3.7699	0.000163313	0.0111117	Up regulated
OM vs YM	ENSMFAG00000019252	GBA	1844.97	0.827378	0.226688	3.64985	0.000262391	0.0154282	Up regulated
OM vs YM	ENSMFAG00000000419	ENSMFAG00000000419	340.992	0.826979	0.241276	3.42752	0.000609111	0.0257903	Up regulated
OM vs YM	ENSMFAG00000035389	SLC6A14	1945.84	0.823296	0.261469	3.14874	0.00163978	0.0479543	Up regulated
OM vs YM	ENSMFAG00000007511	JUNB	3728.83	0.814586	0.238031	3.42218	0.000621211	0.0261034	Up regulated
OM vs YM	ENSMFAG00000041232	AGTRAP	442.716	0.814405	0.259331	3.1404	0.00168716	0.0483726	Up regulated
OM vs YM	ENSMFAG00000044205	FAM83A	811.785	0.779455	0.24544	3.17574	0.00149456	0.0454652	Up regulated
OM vs YM	ENSMFAG00000003343	NCF4	621.969	0.762121	0.228922	3.32917	0.000871056	0.0317143	Up regulated
OM vs YM	ENSMFAG00000006509	FKBPL	114.789	0.75246	0.191081	3.93792	8.21927e-05	0.00729599	Up regulated
OM vs YM	ENSMFAG00000003667	OVOL1	2107.09	0.744382	0.228498	3.25772	0.00112311	0.0375271	Up regulated
OM vs YM	ENSMFAG00000045501	NMI	832.493	0.7416	0.221421	3.34928	0.00081021	0.0305712	Up regulated
OM vs YM	ENSMFAG00000002495	ENSMFAG00000002495	895.197	0.739019	0.223455	3.30724	0.000942193	0.0333576	Up regulated
OM vs YM	ENSMFAG00000030560	STARD4	367.197	0.729127	0.143946	5.06527	4.07815e-07	0.000157815	Up regulated
OM vs YM	ENSMFAG00000044048	LINS1	167.572	0.725808	0.20075	3.61549	0.00029978	0.0167394	Up regulated
OM vs YM	ENSMFAG00000026656	ENSMFAG00000026656	1430.74	0.718854	0.130913	5.49108	3.99472e-08	2.65889e-05	Up regulated
OM vs YM	ENSMFAG00000030793	POLB	982.037	0.715244	0.214684	3.33161	0.000863466	0.0316111	Up regulated
OM vs YM	ENSMFAG00000037012	DCUN1D3	1172.33	0.715217	0.205958	3.47264	0.000515364	0.023115	Up regulated
OM vs YM	ENSMFAG00000002213	ENSMFAG00000002213	103.085	0.695674	0.210742	3.30107	0.00096316	0.0336701	Up regulated
OM vs YM	ENSMFAG00000003248	FDFT1	2237.95	0.692736	0.202239	3.42533	0.000614046	0.0259333	Up regulated
OM vs YM	ENSMFAG00000002713	ENSMFAG00000002713	145.741	0.69148	0.199975	3.45783	0.000544536	0.0242275	Up regulated
OM vs YM	ENSMFAG00000044030	KLK10	12881.6	0.677151	0.203112	3.33388	0.000856423	0.0315984	Up regulated
OM vs YM	ENSMFAG00000029997	CCDC69	1002.57	0.676324	0.163218	4.14369	3.41759e-05	0.00397531	Up regulated
OM vs YM	ENSMFAG00000002262	ARNTL2	686.83	0.669153	0.213257	3.13778	0.00170235	0.0483726	Up regulated
OM vs YM	ENSMFAG00000041456	CYP51A1	826.902	0.668902	0.153849	4.34777	1.37527e-05	0.00224358	Up regulated
OM vs YM	ENSMFAG00000032016	PANK1	417.098	0.664312	0.194928	3.40799	0.000654427	0.0270215	Up regulated
OM vs YM	ENSMFAG00000016924	C2CD2L	403.252	0.658102	0.172201	3.8217	0.000132536	0.0096728	Up regulated
OM vs YM	ENSMFAG00000039021	TMED5	829.975	0.650124	0.152487	4.26348	2.01266e-05	0.00292462	Up regulated
OM vs YM	ENSMFAG00000044393	CRLF3	421.165	0.649394	0.180008	3.60759	0.000309059	0.0170648	Up regulated
OM vs YM	ENSMFAG00000000319	MAFF	799.69	0.646074	0.157679	4.09741	4.17808e-05	0.00437253	Up regulated
OM vs YM	ENSMFAG00000003617	TNIP2	775.775	0.644532	0.197993	3.25533	0.00113262	0.0375433	Up regulated
OM vs YM	ENSMFAG00000035744	SUSD1	116.236	0.63686	0.167896	3.79319	0.000148724	0.0103981	Up regulated
OM vs YM	ENSMFAG00000043674	RALGDS	1809.58	0.635034	0.151911	4.1803	2.9113e-05	0.00361522	Up regulated
OM vs YM	ENSMFAG00000044944	RNF19B	688.789	0.629149	0.183257	3.43314	0.000596629	0.0254562	Up regulated
OM vs YM	ENSMFAG00000031814	HES2	1544.77	0.627155	0.141789	4.42315	9.72732e-06	0.00182964	Up regulated
OM vs YM	ENSMFAG00000023934	TTC39C	187.757	0.615608	0.184946	3.32858	0.000872907	0.0317143	Up regulated
OM vs YM	ENSMFAG00000034562	GRAMD2A	147.098	0.615113	0.196807	3.12546	0.00177528	0.0496067	Up regulated
OM vs YM	ENSMFAG00000033283	CCDC18	68.989	0.61493	0.188411	3.26377	0.00109942	0.0370331	Up regulated
OM vs YM	ENSMFAG00000045492	CYB561A3	597.187	0.613179	0.179515	3.41575	0.000636077	0.0264608	Up regulated
OM vs YM	ENSMFAG00000002866	TRIB1	667.937	0.612809	0.195207	3.13927	0.00169367	0.0483726	Up regulated
OM vs YM	ENSMFAG00000037777	C3orf52	176.252	0.606491	0.167978	3.61053	0.000305573	0.0169491	Up regulated
OM vs YM	ENSMFAG00000029995	SKIL	778.406	0.605191	0.092752	6.52483	6.80777e-11	1.41602e-07	Up regulated
OM vs YM	ENSMFAG00000038417	AKIRIN1	707.993	0.605108	0.140373	4.3107	1.62735e-05	0.00257896	Up regulated
OM vs YM	ENSMFAG00000044903	RAB38	700.395	0.599368	0.171222	3.50053	0.000464326	0.0215821	Up regulated
OM vs YM	ENSMFAG00000042016	MFSD9	193.171	0.59768	0.142012	4.20865	2.569e-05	0.003366	Up regulated
OM vs YM	ENSMFAG00000003925	DAPP1	917.595	0.595759	0.168331	3.53921	0.000401324	0.0199344	Up regulated
OM vs YM	ENSMFAG00000024474	ENSMFAG00000024474	351.13	0.595257	0.190137	3.13067	0.00174407	0.0493381	Up regulated
OM vs YM	ENSMFAG00000001717	IFNGR2	1563.34	0.585255	0.172288	3.39697	0.000681376	0.027453	Up regulated
OM vs YM	ENSMFAG00000037839	IDH1	1609.16	0.582291	0.140009	4.15896	3.19696e-05	0.00379982	Up regulated
OM vs YM	ENSMFAG00000046345	SUCO	1174.28	0.581877	0.140501	4.14146	3.45105e-05	0.00397531	Up regulated
OM vs YM	ENSMFAG00000036997	TTC9C	116.948	0.576644	0.160826	3.58552	0.000336405	0.0181158	Up regulated
OM vs YM	ENSMFAG00000001418	ARHGAP25	268.413	0.572226	0.181082	3.16004	0.00157746	0.0468367	Up regulated
OM vs YM	ENSMFAG00000017910	COQ10B	435.228	0.547908	0.119711	4.57692	4.71868e-06	0.00106107	Up regulated
OM vs YM	ENSMFAG00000032822	RDH13	191.606	0.540636	0.166055	3.25576	0.00113088	0.0375433	Up regulated
OM vs YM	ENSMFAG00000007246	HSPB8	2633.38	0.535911	0.151679	3.53319	0.000410578	0.0202131	Up regulated
OM vs YM	ENSMFAG00000024602	PHLDA3	242.463	0.534236	0.168376	3.17288	0.00150935	0.0456776	Up regulated
OM vs YM	ENSMFAG00000002965	IL7	72.2099	0.53265	0.161221	3.30385	0.000953657	0.0335494	Up regulated
OM vs YM	ENSMFAG00000037858	PLBD1	2625.64	0.53034	0.12929	4.10194	4.09697e-05	0.00434226	Up regulated
OM vs YM	ENSMFAG00000032158	PHF23	392.674	0.527436	0.151695	3.47695	0.000507146	0.0229318	Up regulated
OM vs YM	ENSMFAG00000001604	CDKN1A	1672.38	0.524223	0.148828	3.52235	0.000427742	0.0208118	Up regulated
OM vs YM	ENSMFAG00000038741	P4HB	13975.7	0.521893	0.146508	3.56222	0.000367726	0.0192045	Up regulated
OM vs YM	ENSMFAG00000033464	BBC3	99.8752	0.513979	0.124215	4.13782	3.50628e-05	0.0039962	Up regulated
OM vs YM	ENSMFAG00000040944	MAP3K5	275.938	0.511636	0.160221	3.19332	0.00140647	0.0438143	Up regulated
OM vs YM	ENSMFAG00000044490	SOX7	285.861	0.508941	0.130119	3.91134	9.17858e-05	0.00776227	Up regulated
OM vs YM	ENSMFAG00000000050	FRMD4A	449.907	-0.506297	0.13725	-3.68887	0.000225251	0.0141041	Down regulated
OM vs YM	ENSMFAG00000034537	FGFR1	1593.1	-0.515763	0.152634	-3.37908	0.000727285	0.028827	Down regulated
OM vs YM	ENSMFAG00000040507	KAT2A	1466.96	-0.525477	0.16584	-3.16858	0.00153187	0.0460947	Down regulated
OM vs YM	ENSMFAG00000001633	PDGFRB	2065.61	-0.528273	0.119682	-4.41396	1.01497e-05	0.00184466	Down regulated
OM vs YM	ENSMFAG00000031140	MCF2L	413.394	-0.535383	0.150368	-3.56049	0.000370158	0.0192045	Down regulated
OM vs YM	ENSMFAG00000002435	ENSMFAG00000002435	237.933	-0.538984	0.141566	-3.80731	0.000140489	0.0100249	Down regulated
OM vs YM	ENSMFAG00000044084	ENSMFAG00000044084	362.701	-0.539634	0.154051	-3.50295	0.000460131	0.0215473	Down regulated
OM vs YM	ENSMFAG00000000448	SGCE	475.717	-0.540636	0.132503	-4.08018	4.50006e-05	0.00456591	Down regulated
OM vs YM	ENSMFAG00000045152	KDELC1	163.887	-0.541977	0.10811	-5.0132	5.3533e-07	0.000185581	Down regulated
OM vs YM	ENSMFAG00000002135	TMEM8B	98.6875	-0.55454	0.163778	-3.38593	0.000709384	0.0282396	Down regulated
OM vs YM	ENSMFAG00000042133	NYNRIN	1005.39	-0.555721	0.170751	-3.25456	0.00113569	0.0375667	Down regulated
OM vs YM	ENSMFAG00000000435	ZNF169	96.1611	-0.556251	0.17101	-3.25274	0.00114297	0.0376613	Down regulated
OM vs YM	ENSMFAG00000035269	FGD1	176.587	-0.556273	0.175428	-3.17095	0.00151944	0.0458865	Down regulated
OM vs YM	ENSMFAG00000031372	SOX4	92.0668	-0.559328	0.178267	-3.13758	0.00170351	0.0483726	Down regulated
OM vs YM	ENSMFAG00000000813	FUT10	137.227	-0.566417	0.162996	-3.47503	0.000510789	0.0229717	Down regulated
OM vs YM	ENSMFAG00000038876	NPR2	236.349	-0.577163	0.167187	-3.45219	0.000556047	0.0244133	Down regulated
OM vs YM	ENSMFAG00000030955	ADGRA3	293.553	-0.578816	0.168031	-3.44469	0.00057171	0.0249038	Down regulated
OM vs YM	ENSMFAG00000014648	FAM50B	68.2621	-0.587547	0.184698	-3.18111	0.0014671	0.044801	Down regulated
OM vs YM	ENSMFAG00000029449	GNB3	165.848	-0.591803	0.160678	-3.68317	0.000230354	0.0141193	Down regulated
OM vs YM	ENSMFAG00000034501	ENSMFAG00000034501	115.703	-0.592696	0.17877	-3.31541	0.000915095	0.0327647	Down regulated
OM vs YM	ENSMFAG00000038717	ZNF287	153.554	-0.592977	0.151218	-3.92134	8.80575e-05	0.0075921	Down regulated
OM vs YM	ENSMFAG00000046311	GGT7	280.768	-0.599774	0.146138	-4.10416	4.05788e-05	0.00434226	Down regulated
OM vs YM	ENSMFAG00000045864	FKBP14	258.21	-0.602319	0.169116	-3.56158	0.000368628	0.0192045	Down regulated
OM vs YM	ENSMFAG00000045625	PXYLP1	230.397	-0.603491	0.171965	-3.50939	0.000449135	0.0212318	Down regulated
OM vs YM	ENSMFAG00000031588	CPED1	261.188	-0.61014	0.143567	-4.24985	2.13912e-05	0.00295206	Down regulated
OM vs YM	ENSMFAG00000043848	ARHGEF25	319.916	-0.615295	0.146183	-4.20906	2.56438e-05	0.003366	Down regulated
OM vs YM	ENSMFAG00000043464	DCHS1	653.691	-0.617246	0.194037	-3.18107	0.00146734	0.044801	Down regulated
OM vs YM	ENSMFAG00000042113	HSPA12B	564.017	-0.619483	0.171393	-3.61439	0.000301051	0.0167541	Down regulated
OM vs YM	ENSMFAG00000001870	ZNF20	54.5631	-0.620491	0.18948	-3.27471	0.00105771	0.0358967	Down regulated
OM vs YM	ENSMFAG00000041763	OLFML3	826.529	-0.621052	0.196352	-3.16295	0.00156179	0.0466573	Down regulated
OM vs YM	ENSMFAG00000002279	AQP1	6453.28	-0.621364	0.171457	-3.62402	0.000290055	0.0164727	Down regulated
OM vs YM	ENSMFAG00000046059	CATSPERG	78.5509	-0.622377	0.192496	-3.2332	0.00122412	0.0395521	Down regulated
OM vs YM	ENSMFAG00000041360	TMEM263	323.242	-0.622987	0.192205	-3.24126	0.00119002	0.0387355	Down regulated
OM vs YM	ENSMFAG00000000432	FBXL7	222.865	-0.623944	0.170606	-3.65721	0.000254972	0.0152069	Down regulated
OM vs YM	ENSMFAG00000040729	CDH11	947.302	-0.623991	0.192244	-3.24583	0.0011711	0.0383606	Down regulated
OM vs YM	ENSMFAG00000032316	PRRX1	4012.36	-0.630428	0.164846	-3.82434	0.000131121	0.00961168	Down regulated
OM vs YM	ENSMFAG00000001427	TENM3	669.56	-0.630463	0.179036	-3.52143	0.000429223	0.0208229	Down regulated
OM vs YM	ENSMFAG00000030991	CDKL3	37.6732	-0.632954	0.173605	-3.64595	0.00026641	0.0156093	Down regulated
OM vs YM	ENSMFAG00000039957	PRKD1	206.41	-0.635988	0.14923	-4.2618	2.0279e-05	0.00292462	Down regulated
OM vs YM	ENSMFAG00000043851	RSPO1	205.784	-0.636624	0.172394	-3.69284	0.000221763	0.0140845	Down regulated
OM vs YM	ENSMFAG00000039316	MYH10	549.717	-0.636629	0.180936	-3.51854	0.000433928	0.0209292	Down regulated
OM vs YM	ENSMFAG00000044525	SPATA20	144.382	-0.638521	0.113173	-5.64198	1.68102e-08	1.27146e-05	Down regulated
OM vs YM	ENSMFAG00000041075	FBN1	2713.61	-0.64362	0.183151	-3.51414	0.000441184	0.0209752	Down regulated
OM vs YM	ENSMFAG00000043995	POLM	108.328	-0.646417	0.181905	-3.5536	0.000379999	0.019278	Down regulated
OM vs YM	ENSMFAG00000033753	NBEA	211.48	-0.650147	0.157018	-4.14059	3.46406e-05	0.00397531	Down regulated
OM vs YM	ENSMFAG00000045585	HEYL	150.757	-0.654403	0.128691	-5.08507	3.67499e-07	0.000145599	Down regulated
OM vs YM	ENSMFAG00000043763	UGGT2	172.274	-0.661345	0.148228	-4.46167	8.13218e-06	0.0015766	Down regulated
OM vs YM	ENSMFAG00000031451	COL6A2	10552.3	-0.662568	0.185203	-3.57752	0.000346864	0.0185589	Down regulated
OM vs YM	ENSMFAG00000032831	ARHGAP24	179.138	-0.667036	0.212559	-3.13813	0.0017003	0.0483726	Down regulated
OM vs YM	ENSMFAG00000043549	SEMA3A	125.894	-0.6696	0.183034	-3.65834	0.000253852	0.0151971	Down regulated
OM vs YM	ENSMFAG00000037913	DMPK	542.174	-0.677819	0.157463	-4.30462	1.67272e-05	0.00262586	Down regulated
OM vs YM	ENSMFAG00000031594	SEMA3G	577.022	-0.690757	0.126822	-5.44665	5.13266e-08	2.94508e-05	Down regulated
OM vs YM	ENSMFAG00000001678	LNP1	42.6766	-0.692232	0.221499	-3.12521	0.00177678	0.0496067	Down regulated
OM vs YM	ENSMFAG00000045735	GLT8D2	367.066	-0.693177	0.164465	-4.21474	2.50066e-05	0.00332887	Down regulated
OM vs YM	ENSMFAG00000031111	MXRA5	3072.3	-0.694064	0.21558	-3.21953	0.00128403	0.041168	Down regulated
OM vs YM	ENSMFAG00000040986	MFAP4	2153.4	-0.698461	0.176785	-3.95092	7.78522e-05	0.00707902	Down regulated
OM vs YM	ENSMFAG00000045513	LOXL1	599.662	-0.699188	0.181699	-3.84806	0.000119055	0.00915493	Down regulated
OM vs YM	ENSMFAG00000036382	ADAMTS9	214.918	-0.705327	0.214884	-3.28236	0.00102941	0.0354647	Down regulated
OM vs YM	ENSMFAG00000037489	COL8A1	147.113	-0.71072	0.19995	-3.55449	0.000378714	0.019278	Down regulated
OM vs YM	ENSMFAG00000011695	GRIA3	174.218	-0.710916	0.18583	-3.82562	0.000130445	0.00960444	Down regulated
OM vs YM	ENSMFAG00000002104	LAMB1	1767.82	-0.714581	0.13066	-5.469	4.52569e-08	2.78917e-05	Down regulated
OM vs YM	ENSMFAG00000031853	SOBP	39.562	-0.717682	0.20584	-3.4866	0.000489211	0.0223639	Down regulated
OM vs YM	ENSMFAG00000042184	ZBTB47	1005.15	-0.719882	0.166846	-4.31464	1.59865e-05	0.00255785	Down regulated
OM vs YM	ENSMFAG00000032351	CACNA2D3	318.936	-0.721938	0.202524	-3.5647	0.000364275	0.0192045	Down regulated
OM vs YM	ENSMFAG00000042939	ADGRA2	1447.02	-0.724597	0.18514	-3.91378	9.08621e-05	0.00776227	Down regulated
OM vs YM	ENSMFAG00000043470	SYT7	414.343	-0.72511	0.215917	-3.35828	0.000784303	0.0300658	Down regulated
OM vs YM	ENSMFAG00000042336	RGS5	1827.36	-0.728382	0.223218	-3.2631	0.00110201	0.0370454	Down regulated
OM vs YM	ENSMFAG00000041890	TBC1D24	77.4115	-0.73207	0.206403	-3.5468	0.000389941	0.0196625	Down regulated
OM vs YM	ENSMFAG00000042994	NEDD9	481.997	-0.732604	0.158763	-4.61445	3.94129e-06	0.000910875	Down regulated
OM vs YM	ENSMFAG00000035173	SPON2	1539.87	-0.735589	0.222644	-3.30388	0.000953558	0.0335494	Down regulated
OM vs YM	ENSMFAG00000040772	ADAMTS10	717.515	-0.738587	0.167031	-4.42185	9.78594e-06	0.00182964	Down regulated
OM vs YM	ENSMFAG00000029966	ARL4D	270.533	-0.744337	0.173352	-4.2938	1.75642e-05	0.00271384	Down regulated
OM vs YM	ENSMFAG00000032684	SIX1	114.054	-0.749009	0.179126	-4.18146	2.89648e-05	0.00361522	Down regulated
OM vs YM	ENSMFAG00000032885	ZNF853	49.9157	-0.751233	0.194493	-3.86251	0.000112228	0.00876747	Down regulated
OM vs YM	ENSMFAG00000043303	C3orf70	21.5156	-0.753156	0.223824	-3.36495	0.000765587	0.0296955	Down regulated
OM vs YM	ENSMFAG00000022681	NREP	896.631	-0.753832	0.202776	-3.71756	0.000201155	0.0130751	Down regulated
OM vs YM	ENSMFAG00000046276	AEBP1	4327.38	-0.755231	0.22779	-3.31547	0.000914882	0.0327647	Down regulated
OM vs YM	ENSMFAG00000042247	CEL	49.1013	-0.763616	0.234267	-3.25959	0.00111572	0.0374305	Down regulated
OM vs YM	ENSMFAG00000023175	PRICKLE1	204.562	-0.765109	0.189104	-4.04596	5.21083e-05	0.0051612	Down regulated
OM vs YM	ENSMFAG00000030581	DNM1	524.129	-0.766939	0.19817	-3.87011	0.000108787	0.00858149	Down regulated
OM vs YM	ENSMFAG00000035683	TRIM35	773.465	-0.773458	0.236397	-3.27186	0.00106843	0.0361356	Down regulated
OM vs YM	ENSMFAG00000003082	RFTN2	214.614	-0.776344	0.199524	-3.89098	9.98402e-05	0.00822446	Down regulated
OM vs YM	ENSMFAG00000001808	CHRD	114.142	-0.777035	0.188618	-4.11962	3.79492e-05	0.00412729	Down regulated
OM vs YM	ENSMFAG00000045341	FAM171B	172.087	-0.777727	0.212196	-3.66513	0.00024721	0.0149585	Down regulated
OM vs YM	ENSMFAG00000000195	NAALADL2	67.6521	-0.78113	0.247213	-3.15975	0.00157905	0.0468367	Down regulated
OM vs YM	ENSMFAG00000001600	ZNF544	182.21	-0.785157	0.235074	-3.34004	0.000837654	0.0310436	Down regulated
OM vs YM	ENSMFAG00000033205	RCN3	222.934	-0.786371	0.178988	-4.39343	1.11576e-05	0.00189452	Down regulated
OM vs YM	ENSMFAG00000042588	OMD	1612.07	-0.798957	0.214173	-3.73043	0.000191154	0.0127232	Down regulated
OM vs YM	ENSMFAG00000039226	MSX1	493.583	-0.802853	0.208736	-3.84625	0.000119938	0.00915493	Down regulated
OM vs YM	ENSMFAG00000042082	PID1	241.614	-0.80453	0.196597	-4.09228	4.27156e-05	0.00438757	Down regulated
OM vs YM	ENSMFAG00000030895	PIEZO2	237.337	-0.809775	0.212303	-3.81425	0.000136599	0.00988267	Down regulated
OM vs YM	ENSMFAG00000002222	RFLNA	216.767	-0.811973	0.240844	-3.37136	0.000747985	0.0292858	Down regulated
OM vs YM	ENSMFAG00000045511	LRIG3	2853.17	-0.816081	0.235131	-3.47075	0.000518998	0.0232154	Down regulated
OM vs YM	ENSMFAG00000042639	ENSMFAG00000042639	114.957	-0.82238	0.243421	-3.37843	0.000729017	0.028827	Down regulated
OM vs YM	ENSMFAG00000046401	ABCA8	1192.82	-0.823354	0.244431	-3.36845	0.000755931	0.0293895	Down regulated
OM vs YM	ENSMFAG00000034461	LPAR1	533.264	-0.825586	0.240208	-3.43696	0.000588274	0.0252943	Down regulated
OM vs YM	ENSMFAG00000044171	KIF7	327.111	-0.827302	0.209349	-3.95179	7.75684e-05	0.00707902	Down regulated
OM vs YM	ENSMFAG00000039843	PRTFDC1	164.35	-0.828313	0.135124	-6.13	8.78775e-10	1.04449e-06	Down regulated
OM vs YM	ENSMFAG00000033092	PALM	319.803	-0.847202	0.186421	-4.54455	5.50525e-06	0.00118411	Down regulated
OM vs YM	ENSMFAG00000037156	MMP2	7254.95	-0.858091	0.215562	-3.98072	6.87062e-05	0.00644198	Down regulated
OM vs YM	ENSMFAG00000002663	MMP19	547.429	-0.85868	0.24545	-3.49839	0.000468079	0.0216845	Down regulated
OM vs YM	ENSMFAG00000034110	GPC4	166.464	-0.861554	0.17057	-5.05103	4.39436e-07	0.000164947	Down regulated
OM vs YM	ENSMFAG00000042274	ZKSCAN7	34.8992	-0.864279	0.241575	-3.57768	0.00034666	0.0185589	Down regulated
OM vs YM	ENSMFAG00000043564	ENSMFAG00000043564	63.1104	-0.873858	0.274833	-3.17959	0.00147481	0.0449466	Down regulated
OM vs YM	ENSMFAG00000030288	TMEM200A	68.07	-0.874616	0.275661	-3.1728	0.00150978	0.0456776	Down regulated
OM vs YM	ENSMFAG00000045205	DPYSL3	1089.76	-0.875983	0.237774	-3.6841	0.000229516	0.0141193	Down regulated
OM vs YM	ENSMFAG00000045841	COL5A2	4682.95	-0.876298	0.199237	-4.39826	1.0912e-05	0.00187192	Down regulated
OM vs YM	ENSMFAG00000002897	MXRA8	1455.05	-0.876903	0.236618	-3.70599	0.000210571	0.0135286	Down regulated
OM vs YM	ENSMFAG00000036723	MEGF6	1287.5	-0.878125	0.154728	-5.67529	1.38453e-08	1.15193e-05	Down regulated
OM vs YM	ENSMFAG00000040313	OLFML2B	657.694	-0.884163	0.244467	-3.6167	0.000298385	0.0167246	Down regulated
OM vs YM	ENSMFAG00000002002	SLC4A3	35.6835	-0.884894	0.245758	-3.60067	0.000317398	0.0172632	Down regulated
OM vs YM	ENSMFAG00000038327	THBS2	3061.02	-0.887953	0.238529	-3.72262	0.00019717	0.0130182	Down regulated
OM vs YM	ENSMFAG00000001783	CERCAM	391.867	-0.89349	0.20885	-4.27815	1.88452e-05	0.00279986	Down regulated
OM vs YM	ENSMFAG00000002181	TRPC6	370.726	-0.895206	0.272023	-3.29093	0.000998583	0.0345456	Down regulated
OM vs YM	ENSMFAG00000039508	MRC2	1679.64	-0.89862	0.139067	-6.46178	1.0348e-10	1.91323e-07	Down regulated
OM vs YM	ENSMFAG00000043386	SEMA3B	273.951	-0.900679	0.253443	-3.55377	0.00037975	0.019278	Down regulated
OM vs YM	ENSMFAG00000038267	GPR153	155.621	-0.901503	0.210305	-4.28664	1.81399e-05	0.00276925	Down regulated
OM vs YM	ENSMFAG00000015102	MAB21L2	85.7449	-0.912541	0.271785	-3.35759	0.000786261	0.0300658	Down regulated
OM vs YM	ENSMFAG00000043814	SERPINH1	2530.73	-0.914882	0.190343	-4.80649	1.53603e-06	0.000440682	Down regulated
OM vs YM	ENSMFAG00000000552	C1QTNF2	185.354	-0.915647	0.172003	-5.32344	1.01823e-07	5.46562e-05	Down regulated
OM vs YM	ENSMFAG00000039996	HEPH	336.854	-0.923544	0.203297	-4.54283	5.55053e-06	0.00118411	Down regulated
OM vs YM	ENSMFAG00000043483	COL14A1	4058.76	-0.931096	0.253456	-3.6736	0.000239154	0.0145585	Down regulated
OM vs YM	ENSMFAG00000042303	C1QTNF6	163.912	-0.934732	0.234966	-3.97816	6.94519e-05	0.00645631	Down regulated
OM vs YM	ENSMFAG00000045885	ZNF469	113.465	-0.942393	0.295216	-3.19222	0.00141185	0.0438306	Down regulated
OM vs YM	ENSMFAG00000002733	SH3GL3	83.8457	-0.943209	0.285834	-3.29985	0.000967364	0.0337462	Down regulated
OM vs YM	ENSMFAG00000041005	ZNF534	71.963	-0.947443	0.239264	-3.95982	7.50049e-05	0.00693378	Down regulated
OM vs YM	ENSMFAG00000042863	RNF112	57.9201	-0.947556	0.247054	-3.83543	0.000125345	0.00935313	Down regulated
OM vs YM	ENSMFAG00000034683	GUCY1A2	61.1845	-0.950913	0.286089	-3.32384	0.000887884	0.0321182	Down regulated
OM vs YM	ENSMFAG00000003097	MTSS1L	423.229	-0.954093	0.280773	-3.39809	0.000678579	0.027422	Down regulated
OM vs YM	ENSMFAG00000043096	DKK3	2048.99	-0.956135	0.271841	-3.51725	0.000436036	0.02097	Down regulated
OM vs YM	ENSMFAG00000040376	COL27A1	1407.07	-0.960787	0.190619	-5.04036	4.64648e-07	0.000164947	Down regulated
OM vs YM	ENSMFAG00000045605	SCARF2	383.468	-0.961308	0.28731	-3.34589	0.000820195	0.030601	Down regulated
OM vs YM	ENSMFAG00000043619	ENTPD2	75.7536	-0.96382	0.305155	-3.15846	0.00158604	0.0468769	Down regulated
OM vs YM	ENSMFAG00000032675	VCAN	4845.79	-0.965273	0.237352	-4.06685	4.76531e-05	0.00480574	Down regulated
OM vs YM	ENSMFAG00000044439	HTRA1	5441.61	-0.973293	0.279497	-3.4823	0.000497118	0.0226012	Down regulated
OM vs YM	ENSMFAG00000041697	FHOD3	149.893	-0.97622	0.251278	-3.88503	0.000102318	0.00826495	Down regulated
OM vs YM	ENSMFAG00000044122	GULP1	223.313	-0.978653	0.251013	-3.89881	9.66653e-05	0.00804255	Down regulated
OM vs YM	ENSMFAG00000003150	GAL3ST4	28.6513	-0.97887	0.302289	-3.23819	0.00120291	0.0389424	Down regulated
OM vs YM	ENSMFAG00000045786	TSC22D3	2693.14	-0.982595	0.227136	-4.32602	1.51829e-05	0.00245285	Down regulated
OM vs YM	ENSMFAG00000043828	DENND2A	41.3136	-0.984119	0.269331	-3.65394	0.000258249	0.0152385	Down regulated
OM vs YM	ENSMFAG00000003504	COL6A1	9966.93	-0.986806	0.271204	-3.63861	0.000274109	0.0158374	Down regulated
OM vs YM	ENSMFAG00000029297	CD248	191.679	-0.987232	0.224247	-4.40243	1.07045e-05	0.00185545	Down regulated
OM vs YM	ENSMFAG00000043434	ADAMTS3	132.928	-1.00036	0.293121	-3.4128	0.000642984	0.0266814	Down regulated
OM vs YM	ENSMFAG00000001443	BGN	1138.52	-1.02618	0.275956	-3.71862	0.000200311	0.0130713	Down regulated
OM vs YM	ENSMFAG00000033139	PALM2	20.303	-1.02854	0.270209	-3.80645	0.000140975	0.0100249	Down regulated
OM vs YM	ENSMFAG00000030544	FGF13	55.0819	-1.03096	0.250247	-4.11977	3.79257e-05	0.00412729	Down regulated
OM vs YM	ENSMFAG00000043049	C15orf59	52.0778	-1.04548	0.227812	-4.58921	4.44925e-06	0.00101418	Down regulated
OM vs YM	ENSMFAG00000003280	FBXL16	58.7958	-1.04756	0.296236	-3.53622	0.00040589	0.0200416	Down regulated
OM vs YM	ENSMFAG00000032750	BMP3	158.437	-1.05989	0.337334	-3.14198	0.00167812	0.0483726	Down regulated
OM vs YM	ENSMFAG00000044294	GXYLT2	33.9459	-1.06136	0.317168	-3.34636	0.000818805	0.030601	Down regulated
OM vs YM	ENSMFAG00000002956	FREM1	265.43	-1.06146	0.218416	-4.85979	1.17508e-06	0.000355515	Down regulated
OM vs YM	ENSMFAG00000043134	ADAM33	237.287	-1.06208	0.335544	-3.16523	0.0015496	0.0465438	Down regulated
OM vs YM	ENSMFAG00000046036	ENSMFAG00000046036	67.1113	-1.07554	0.306443	-3.50975	0.000448533	0.0212318	Down regulated
OM vs YM	ENSMFAG00000030038	ENSMFAG00000030038	1234.32	-1.07831	0.276749	-3.89635	9.76527e-05	0.00808429	Down regulated
OM vs YM	ENSMFAG00000042999	MEGF10	117.68	-1.08503	0.315533	-3.43872	0.000584461	0.0252609	Down regulated
OM vs YM	ENSMFAG00000043419	KIAA1456	36.0512	-1.08894	0.318453	-3.41947	0.000627444	0.0262559	Down regulated
OM vs YM	ENSMFAG00000039271	CPT1C	30.291	-1.08991	0.259322	-4.20293	2.63479e-05	0.00338734	Down regulated
OM vs YM	ENSMFAG00000036886	SGCG	111.127	-1.09673	0.333085	-3.29265	0.000992484	0.0344061	Down regulated
OM vs YM	ENSMFAG00000043521	NSG1	380.943	-1.09999	0.295474	-3.72279	0.000197033	0.0130182	Down regulated
OM vs YM	ENSMFAG00000040538	SEC16B	182.791	-1.10196	0.269137	-4.0944	4.23262e-05	0.00438757	Down regulated
OM vs YM	ENSMFAG00000001288	PTGER2	199.332	-1.1036	0.184825	-5.97103	2.35753e-09	2.17941e-06	Down regulated
OM vs YM	ENSMFAG00000044696	NKD1	92.4681	-1.10526	0.281359	-3.92828	8.55564e-05	0.00749294	Down regulated
OM vs YM	ENSMFAG00000034347	RANBP17	52.2188	-1.10545	0.318007	-3.47617	0.000508622	0.0229362	Down regulated
OM vs YM	ENSMFAG00000042952	SCN2B	47.2212	-1.10846	0.287715	-3.85264	0.00011685	0.00904364	Down regulated
OM vs YM	ENSMFAG00000044305	FAM162B	10.7472	-1.11192	0.312384	-3.55945	0.000371626	0.0192045	Down regulated
OM vs YM	ENSMFAG00000044184	TCEA3	99.2352	-1.11335	0.21359	-5.21256	1.8625e-07	8.6089e-05	Down regulated
OM vs YM	ENSMFAG00000045395	PIK3R1	2587.3	-1.11481	0.285067	-3.91071	9.20264e-05	0.00776227	Down regulated
OM vs YM	ENSMFAG00000037176	PXDNL	133.968	-1.12693	0.268479	-4.19746	2.69929e-05	0.00342872	Down regulated
OM vs YM	ENSMFAG00000038845	SLC47A2	19.9999	-1.12767	0.316505	-3.56288	0.000366813	0.0192045	Down regulated
OM vs YM	ENSMFAG00000041065	BTC	31.534	-1.13163	0.27288	-4.14699	3.36871e-05	0.00394756	Down regulated
OM vs YM	ENSMFAG00000002799	ADAMTS2	1809.47	-1.13302	0.244046	-4.64266	3.4396e-06	0.000829492	Down regulated
OM vs YM	ENSMFAG00000003553	ENSMFAG00000003553	16.8626	-1.14078	0.363382	-3.13935	0.00169325	0.0483726	Down regulated
OM vs YM	ENSMFAG00000003702	COL3A1	49380.2	-1.14724	0.296622	-3.86769	0.000109873	0.00862397	Down regulated
OM vs YM	ENSMFAG00000037233	RASL11B	202.889	-1.1532	0.237479	-4.85602	1.19767e-06	0.00035588	Down regulated
OM vs YM	ENSMFAG00000000246	TRO	81.4468	-1.15327	0.167249	-6.89552	5.36666e-12	1.48835e-08	Down regulated
OM vs YM	ENSMFAG00000036577	ERICH3	15.3418	-1.15573	0.354969	-3.25586	0.0011305	0.0375433	Down regulated
OM vs YM	ENSMFAG00000030843	TSPYL5	57.8383	-1.15612	0.343811	-3.36266	0.000771966	0.0298597	Down regulated
OM vs YM	ENSMFAG00000034460	COL12A1	23435.9	-1.157	0.253143	-4.57056	4.86434e-06	0.00107924	Down regulated
OM vs YM	ENSMFAG00000030097	ENSMFAG00000030097	38.1198	-1.16024	0.279764	-4.1472	3.36561e-05	0.00394756	Down regulated
OM vs YM	ENSMFAG00000008415	ZBTB16	479.483	-1.16029	0.32624	-3.55653	0.000375781	0.019278	Down regulated
OM vs YM	ENSMFAG00000044864	NCAM1	168.457	-1.16038	0.326295	-3.55623	0.000376218	0.019278	Down regulated
OM vs YM	ENSMFAG00000042878	COL16A1	7048.66	-1.16982	0.193919	-6.03255	1.61395e-09	1.67851e-06	Down regulated
OM vs YM	ENSMFAG00000031047	CREB3L1	227.939	-1.17624	0.291825	-4.03062	5.56295e-05	0.00547737	Down regulated
OM vs YM	ENSMFAG00000030151	EYA1	189.931	-1.17934	0.261367	-4.51219	6.41605e-06	0.00130199	Down regulated
OM vs YM	ENSMFAG00000034157	ACSBG1	722.53	-1.18399	0.350486	-3.37815	0.000729762	0.028827	Down regulated
OM vs YM	ENSMFAG00000026860	ELFN2	29.5051	-1.18658	0.366051	-3.24157	0.00118873	0.0387355	Down regulated
OM vs YM	ENSMFAG00000000186	COL28A1	107.706	-1.19283	0.368243	-3.23926	0.00119842	0.0388726	Down regulated
OM vs YM	ENSMFAG00000039875	EDIL3	695.804	-1.19606	0.3365	-3.5544	0.000378844	0.019278	Down regulated
OM vs YM	ENSMFAG00000036328	NNMT	43.4374	-1.19714	0.295357	-4.05318	5.0527e-05	0.00503455	Down regulated
OM vs YM	ENSMFAG00000038396	CNTN2	19.6607	-1.1999	0.329631	-3.64013	0.000272503	0.0157995	Down regulated
OM vs YM	ENSMFAG00000001857	MRO	68.192	-1.20034	0.357941	-3.35346	0.000798072	0.0303888	Down regulated
OM vs YM	ENSMFAG00000044213	GNAL	51.3393	-1.20866	0.258151	-4.68201	2.84073e-06	0.00070552	Down regulated
OM vs YM	ENSMFAG00000031660	APELA	78.2081	-1.21188	0.245969	-4.92698	8.3509e-07	0.000272469	Down regulated
OM vs YM	ENSMFAG00000046080	STK32B	32.6408	-1.21963	0.309603	-3.93933	8.17094e-05	0.00729599	Down regulated
OM vs YM	ENSMFAG00000033719	FMOD	727.388	-1.22761	0.285945	-4.29317	1.76138e-05	0.00271384	Down regulated
OM vs YM	ENSMFAG00000034412	NAALAD2	134.278	-1.24614	0.337833	-3.68863	0.000225463	0.0141041	Down regulated
OM vs YM	ENSMFAG00000039784	CYP26B1	3230.54	-1.255	0.200806	-6.24979	4.11015e-10	6.83929e-07	Down regulated
OM vs YM	ENSMFAG00000036195	COL8A2	440.134	-1.25572	0.326768	-3.84283	0.000121622	0.00922476	Down regulated
OM vs YM	ENSMFAG00000002550	KLF15	67.1844	-1.25797	0.241665	-5.20541	1.93569e-07	8.70539e-05	Down regulated
OM vs YM	ENSMFAG00000001655	ADCY2	63.6281	-1.25819	0.379516	-3.31525	0.0009156	0.0327647	Down regulated
OM vs YM	ENSMFAG00000030483	ACSL6	15.8285	-1.26677	0.368763	-3.43519	0.000592145	0.0253951	Down regulated
OM vs YM	ENSMFAG00000046329	NKD2	1011.87	-1.27073	0.208031	-6.10838	1.00646e-09	1.1165e-06	Down regulated
OM vs YM	ENSMFAG00000005945	KIF19	56.9363	-1.28064	0.320929	-3.9904	6.59608e-05	0.00627434	Down regulated
OM vs YM	ENSMFAG00000032243	RAD21L1	42.8051	-1.28462	0.316361	-4.06063	4.89408e-05	0.00490587	Down regulated
OM vs YM	ENSMFAG00000040747	ENSMFAG00000040747	105.624	-1.28657	0.27231	-4.72463	2.30531e-06	0.000599382	Down regulated
OM vs YM	ENSMFAG00000044423	DNAH11	34.1541	-1.29022	0.335911	-3.84096	0.000122552	0.00922746	Down regulated
OM vs YM	ENSMFAG00000000843	FRMD5	9.6948	-1.30654	0.387051	-3.37563	0.000736476	0.0289715	Down regulated
OM vs YM	ENSMFAG00000038613	SPARC	29707.4	-1.31096	0.265222	-4.94288	7.69774e-07	0.000256181	Down regulated
OM vs YM	ENSMFAG00000030235	CHODL	53.3088	-1.33212	0.389596	-3.41923	0.000627996	0.0262559	Down regulated
OM vs YM	ENSMFAG00000031842	SRCIN1	19.4916	-1.33338	0.390259	-3.41665	0.000633968	0.0264392	Down regulated
OM vs YM	ENSMFAG00000037163	SLCO1B1	18.6444	-1.33943	0.351857	-3.80673	0.000140815	0.0100249	Down regulated
OM vs YM	ENSMFAG00000038183	C14orf37	41.4282	-1.35425	0.358342	-3.77921	0.000157327	0.0108179	Down regulated
OM vs YM	ENSMFAG00000002959	ZNF285	11.2412	-1.38003	0.441214	-3.12781	0.00176115	0.0494192	Down regulated
OM vs YM	ENSMFAG00000038560	FGF18	36.6762	-1.38567	0.397513	-3.48584	0.000490596	0.0223658	Down regulated
OM vs YM	ENSMFAG00000035858	ENSMFAG00000035858	144.586	-1.39304	0.381167	-3.65467	0.000257511	0.0152385	Down regulated
OM vs YM	ENSMFAG00000036449	KCNIP1	127.546	-1.3935	0.424682	-3.28128	0.00103336	0.03547	Down regulated
OM vs YM	ENSMFAG00000002221	TCAP	51.6096	-1.39771	0.405883	-3.44363	0.000573961	0.0249366	Down regulated
OM vs YM	ENSMFAG00000035998	COL5A1	2926.94	-1.40315	0.356381	-3.93722	8.24307e-05	0.00729599	Down regulated
OM vs YM	ENSMFAG00000030327	B3GALT2	29.4184	-1.40432	0.300307	-4.67627	2.9214e-06	0.000714884	Down regulated
OM vs YM	ENSMFAG00000042195	ENSMFAG00000042195	18.4154	-1.42347	0.403225	-3.53021	0.000415229	0.0203218	Down regulated
OM vs YM	ENSMFAG00000002186	MYO3B	68.5196	-1.42521	0.362599	-3.93052	8.47612e-05	0.00746257	Down regulated
OM vs YM	ENSMFAG00000038282	ST6GALNAC3	11.8693	-1.43481	0.448299	-3.20056	0.00137159	0.043308	Down regulated
OM vs YM	ENSMFAG00000001090	ITGA11	456.621	-1.44008	0.317237	-4.53943	5.64056e-06	0.00118527	Down regulated
OM vs YM	ENSMFAG00000005042	CLIC5	192.227	-1.44656	0.260611	-5.55067	2.84574e-08	2.04501e-05	Down regulated
OM vs YM	ENSMFAG00000000040	ADAMTS13	143.992	-1.44736	0.360609	-4.01366	5.97837e-05	0.00581755	Down regulated
OM vs YM	ENSMFAG00000037677	MPP2	10.6931	-1.45632	0.372233	-3.9124	9.13847e-05	0.00776227	Down regulated
OM vs YM	ENSMFAG00000014752	PLEKHG4	97.5916	-1.47398	0.419405	-3.51446	0.000440652	0.0209752	Down regulated
OM vs YM	ENSMFAG00000039113	FXYD6	89.8175	-1.48299	0.358893	-4.13213	3.59424e-05	0.00406858	Down regulated
OM vs YM	ENSMFAG00000045512	COL1A2	51991	-1.49485	0.290047	-5.15381	2.55244e-07	0.000106181	Down regulated
OM vs YM	ENSMFAG00000002948	ENSMFAG00000002948	600.392	-1.50495	0.381137	-3.94858	7.8616e-05	0.00710962	Down regulated
OM vs YM	ENSMFAG00000037951	CNKSR2	17.2914	-1.51854	0.421094	-3.60618	0.000310736	0.0170648	Down regulated
OM vs YM	ENSMFAG00000044370	THPO	5.60074	-1.53953	0.461532	-3.3357	0.000850856	0.0314628	Down regulated
OM vs YM	ENSMFAG00000036547	NTNG1	34.0401	-1.53964	0.418076	-3.68268	0.000230796	0.0141193	Down regulated
OM vs YM	ENSMFAG00000003977	SLC6A3	74.0429	-1.54069	0.441249	-3.49166	0.000480026	0.0220045	Down regulated
OM vs YM	ENSMFAG00000000801	CACNG7	16.6311	-1.55099	0.437598	-3.54434	0.000393604	0.0197766	Down regulated
OM vs YM	ENSMFAG00000045185	PLPPR4	37.6491	-1.56118	0.431671	-3.61659	0.00029851	0.0167246	Down regulated
OM vs YM	ENSMFAG00000032171	ADGRB1	41.3975	-1.59857	0.376096	-4.25044	2.13354e-05	0.00295206	Down regulated
OM vs YM	ENSMFAG00000002693	COLEC10	11.1221	-1.60254	0.389171	-4.11782	3.82471e-05	0.00413268	Down regulated
OM vs YM	ENSMFAG00000001861	SYNDIG1	80.0385	-1.6201	0.413129	-3.92153	8.79889e-05	0.0075921	Down regulated
OM vs YM	ENSMFAG00000025015	LPAR4	7.83509	-1.64984	0.485951	-3.39508	0.000686091	0.0274611	Down regulated
OM vs YM	ENSMFAG00000033990	COL1A1	62495.7	-1.65158	0.251673	-6.5624	5.29481e-11	1.25865e-07	Down regulated
OM vs YM	ENSMFAG00000004004	RIC3	85.6922	-1.70137	0.381159	-4.46367	8.05679e-06	0.0015766	Down regulated
OM vs YM	ENSMFAG00000000652	DPP6	38.1712	-1.71172	0.462254	-3.70298	0.000213084	0.0136374	Down regulated
OM vs YM	ENSMFAG00000035651	MOV10L1	79.057	-1.71919	0.313999	-5.47514	4.37173e-08	2.78917e-05	Down regulated
OM vs YM	ENSMFAG00000030491	PRSS35	174.626	-1.74195	0.479829	-3.63035	0.000283038	0.0162405	Down regulated
OM vs YM	ENSMFAG00000045338	ENSMFAG00000045338	122.52	-1.76254	0.517903	-3.40322	0.000665957	0.0272273	Down regulated
OM vs YM	ENSMFAG00000031961	SYTL5	12.5636	-1.81698	0.426999	-4.25524	2.0882e-05	0.00294472	Down regulated
OM vs YM	ENSMFAG00000037731	KLHL41	39.6283	-1.84248	0.548837	-3.35705	0.000787783	0.0300658	Down regulated
OM vs YM	ENSMFAG00000031048	SHANK1	15.5951	-1.86094	0.423949	-4.38954	1.1359e-05	0.00190922	Down regulated
OM vs YM	ENSMFAG00000030201	GPR173	12.2542	-1.87341	0.360947	-5.19027	2.09988e-07	9.19525e-05	Down regulated
OM vs YM	ENSMFAG00000031575	ETNPPL	18.4323	-1.87394	0.42907	-4.36745	1.25704e-05	0.002071	Down regulated
OM vs YM	ENSMFAG00000043777	ENSMFAG00000043777	37.2972	-1.89333	0.592885	-3.19342	0.00140597	0.0438143	Down regulated
OM vs YM	ENSMFAG00000001813	TNN	939.207	-1.90066	0.570544	-3.33132	0.000864366	0.0316111	Down regulated
OM vs YM	ENSMFAG00000045077	ADRA1B	5.54919	-1.91124	0.508698	-3.75712	0.000171877	0.0115791	Down regulated
OM vs YM	ENSMFAG00000001054	ENSMFAG00000001054	9.96868	-1.94169	0.484209	-4.01004	6.07097e-05	0.00587331	Down regulated
OM vs YM	ENSMFAG00000036658	EFNA2	7.90157	-1.98114	0.541903	-3.6559	0.00025628	0.0152304	Down regulated
OM vs YM	ENSMFAG00000002722	COL11A1	922.095	-2.04743	0.295319	-6.93294	4.12182e-12	1.37174e-08	Down regulated
OM vs YM	ENSMFAG00000031323	PTPRD	63.5939	-2.07086	0.535101	-3.87004	0.000108816	0.00858149	Down regulated
OM vs YM	ENSMFAG00000001073	ADGRG2	67.7394	-2.10313	0.258915	-8.12286	4.55322e-16	7.57656e-12	Down regulated
OM vs YM	ENSMFAG00000000985	SP7	33.4648	-2.10357	0.463619	-4.53728	5.6984e-06	0.00118527	Down regulated
OM vs YM	ENSMFAG00000031003	WNK3	4.85595	-2.11024	0.502174	-4.20222	2.64316e-05	0.00338734	Down regulated
OM vs YM	ENSMFAG00000039121	ENSMFAG00000039121	25.0573	-2.13892	0.563177	-3.79795	0.000145899	0.0102437	Down regulated
OM vs YM	ENSMFAG00000003081	CRISPLD1	32.3707	-2.1465	0.65521	-3.27605	0.0010527	0.0358955	Down regulated
OM vs YM	ENSMFAG00000019208	ACAN	129.597	-2.21782	0.570852	-3.8851	0.000102286	0.00826495	Down regulated
OM vs YM	ENSMFAG00000000932	FNDC1	208.956	-2.23141	0.469043	-4.75737	1.96132e-06	0.000536701	Down regulated
OM vs YM	ENSMFAG00000031869	CHAD	44.233	-2.24149	0.546646	-4.10044	4.12359e-05	0.00434281	Down regulated
OM vs YM	ENSMFAG00000001518	PIANP	7.54796	-2.24428	0.593344	-3.78243	0.000155304	0.0107231	Down regulated
OM vs YM	ENSMFAG00000037397	DOK6	4.69502	-2.26687	0.582809	-3.88956	0.000100427	0.00823204	Down regulated
OM vs YM	ENSMFAG00000035883	FAT3	33.2322	-2.29312	0.413592	-5.54441	2.94953e-08	2.04501e-05	Down regulated
OM vs YM	ENSMFAG00000040657	MAGEL2	6.88506	-2.36308	0.656073	-3.60185	0.000315962	0.0172632	Down regulated
OM vs YM	ENSMFAG00000002055	IGSF10	27.9587	-2.43834	0.552889	-4.41018	1.03285e-05	0.00184466	Down regulated
OM vs YM	ENSMFAG00000002837	EPHA5	6.19055	-2.49484	0.738632	-3.37765	0.00073107	0.028827	Down regulated
OM vs YM	ENSMFAG00000037816	ENSMFAG00000037816	33.4303	-2.49646	0.458183	-5.44862	5.07624e-08	2.94508e-05	Down regulated
OM vs YM	ENSMFAG00000030271	CDH12	16.5863	-2.69549	0.86036	-3.13298	0.0017304	0.0490525	Down regulated
OM vs YM	ENSMFAG00000045233	BIRC7	19.9566	-2.70268	0.795986	-3.39539	0.000685307	0.0274611	Down regulated
OM vs YM	ENSMFAG00000036893	AOX4	406.31	-2.75647	0.608391	-4.53076	5.8773e-06	0.00120739	Down regulated
OM vs YM	ENSMFAG00000033421	GABRB3	4.95213	-3.18316	0.884109	-3.60041	0.00031771	0.0172632	Down regulated
OM vs YM	ENSMFAG00000008029	H19_1	10.1829	-3.20932	0.929335	-3.45335	0.000553666	0.0243814	Down regulated
OM vs YM	ENSMFAG00000019281	H19_2	12.6992	-3.37549	1.04717	-3.22344	0.00126659	0.0406875	Down regulated
OM vs YM	ENSMFAG00000000152	ZNF229	47.1542	-3.45715	0.643826	-5.36969	7.88726e-08	4.3748e-05	Down regulated
OM vs YM	ENSMFAG00000029556	ENSMFAG00000029556	23.7603	-3.46959	1.02076	-3.39901	0.000676296	0.027422	Down regulated
OM vs YM	ENSMFAG00000045617	ENSMFAG00000045617	7.78174	-3.50515	1.10086	-3.18401	0.00145248	0.0445927	Down regulated
OM vs YM	ENSMFAG00000036087	CASQ1	6.29431	-3.58482	1.02537	-3.49613	0.000472058	0.0217591	Down regulated
OM vs YM	ENSMFAG00000043696	HMGCS2	29.6828	-3.62579	0.983269	-3.68749	0.00022648	0.0141147	Down regulated
OM vs YM	ENSMFAG00000043363	HAPLN1	12.3873	-3.64278	0.764432	-4.76534	1.88539e-06	0.000531743	Down regulated
OM vs YM	ENSMFAG00000029098	IBSP	28.4441	-3.68531	0.836002	-4.40826	1.04206e-05	0.00184466	Down regulated
OM vs YM	ENSMFAG00000036984	LRRC4B	7.74912	-3.79862	0.805021	-4.71866	2.37406e-06	0.000607759	Down regulated
OM vs YM	ENSMFAG00000035730	PANX	6.84164	-3.95661	0.783939	-5.04709	4.48596e-07	0.000164947	Down regulated
OM vs YM	ENSMFAG00000031729	PENK	31.8307	-4.29147	0.692656	-6.19568	5.80357e-10	8.77921e-07	Down regulated
OM vs YM	ENSMFAG00000038499	SCRG1	5.93371	-4.58313	1.26282	-3.62928	0.000284213	0.0162519	Down regulated
OM vs YM	ENSMFAG00000000060	OSTN	32.2292	-6.53651	0.905402	-7.21946	5.21949e-13	2.89508e-09	Down regulated

## Sheet: OM_MM
group	GeneID	GeneName	baseMean	log2FoldChange	lfcSE	stat	pvalue	padj	direction
OM vs MM	ENSMFAG00000041274	NLRP10	22.5191	3.9927	0.992912	4.0212	5.79025e-05	0.0306219	Up regulated
OM vs MM	ENSMFAG00000037152	CHI3L2	550.462	3.76874	0.696006	5.41481	6.13548e-08	0.000220644	Up regulated
OM vs MM	ENSMFAG00000032504	ENSMFAG00000032504	19.9917	1.85461	0.380441	4.8749	1.08861e-06	0.00156557	Up regulated
OM vs MM	ENSMFAG00000010161	ENSMFAG00000010161	56.6337	1.78252	0.389037	4.58188	4.60819e-06	0.00460332	Up regulated
OM vs MM	ENSMFAG00000039850	GSG1	809.456	1.47462	0.354223	4.16296	3.14145e-05	0.0194781	Up regulated
OM vs MM	ENSMFAG00000036942	EGLN3	3262.37	1.3861	0.270125	5.13133	2.87709e-07	0.000739041	Up regulated
OM vs MM	ENSMFAG00000033590	LMNTD2	82.1797	1.10946	0.244228	4.5427	5.55371e-06	0.00499307	Up regulated
OM vs MM	ENSMFAG00000031814	HES2	1580.23	0.916339	0.150015	6.10834	1.00674e-09	1.81022e-05	Up regulated
OM vs MM	ENSMFAG00000036003	TMEM144	264.906	0.890452	0.229389	3.88184	0.000103667	0.044382	Up regulated
OM vs MM	ENSMFAG00000043674	RALGDS	1865.64	0.86401	0.217065	3.98042	6.87938e-05	0.0334319	Up regulated
OM vs MM	ENSMFAG00000000234	NBEAL2	3168.83	0.853027	0.145304	5.87065	4.341e-09	3.90278e-05	Up regulated
OM vs MM	ENSMFAG00000046381	FAM149A	240.286	0.68422	0.17142	3.99148	6.56614e-05	0.0328449	Up regulated
OM vs MM	ENSMFAG00000037993	JAG2	997.464	0.654767	0.142158	4.60592	4.1064e-06	0.00460332	Up regulated
OM vs MM	ENSMFAG00000011677	TONSL	320.745	0.649411	0.165048	3.93469	8.33042e-05	0.0384075	Up regulated
OM vs MM	ENSMFAG00000042522	PER2	557.528	0.607933	0.144426	4.2093	2.56159e-05	0.0170592	Up regulated
OM vs MM	ENSMFAG00000038496	AGRN	2433	0.59613	0.121395	4.91065	9.0774e-07	0.00156557	Up regulated
OM vs MM	ENSMFAG00000045986	DNM2	3068.87	0.589182	0.142641	4.13053	3.61932e-05	0.0209932	Up regulated
OM vs MM	ENSMFAG00000038500	AP1G2	1129.98	0.568315	0.133144	4.26844	1.96844e-05	0.0136133	Up regulated
OM vs MM	ENSMFAG00000043728	EPS8L2	5137.88	0.546818	0.135788	4.027	5.64935e-05	0.0306219	Up regulated
OM vs MM	ENSMFAG00000031852	ENSMFAG00000031852	969.903	0.525627	0.122517	4.29025	1.78475e-05	0.0128366	Up regulated
OM vs MM	ENSMFAG00000040083	PLCH2	854.095	0.504729	0.112607	4.4822	7.38777e-06	0.00603816	Up regulated
OM vs MM	ENSMFAG00000034515	ENSMFAG00000034515	262.163	-0.508174	0.127326	-3.99113	6.57591e-05	0.0328449	Down regulated
OM vs MM	ENSMFAG00000038804	CWF19L2	420.636	-0.513245	0.123524	-4.15504	3.25234e-05	0.0194935	Down regulated
OM vs MM	ENSMFAG00000034369	SMARCAL1	170.916	-0.53029	0.137304	-3.86216	0.000112389	0.0449082	Down regulated
OM vs MM	ENSMFAG00000002729	MPHOSPH6	844.635	-0.545626	0.141105	-3.86681	0.000110269	0.0449082	Down regulated
OM vs MM	ENSMFAG00000034228	RAD50	626.172	-0.552837	0.117124	-4.72008	2.35748e-06	0.00302784	Down regulated
OM vs MM	ENSMFAG00000001165	ARL14EP	699.094	-0.568991	0.115346	-4.93291	8.10136e-07	0.00156557	Down regulated
OM vs MM	ENSMFAG00000045788	SELENOW	1864.15	-0.628712	0.142523	-4.41131	1.02749e-05	0.00769803	Down regulated
OM vs MM	ENSMFAG00000041382	CIR1	538.062	-0.651314	0.133817	-4.8672	1.13188e-06	0.00156557	Down regulated
OM vs MM	ENSMFAG00000045414	UPF3B	390.45	-0.656584	0.169408	-3.87576	0.000106292	0.0444473	Down regulated
OM vs MM	ENSMFAG00000030549	TCEAL9	249.627	-0.848496	0.166661	-5.09115	3.55902e-07	0.000799934	Down regulated
OM vs MM	ENSMFAG00000045455	TUBD1	114.797	-0.898373	0.199848	-4.49527	6.94808e-06	0.00594921	Down regulated
OM vs MM	ENSMFAG00000032210	SLC40A1	586.405	-1.00337	0.258219	-3.88573	0.000102025	0.044382	Down regulated
OM vs MM	ENSMFAG00000023387	ENSMFAG00000023387	50.1487	-1.18175	0.212551	-5.55985	2.70002e-08	0.000121373	Down regulated
OM vs MM	ENSMFAG00000046227	ENSMFAG00000046227	94.2331	-1.93467	0.421603	-4.58884	4.4572e-06	0.00460332	Down regulated
OM vs MM	ENSMFAG00000021756	ENSMFAG00000021756	11.8492	-2.01547	0.413704	-4.87177	1.10601e-06	0.00156557	Down regulated
OM vs MM	ENSMFAG00000029988	ENSMFAG00000029988	24.2663	-3.60004	0.917487	-3.9238	8.71619e-05	0.0391815	Down regulated
OM vs MM	ENSMFAG00000029556	ENSMFAG00000029556	422.586	-8.43572	1.63825	-5.14923	2.61557e-07	0.000739041	Down regulated

## Sheet: MF_YF
group	GeneID	GeneName	baseMean	log2FoldChange	lfcSE	stat	pvalue	padj	direction
MF vs YF	ENSMFAG00000038423	ENSMFAG00000038423	6.52352	6.6903	1.5348	4.35907	1.30617e-05	0.00397146	Up regulated
MF vs YF	ENSMFAG00000025185	ENSMFAG00000025185	60.4695	6.4902	1.86295	3.48383	0.000494286	0.0394768	Up regulated
MF vs YF	ENSMFAG00000045295	FGA	7.10798	6.31452	1.66462	3.79338	0.000148609	0.0190782	Up regulated
MF vs YF	ENSMFAG00000041195	AMBP	3.09986	5.07132	1.49509	3.39198	0.000693892	0.0491387	Up regulated
MF vs YF	ENSMFAG00000011559	ENSMFAG00000011559	18.865	4.42863	1.10818	3.99629	6.43417e-05	0.010046	Up regulated
MF vs YF	ENSMFAG00000043078	ENSMFAG00000043078	6.24771	4.40554	1.14259	3.85576	0.00011537	0.0156712	Up regulated
MF vs YF	ENSMFAG00000003816	GABRA3	2.72987	4.33676	1.27293	3.40691	0.000657036	0.0476447	Up regulated
MF vs YF	ENSMFAG00000008701	ENSMFAG00000008701	21.7108	4.08118	0.926896	4.40307	1.06731e-05	0.00336319	Up regulated
MF vs YF	ENSMFAG00000040342	TGM4	19.157	4.04746	1.01097	4.00353	6.24046e-05	0.0100142	Up regulated
MF vs YF	ENSMFAG00000030680	CR2	36.8681	4.00657	1.00237	3.9971	6.41227e-05	0.010046	Up regulated
MF vs YF	ENSMFAG00000034836	U2	5.29199	3.99418	0.96668	4.13185	3.59857e-05	0.00734389	Up regulated
MF vs YF	ENSMFAG00000038158	SPP1	1096.68	3.90889	1.11757	3.49767	0.000469339	0.0389192	Up regulated
MF vs YF	ENSMFAG00000026762	ENSMFAG00000026762	4.83133	3.82009	1.1137	3.43008	0.000603397	0.0450753	Up regulated
MF vs YF	ENSMFAG00000016727	ENSMFAG00000016727	2297.68	3.71351	0.513739	7.22839	4.88745e-13	2.82348e-09	Up regulated
MF vs YF	ENSMFAG00000044801	PNOC	60.6389	3.52925	0.508297	6.94328	3.83099e-12	1.65987e-08	Up regulated
MF vs YF	ENSMFAG00000041799	JCHAIN	9035.98	3.49324	0.834421	4.18642	2.83385e-05	0.00629659	Up regulated
MF vs YF	ENSMFAG00000039259	ENSMFAG00000039259	4.4866	3.41086	0.978483	3.48587	0.000490541	0.0394768	Up regulated
MF vs YF	ENSMFAG00000017364	ENSMFAG00000017364	57.9942	3.27807	0.78928	4.15325	3.27791e-05	0.00692798	Up regulated
MF vs YF	ENSMFAG00000019955	FAM46C	76.9969	3.16677	0.635394	4.98395	6.22985e-07	0.000359898	Up regulated
MF vs YF	ENSMFAG00000032879	CCDC180	10.4786	3.15083	0.811804	3.88127	0.000103912	0.0145234	Up regulated
MF vs YF	ENSMFAG00000043852	PROM1	18.6691	3.13868	0.760164	4.12895	3.64419e-05	0.00734389	Up regulated
MF vs YF	ENSMFAG00000042397	MZB1	403.303	3.10645	0.506073	6.13833	8.3393e-10	1.83394e-06	Up regulated
MF vs YF	ENSMFAG00000025902	ENSMFAG00000025902	527.54	3.10168	0.904722	3.42833	0.000607314	0.0451732	Up regulated
MF vs YF	ENSMFAG00000042921	POU2AF1	48.4224	2.99391	0.787436	3.8021	0.000143473	0.0186957	Up regulated
MF vs YF	ENSMFAG00000044499	CLGN	25.5673	2.96357	0.797665	3.71531	0.000202954	0.0224766	Up regulated
MF vs YF	ENSMFAG00000045100	IRF4	464.547	2.92245	0.825627	3.53967	0.000400632	0.0352455	Up regulated
MF vs YF	ENSMFAG00000027015	ENSMFAG00000027015	760.222	2.91931	0.863281	3.38165	0.000720517	0.0497501	Up regulated
MF vs YF	ENSMFAG00000046403	CD79B	48.6254	2.8277	0.695874	4.06353	4.83368e-05	0.00837725	Up regulated
MF vs YF	ENSMFAG00000006954	TNFRSF17	73.8673	2.78223	0.685598	4.05811	4.94721e-05	0.0084059	Up regulated
MF vs YF	ENSMFAG00000017011	ENSMFAG00000017011	1448.26	2.6893	0.526885	5.10414	3.32298e-07	0.000230362	Up regulated
MF vs YF	ENSMFAG00000043219	LTK	28.6495	2.67057	0.662942	4.02836	5.61671e-05	0.00927079	Up regulated
MF vs YF	ENSMFAG00000034381	HOXA1	15.1761	2.63457	0.573674	4.59245	4.38082e-06	0.00172555	Up regulated
MF vs YF	ENSMFAG00000007623	KCNA3	32.6543	2.62526	0.644838	4.07119	4.67736e-05	0.00835705	Up regulated
MF vs YF	ENSMFAG00000003652	HLA-DOB	118.473	2.57422	0.608677	4.22921	2.34514e-05	0.00562301	Up regulated
MF vs YF	ENSMFAG00000036929	LRP1B	10.7853	2.50891	0.565047	4.44019	8.98795e-06	0.00298735	Up regulated
MF vs YF	ENSMFAG00000045383	TMEM196	112.055	2.48769	0.441062	5.64022	1.69831e-08	2.10624e-05	Up regulated
MF vs YF	ENSMFAG00000032143	SLC15A2	91.6059	2.2877	0.610573	3.74682	0.000179094	0.0212678	Up regulated
MF vs YF	ENSMFAG00000005215	SLAMF7	126.975	2.27433	0.508116	4.476	7.60559e-06	0.00269005	Up regulated
MF vs YF	ENSMFAG00000031583	PTGDR	20.9154	2.26724	0.486834	4.65711	3.20672e-06	0.00138939	Up regulated
MF vs YF	ENSMFAG00000044943	CXCL6	172.359	2.26164	0.509341	4.44032	8.98249e-06	0.00298735	Up regulated
MF vs YF	ENSMFAG00000036306	TMEM255A	11.0247	2.2538	0.665704	3.38558	0.00071028	0.0496164	Up regulated
MF vs YF	ENSMFAG00000003910	GNG7	24.9717	2.1778	0.624942	3.4848	0.000492501	0.0394768	Up regulated
MF vs YF	ENSMFAG00000042617	SELL	34.0855	2.07088	0.522866	3.96063	7.47537e-05	0.0112481	Up regulated
MF vs YF	ENSMFAG00000002318	ST6GAL1	477.517	2.01846	0.41922	4.81481	1.47341e-06	0.000751048	Up regulated
MF vs YF	ENSMFAG00000003864	CD28	71.44	1.90043	0.523002	3.63369	0.000279398	0.0284838	Up regulated
MF vs YF	ENSMFAG00000033286	SIT1	52.9976	1.89983	0.437578	4.3417	1.41386e-05	0.00408394	Up regulated
MF vs YF	ENSMFAG00000038102	NCF1	50.7973	1.83825	0.484361	3.79521	0.000147517	0.0190782	Up regulated
MF vs YF	ENSMFAG00000046362	EAF2	185.766	1.82184	0.424665	4.29006	1.78622e-05	0.00462045	Up regulated
MF vs YF	ENSMFAG00000039624	PSORS1C2	92.0845	1.80878	0.51752	3.49509	0.000473896	0.03911	Up regulated
MF vs YF	ENSMFAG00000041794	CD40LG	26.7225	1.80251	0.503068	3.58304	0.000339622	0.0321601	Up regulated
MF vs YF	ENSMFAG00000003261	C7	829.072	1.7627	0.348196	5.06239	4.14038e-07	0.000265766	Up regulated
MF vs YF	ENSMFAG00000042196	IL36G	453.409	1.72644	0.273766	6.30627	2.85841e-10	8.25652e-07	Up regulated
MF vs YF	ENSMFAG00000034578	ZP2	31.409	1.68966	0.445687	3.79113	0.000149962	0.0191102	Up regulated
MF vs YF	ENSMFAG00000043801	C8orf88	170.178	1.68878	0.357381	4.72544	2.29614e-06	0.00102037	Up regulated
MF vs YF	ENSMFAG00000040519	TRIB3	41.2862	1.67251	0.489561	3.41635	0.000634655	0.0464102	Up regulated
MF vs YF	ENSMFAG00000036146	SPEF2	114.884	1.67047	0.477187	3.50067	0.00046409	0.038669	Up regulated
MF vs YF	ENSMFAG00000032689	PIM2	259.551	1.65605	0.358734	4.61637	3.90519e-06	0.00157397	Up regulated
MF vs YF	ENSMFAG00000033966	ESR1	47.5962	1.65163	0.386102	4.2777	1.88831e-05	0.00472184	Up regulated
MF vs YF	ENSMFAG00000045421	SCART1	25.1274	1.63138	0.437886	3.72559	0.000194863	0.022073	Up regulated
MF vs YF	ENSMFAG00000001279	SELE	258.451	1.62283	0.436553	3.71736	0.000201314	0.0224766	Up regulated
MF vs YF	ENSMFAG00000002809	CCR5	65.0907	1.61587	0.414578	3.89764	9.71344e-05	0.0139127	Up regulated
MF vs YF	ENSMFAG00000030920	ZBP1	113.134	1.56073	0.415811	3.75345	0.000174416	0.0211385	Up regulated
MF vs YF	ENSMFAG00000002571	SH2D1A	41.9698	1.48075	0.395574	3.7433	0.000181619	0.0212678	Up regulated
MF vs YF	ENSMFAG00000002093	SEL1L3	192.287	1.47001	0.421929	3.48403	0.000493926	0.0394768	Up regulated
MF vs YF	ENSMFAG00000003329	FGF11	110.369	1.43312	0.323793	4.42605	9.5974e-06	0.00308023	Up regulated
MF vs YF	ENSMFAG00000042565	PLCG2	381.728	1.3906	0.374049	3.71768	0.000201059	0.0224766	Up regulated
MF vs YF	ENSMFAG00000036594	DHRS2	183.923	1.38471	0.284865	4.86093	1.16837e-06	0.000632782	Up regulated
MF vs YF	ENSMFAG00000004037	ENSMFAG00000004037	127.379	1.37318	0.383744	3.57838	0.000345725	0.0323333	Up regulated
MF vs YF	ENSMFAG00000000794	MAMDC4	67.3661	1.36604	0.38852	3.516	0.000438106	0.0372197	Up regulated
MF vs YF	ENSMFAG00000040063	CD3G	67.4223	1.32495	0.334674	3.95893	7.52857e-05	0.0112481	Up regulated
MF vs YF	ENSMFAG00000035813	EFR3B	107.582	1.32431	0.354352	3.73728	0.000186021	0.0216222	Up regulated
MF vs YF	ENSMFAG00000034011	EML5	49.9412	1.31437	0.377009	3.4863	0.000489751	0.0394768	Up regulated
MF vs YF	ENSMFAG00000040601	CD5	69.6072	1.3119	0.331776	3.95417	7.68007e-05	0.0113763	Up regulated
MF vs YF	ENSMFAG00000031827	APOBEC3H	101.941	1.30863	0.377765	3.46414	0.000531929	0.0414644	Up regulated
MF vs YF	ENSMFAG00000002331	ENSMFAG00000002331	29.6154	1.27252	0.33969	3.74613	0.000179581	0.0212678	Up regulated
MF vs YF	ENSMFAG00000003810	TRAF3IP3	107.593	1.26263	0.346161	3.64752	0.000264781	0.0274998	Up regulated
MF vs YF	ENSMFAG00000043691	MSC	69.1814	1.24748	0.291776	4.27549	1.90715e-05	0.00472184	Up regulated
MF vs YF	ENSMFAG00000022981	ENSMFAG00000022981	105.706	1.22158	0.33574	3.63846	0.000274274	0.0281269	Up regulated
MF vs YF	ENSMFAG00000046031	ENSMFAG00000046031	124.256	1.21985	0.274947	4.43668	9.13562e-06	0.00298735	Up regulated
MF vs YF	ENSMFAG00000034472	HGF	71.591	1.21063	0.278775	4.34268	1.40757e-05	0.00408394	Up regulated
MF vs YF	ENSMFAG00000025652	BTG2	1344.21	1.21027	0.207363	5.83647	5.33183e-09	7.7005e-06	Up regulated
MF vs YF	ENSMFAG00000042043	CD48	608.734	1.20807	0.22255	5.42831	5.68907e-08	6.16233e-05	Up regulated
MF vs YF	ENSMFAG00000002328	USP44	77.6966	1.17931	0.302875	3.89371	9.87233e-05	0.0140244	Up regulated
MF vs YF	ENSMFAG00000035118	ENSMFAG00000035118	96.538	1.17121	0.234097	5.00311	5.64135e-07	0.000337139	Up regulated
MF vs YF	ENSMFAG00000037934	TEX9	64.7052	1.14985	0.294965	3.89824	9.68938e-05	0.0139127	Up regulated
MF vs YF	ENSMFAG00000000368	TMC8	118.154	1.13186	0.283583	3.9913	6.57116e-05	0.0101683	Up regulated
MF vs YF	ENSMFAG00000038785	ALDH1A1	467.968	1.12736	0.331076	3.40514	0.000661291	0.0477535	Up regulated
MF vs YF	ENSMFAG00000043861	CYTIP	262.994	1.09835	0.26958	4.07429	4.61554e-05	0.0083325	Up regulated
MF vs YF	ENSMFAG00000038600	RAB37	45.953	1.09745	0.318344	3.44738	0.000566058	0.0430278	Up regulated
MF vs YF	ENSMFAG00000044542	ENPP4	225.328	1.06897	0.276208	3.87016	0.000108765	0.01508	Up regulated
MF vs YF	ENSMFAG00000044592	APBB1IP	212.498	1.03647	0.292312	3.54576	0.00039149	0.0346169	Up regulated
MF vs YF	ENSMFAG00000044419	GLIPR1	198.816	1.0276	0.197409	5.20544	1.93538e-07	0.000145835	Up regulated
MF vs YF	ENSMFAG00000000713	SCML4	90.7037	1.02056	0.253032	4.03331	5.49972e-05	0.00916496	Up regulated
MF vs YF	ENSMFAG00000001154	ATP2A3	699.921	1.01838	0.300057	3.39394	0.000688939	0.0491358	Up regulated
MF vs YF	ENSMFAG00000044692	CP	219.416	1.0108	0.292565	3.45495	0.000550391	0.0422072	Up regulated
MF vs YF	ENSMFAG00000031504	SEPT1	213.672	1.00385	0.295454	3.39764	0.000679701	0.0486773	Up regulated
MF vs YF	ENSMFAG00000008798	MMP25	118.48	0.985764	0.22064	4.46774	7.90511e-06	0.00274007	Up regulated
MF vs YF	ENSMFAG00000045444	ALCAM	461.488	0.984173	0.160395	6.13594	8.46548e-10	1.83394e-06	Up regulated
MF vs YF	ENSMFAG00000044578	ITGB7	354.912	0.971844	0.252624	3.847	0.000119572	0.0160644	Up regulated
MF vs YF	ENSMFAG00000036773	MYH11	322.828	0.964414	0.208423	4.6272	3.70648e-06	0.00152945	Up regulated
MF vs YF	ENSMFAG00000000792	IKZF1	323.129	0.947288	0.262854	3.60385	0.000313538	0.0304048	Up regulated
MF vs YF	ENSMFAG00000003084	SEPT6	304.775	0.94085	0.246152	3.82223	0.000132248	0.0174962	Up regulated
MF vs YF	ENSMFAG00000038992	GK	400.405	0.908589	0.220341	4.12355	3.73073e-05	0.00736162	Up regulated
MF vs YF	ENSMFAG00000002170	SLC43A2	164.445	0.902626	0.259731	3.47524	0.000510402	0.0402081	Up regulated
MF vs YF	ENSMFAG00000037681	FICD	107.454	0.90026	0.2486	3.62132	0.000293098	0.0293624	Up regulated
MF vs YF	ENSMFAG00000034078	PYROXD2	100.864	0.900083	0.256714	3.50617	0.000454605	0.0380617	Up regulated
MF vs YF	ENSMFAG00000003982	PLPP5	379.908	0.877454	0.214994	4.0813	4.47846e-05	0.00817013	Up regulated
MF vs YF	ENSMFAG00000033884	CCR2	123.406	0.859473	0.21163	4.0612	4.88209e-05	0.00837738	Up regulated
MF vs YF	ENSMFAG00000032731	TNFSF8	104.497	0.85668	0.2085	4.10878	3.9776e-05	0.00757536	Up regulated
MF vs YF	ENSMFAG00000033464	BBC3	122.334	0.810933	0.229264	3.53712	0.000404517	0.0354075	Up regulated
MF vs YF	ENSMFAG00000003187	TDRD7	386.247	0.774791	0.179255	4.32227	1.54429e-05	0.00424828	Up regulated
MF vs YF	ENSMFAG00000003639	TSPAN13	651.978	0.756499	0.182328	4.1491	3.33788e-05	0.00696973	Up regulated
MF vs YF	ENSMFAG00000045492	CYB561A3	950.789	0.756405	0.127826	5.91744	3.26982e-09	5.66692e-06	Up regulated
MF vs YF	ENSMFAG00000003290	RAB33B	409.718	0.75612	0.198855	3.80237	0.000143321	0.0186957	Up regulated
MF vs YF	ENSMFAG00000036068	SELP	303.08	0.751065	0.211459	3.55182	0.000382573	0.034186	Up regulated
MF vs YF	ENSMFAG00000037844	IL10RA	164.901	0.750374	0.211229	3.55242	0.000381699	0.034186	Up regulated
MF vs YF	ENSMFAG00000044927	SLC1A5	297.053	0.749461	0.184285	4.06685	4.76525e-05	0.00837725	Up regulated
MF vs YF	ENSMFAG00000034489	PDE7A	197.32	0.746674	0.178058	4.19344	2.74757e-05	0.00626555	Up regulated
MF vs YF	ENSMFAG00000042998	SMAD7	491.806	0.730879	0.206972	3.5313	0.000413522	0.0360139	Up regulated
MF vs YF	ENSMFAG00000043478	GIMAP6	552.831	0.712644	0.206595	3.44948	0.000561668	0.0428822	Up regulated
MF vs YF	ENSMFAG00000031254	WDCP	92.9261	0.705146	0.200391	3.51885	0.000433415	0.0371619	Up regulated
MF vs YF	ENSMFAG00000024879	TGFB3	787.227	0.703713	0.177028	3.97515	7.03361e-05	0.0107876	Up regulated
MF vs YF	ENSMFAG00000044281	BMF	267.108	0.683127	0.19073	3.58164	0.000341438	0.0321601	Up regulated
MF vs YF	ENSMFAG00000041866	KIAA1551	1115.84	0.645447	0.187895	3.43514	0.000592242	0.0445711	Up regulated
MF vs YF	ENSMFAG00000034207	STOM	2447.7	0.632451	0.119775	5.28031	1.28964e-07	0.000117635	Up regulated
MF vs YF	ENSMFAG00000040316	RAB8B	344.393	0.631737	0.169181	3.7341	0.000188388	0.0216222	Up regulated
MF vs YF	ENSMFAG00000038574	YWHAG	2443.31	0.625194	0.123355	5.06824	4.01515e-07	0.000265766	Up regulated
MF vs YF	ENSMFAG00000007154	PRPF38B	1239.32	0.517478	0.126319	4.0966	4.19261e-05	0.00781312	Up regulated
MF vs YF	ENSMFAG00000001020	EPHX3	3022.91	-0.511284	0.141737	-3.60727	0.000309434	0.0302984	Down regulated
MF vs YF	ENSMFAG00000042249	C18orf25	1476.89	-0.514177	0.144626	-3.55521	0.000377676	0.034186	Down regulated
MF vs YF	ENSMFAG00000029559	PLEKHF2	421.496	-0.52927	0.150809	-3.50955	0.000448873	0.0379484	Down regulated
MF vs YF	ENSMFAG00000031908	UTP15	295.075	-0.54149	0.149471	-3.6227	0.00029154	0.0293624	Down regulated
MF vs YF	ENSMFAG00000038006	ASAP3	751.19	-0.577332	0.15079	-3.82871	0.000128818	0.0171735	Down regulated
MF vs YF	ENSMFAG00000015002	PIEZO1	2731.63	-0.578365	0.155705	-3.71449	0.000203613	0.0224766	Down regulated
MF vs YF	ENSMFAG00000045488	INF2	1794.69	-0.58999	0.17228	-3.42459	0.00061573	0.0454299	Down regulated
MF vs YF	ENSMFAG00000001077	PLK2	3297.4	-0.591698	0.161636	-3.66067	0.000251552	0.0267463	Down regulated
MF vs YF	ENSMFAG00000035867	SULF2	5478.73	-0.597877	0.167894	-3.56104	0.000369391	0.0338726	Down regulated
MF vs YF	ENSMFAG00000032393	MROH1	1285.65	-0.602277	0.172464	-3.49219	0.000479081	0.0393505	Down regulated
MF vs YF	ENSMFAG00000044135	NTM	233.705	-0.619376	0.178058	-3.47851	0.00050421	0.0399017	Down regulated
MF vs YF	ENSMFAG00000038504	PLA2G4F	7926.06	-0.654039	0.183123	-3.57158	0.000354836	0.032711	Down regulated
MF vs YF	ENSMFAG00000039696	PLEKHN1	2532.68	-0.698227	0.205456	-3.39843	0.000677734	0.0486773	Down regulated
MF vs YF	ENSMFAG00000028933	MROH6	893.082	-0.698744	0.195398	-3.57601	0.000348874	0.0323333	Down regulated
MF vs YF	ENSMFAG00000039984	QSOX1	7454.36	-0.69891	0.133264	-5.24456	1.56658e-07	0.000123411	Down regulated
MF vs YF	ENSMFAG00000040191	RNF39	3059.42	-0.718696	0.198762	-3.61587	0.000299346	0.0296455	Down regulated
MF vs YF	ENSMFAG00000040727	ENSMFAG00000040727	619.924	-0.724813	0.195685	-3.70398	0.000212243	0.0232695	Down regulated
MF vs YF	ENSMFAG00000039093	FSTL3	476.782	-0.733395	0.204536	-3.58565	0.000336244	0.0321601	Down regulated
MF vs YF	ENSMFAG00000003153	CDH13	1668	-0.742332	0.198081	-3.74762	0.00017852	0.0212678	Down regulated
MF vs YF	ENSMFAG00000003556	SLC6A15	723.545	-0.757554	0.202864	-3.73429	0.000188248	0.0216222	Down regulated
MF vs YF	ENSMFAG00000004068	NT5DC2	2487.62	-0.761037	0.206585	-3.68389	0.000229703	0.0247266	Down regulated
MF vs YF	ENSMFAG00000045902	ZSWIM7	285.531	-0.767314	0.186447	-4.11545	3.86423e-05	0.00746388	Down regulated
MF vs YF	ENSMFAG00000001950	BICDL2	3891.6	-0.776415	0.206576	-3.7585	0.000170933	0.0208623	Down regulated
MF vs YF	ENSMFAG00000044755	NDRG4	2106.97	-0.780322	0.165027	-4.72844	2.26253e-06	0.00102037	Down regulated
MF vs YF	ENSMFAG00000042812	EPN3	1163.66	-0.780597	0.181333	-4.30478	1.67155e-05	0.00445687	Down regulated
MF vs YF	ENSMFAG00000002424	CAPN15	1361.87	-0.788864	0.159654	-4.94109	7.76887e-07	0.00043433	Down regulated
MF vs YF	ENSMFAG00000044439	HTRA1	8675.35	-0.79613	0.220071	-3.61761	0.000297337	0.0296158	Down regulated
MF vs YF	ENSMFAG00000044037	SH3GL1	1144.55	-0.805392	0.190536	-4.22698	2.36847e-05	0.00562301	Down regulated
MF vs YF	ENSMFAG00000038573	ITIH5	523.797	-0.834419	0.202376	-4.12311	3.73794e-05	0.00736162	Down regulated
MF vs YF	ENSMFAG00000043042	INHBB	217.893	-0.852733	0.239654	-3.55819	0.000373425	0.0340623	Down regulated
MF vs YF	ENSMFAG00000045605	SCARF2	544.257	-0.857307	0.196486	-4.36319	1.28177e-05	0.00396685	Down regulated
MF vs YF	ENSMFAG00000001017	ABHD17B	518.757	-0.858621	0.244085	-3.51771	0.000435282	0.0371619	Down regulated
MF vs YF	ENSMFAG00000035173	SPON2	2173.22	-0.859126	0.213761	-4.0191	5.8422e-05	0.00946273	Down regulated
MF vs YF	ENSMFAG00000045661	RASGEF1B	774.654	-0.859367	0.161703	-5.31449	1.06958e-07	0.00010904	Down regulated
MF vs YF	ENSMFAG00000043676	SPNS2	7786.4	-0.871842	0.231154	-3.7717	0.000162142	0.0199297	Down regulated
MF vs YF	ENSMFAG00000035395	KLF9	783.748	-0.872695	0.230376	-3.78814	0.000151781	0.0192009	Down regulated
MF vs YF	ENSMFAG00000000977	EPS8L1	5445.18	-0.874815	0.244184	-3.5826	0.000340191	0.0321601	Down regulated
MF vs YF	ENSMFAG00000031901	CNKSR1	2236	-0.882387	0.204089	-4.32353	1.53551e-05	0.00424828	Down regulated
MF vs YF	ENSMFAG00000005452	SNORD22	83.8527	-0.886289	0.236685	-3.7446	0.000180683	0.0212678	Down regulated
MF vs YF	ENSMFAG00000045973	WNT4	1098.61	-0.886885	0.146711	-6.04512	1.49303e-09	2.87507e-06	Down regulated
MF vs YF	ENSMFAG00000044275	ZNF57	491.742	-0.890485	0.216413	-4.11475	3.876e-05	0.00746388	Down regulated
MF vs YF	ENSMFAG00000001336	KRT80	6736.34	-0.892336	0.205067	-4.35143	1.3525e-05	0.00404142	Down regulated
MF vs YF	ENSMFAG00000000180	CYR61	829.036	-0.912314	0.201613	-4.52507	6.03753e-06	0.00222631	Down regulated
MF vs YF	ENSMFAG00000034157	ACSBG1	1483.93	-0.929331	0.257965	-3.60255	0.000315115	0.0304048	Down regulated
MF vs YF	ENSMFAG00000035644	ENSMFAG00000035644	4812.07	-0.929491	0.254919	-3.64623	0.00026612	0.0274998	Down regulated
MF vs YF	ENSMFAG00000008821	GSDMA	800.045	-0.940147	0.248376	-3.78518	0.000153595	0.0192896	Down regulated
MF vs YF	ENSMFAG00000042930	DGAT2	2024.67	-0.952459	0.271601	-3.50683	0.000453472	0.0380617	Down regulated
MF vs YF	ENSMFAG00000044306	VSIG10L	1716.82	-0.960386	0.279449	-3.43672	0.000588811	0.0445619	Down regulated
MF vs YF	ENSMFAG00000003361	AMPD3	1048.51	-0.961875	0.28214	-3.40921	0.000651509	0.0474425	Down regulated
MF vs YF	ENSMFAG00000033948	RELN	332.642	-0.967258	0.224266	-4.31299	1.61064e-05	0.00436155	Down regulated
MF vs YF	ENSMFAG00000032384	ENSMFAG00000032384	390.587	-0.972896	0.194142	-5.01127	5.40723e-07	0.000334688	Down regulated
MF vs YF	ENSMFAG00000042246	KRT78	9400.25	-0.990341	0.285989	-3.46286	0.000534459	0.0414644	Down regulated
MF vs YF	ENSMFAG00000045183	FMO2	5375.15	-1.02311	0.236494	-4.32616	1.51732e-05	0.00424828	Down regulated
MF vs YF	ENSMFAG00000003356	CPXM1	597.92	-1.03444	0.283346	-3.65079	0.000261435	0.0274602	Down regulated
MF vs YF	ENSMFAG00000030569	YOD1	1869.44	-1.03713	0.306503	-3.38374	0.000715053	0.0496164	Down regulated
MF vs YF	ENSMFAG00000000932	FNDC1	206.519	-1.03879	0.278745	-3.72666	0.000194033	0.022073	Down regulated
MF vs YF	ENSMFAG00000002465	RNF225	114.294	-1.07643	0.274066	-3.92763	8.57885e-05	0.0126	Down regulated
MF vs YF	ENSMFAG00000002181	TRPC6	486.954	-1.0827	0.194883	-5.55567	2.7655e-08	3.19525e-05	Down regulated
MF vs YF	ENSMFAG00000043168	HSPA2	1099.43	-1.08689	0.227695	-4.77345	1.81099e-06	0.000848276	Down regulated
MF vs YF	ENSMFAG00000040736	GPSM1	537.423	-1.16333	0.225827	-5.15144	2.58495e-07	0.000186666	Down regulated
MF vs YF	ENSMFAG00000033079	MGLL	3583.68	-1.16658	0.277053	-4.21069	2.54594e-05	0.00588316	Down regulated
MF vs YF	ENSMFAG00000046261	ARHGEF16	226.377	-1.20994	0.305263	-3.96361	7.38246e-05	0.0112233	Down regulated
MF vs YF	ENSMFAG00000034505	DHRS9	2026.78	-1.2163	0.25239	-4.81911	1.44201e-06	0.000751048	Down regulated
MF vs YF	ENSMFAG00000043425	ENSMFAG00000043425	439.56	-1.23647	0.34846	-3.54839	0.000387587	0.0344476	Down regulated
MF vs YF	ENSMFAG00000001909	MMRN1	587.885	-1.25646	0.279711	-4.49198	7.05636e-06	0.00254779	Down regulated
MF vs YF	ENSMFAG00000045121	SLC16A11	66.3269	-1.27002	0.325586	-3.90071	9.59116e-05	0.0139127	Down regulated
MF vs YF	ENSMFAG00000042837	SLC25A34	93.5478	-1.27734	0.240907	-5.30223	1.14397e-07	0.000110145	Down regulated
MF vs YF	ENSMFAG00000001827	FAM83D	851.993	-1.28474	0.353893	-3.6303	0.000283097	0.0286922	Down regulated
MF vs YF	ENSMFAG00000022358	5S_rRNA	37.4951	-1.31513	0.377849	-3.48058	0.000500336	0.0397767	Down regulated
MF vs YF	ENSMFAG00000010455	DUSP14	2875.63	-1.3158	0.288645	-4.55853	5.15125e-06	0.00194079	Down regulated
MF vs YF	ENSMFAG00000002361	CDSN	19253.2	-1.32272	0.275426	-4.80244	1.56746e-06	0.000776164	Down regulated
MF vs YF	ENSMFAG00000043142	WFDC5	1195.86	-1.35117	0.383084	-3.52709	0.000420147	0.0364078	Down regulated
MF vs YF	ENSMFAG00000036562	TMEM86A	838.807	-1.35916	0.336182	-4.04293	5.27874e-05	0.00888212	Down regulated
MF vs YF	ENSMFAG00000017594	TREX2	2046.22	-1.37719	0.186085	-7.40088	1.35287e-13	1.17233e-09	Down regulated
MF vs YF	ENSMFAG00000020091	CLDN17	2643.45	-1.3851	0.346348	-3.99916	6.35684e-05	0.010046	Down regulated
MF vs YF	ENSMFAG00000030763	WFIKKN1	775.634	-1.39244	0.332442	-4.18851	2.80786e-05	0.00629659	Down regulated
MF vs YF	ENSMFAG00000037338	RPTN	11496.9	-1.39548	0.395826	-3.52549	0.000422693	0.0364463	Down regulated
MF vs YF	ENSMFAG00000038328	EDN1	397.636	-1.45005	0.24786	-5.8503	4.90698e-09	7.7005e-06	Down regulated
MF vs YF	ENSMFAG00000037742	GDPD2	198.261	-1.47306	0.354603	-4.15411	3.26551e-05	0.00692798	Down regulated
MF vs YF	ENSMFAG00000031307	ATP2B3	53.0831	-1.50027	0.422402	-3.55175	0.000382672	0.034186	Down regulated
MF vs YF	ENSMFAG00000043030	RGCC	554.435	-1.52498	0.365066	-4.17727	2.95027e-05	0.0064723	Down regulated
MF vs YF	ENSMFAG00000019208	ACAN	156.445	-1.57203	0.390496	-4.02572	5.68007e-05	0.00928691	Down regulated
MF vs YF	ENSMFAG00000030062	CRCT1	11862.9	-1.57592	0.378534	-4.16321	3.13809e-05	0.00679828	Down regulated
MF vs YF	ENSMFAG00000037138	SCNN1D	276.023	-1.60189	0.462744	-3.46172	0.000536745	0.0414644	Down regulated
MF vs YF	ENSMFAG00000000923	FAM180A	60.7869	-1.61235	0.306427	-5.26178	1.42665e-07	0.000117739	Down regulated
MF vs YF	ENSMFAG00000003669	SYT8	77.5388	-1.61409	0.39712	-4.0645	4.8136e-05	0.00837725	Down regulated
MF vs YF	ENSMFAG00000033594	CTGF	2185	-1.64427	0.217375	-7.56421	3.90214e-14	6.7628e-10	Down regulated
MF vs YF	ENSMFAG00000007357	ENSMFAG00000007357	186.391	-1.66707	0.455634	-3.65879	0.000253407	0.0267793	Down regulated
MF vs YF	ENSMFAG00000036328	NNMT	99.6681	-1.73094	0.510349	-3.39168	0.00069465	0.0491387	Down regulated
MF vs YF	ENSMFAG00000031690	NGEF	269.113	-1.73098	0.306916	-5.63991	1.70143e-08	2.10624e-05	Down regulated
MF vs YF	ENSMFAG00000032861	C6orf15	2356.16	-1.73937	0.406817	-4.27557	1.90653e-05	0.00472184	Down regulated
MF vs YF	ENSMFAG00000025361	ENSMFAG00000025361	209.45	-1.8134	0.429367	-4.22343	2.40612e-05	0.00563519	Down regulated
MF vs YF	ENSMFAG00000031956	MYO7B	87.8508	-1.8196	0.521554	-3.4888	0.000485198	0.0394768	Down regulated
MF vs YF	ENSMFAG00000044352	TMEM82	18.6939	-1.83503	0.52957	-3.46514	0.00052996	0.0414644	Down regulated
MF vs YF	ENSMFAG00000001813	TNN	882.078	-1.88578	0.46065	-4.09374	4.2447e-05	0.00782605	Down regulated
MF vs YF	ENSMFAG00000006344	ENSMFAG00000006344	29.7692	-2.16985	0.562716	-3.85604	0.000115239	0.0156712	Down regulated
MF vs YF	ENSMFAG00000038560	FGF18	51.5193	-2.21801	0.587143	-3.77762	0.000158332	0.0196004	Down regulated
MF vs YF	ENSMFAG00000007147	ENSMFAG00000007147	41.9856	-2.23668	0.467461	-4.78474	1.71209e-06	0.000824226	Down regulated
MF vs YF	ENSMFAG00000041679	NKX3-1	133.587	-2.28577	0.501142	-4.56111	5.08828e-06	0.00194079	Down regulated
MF vs YF	ENSMFAG00000040793	ENSMFAG00000040793	18.5497	-2.34349	0.619855	-3.7807	0.000156389	0.0194991	Down regulated
MF vs YF	ENSMFAG00000037731	KLHL41	94.6775	-2.50566	0.681006	-3.67935	0.00023383	0.0250155	Down regulated
MF vs YF	ENSMFAG00000038171	ENSMFAG00000038171	30.887	-2.59437	0.749616	-3.46093	0.000538312	0.0414644	Down regulated
MF vs YF	ENSMFAG00000006890	ENSMFAG00000006890	291.64	-2.60592	0.605864	-4.30117	1.69902e-05	0.00446147	Down regulated
MF vs YF	ENSMFAG00000000013	ENSMFAG00000000013	11.4387	-2.67124	0.777812	-3.4343	0.000594076	0.0445711	Down regulated
MF vs YF	ENSMFAG00000000188	NEB	61.3633	-2.72156	0.700543	-3.88493	0.000102358	0.0144225	Down regulated
MF vs YF	ENSMFAG00000002280	ACTA1	364.341	-4.58135	1.28068	-3.57728	0.000347188	0.0323333	Down regulated
MF vs YF	ENSMFAG00000000954	ZP4	3.40145	-4.89268	1.42874	-3.42447	0.000616007	0.0454299	Down regulated
MF vs YF	ENSMFAG00000020396	CSRP3	19.7842	-4.95491	1.33826	-3.7025	0.000213482	0.0232695	Down regulated
MF vs YF	ENSMFAG00000046315	MYOZ1	69.1355	-5.05322	1.49052	-3.39025	0.0006983	0.0491961	Down regulated
MF vs YF	ENSMFAG00000038552	MYBPC1	62.0269	-5.40168	1.26598	-4.26679	1.98304e-05	0.00484057	Down regulated
MF vs YF	ENSMFAG00000001571	FAM24A	5.92878	-5.67386	1.5724	-3.60842	0.000308073	0.0302984	Down regulated
MF vs YF	ENSMFAG00000014321	U1	6.58014	-5.84837	1.41574	-4.13096	3.61256e-05	0.00734389	Down regulated
MF vs YF	ENSMFAG00000038338	MYBPH	6.95503	-5.92598	1.7499	-3.38647	0.00070797	0.0496164	Down regulated
MF vs YF	ENSMFAG00000010688	ENSMFAG00000010688	62.5781	-6.23341	1.61698	-3.85498	0.000115741	0.0156712	Down regulated
MF vs YF	ENSMFAG00000031549	MYL1	182.626	-6.47633	1.77639	-3.64579	0.000266573	0.0274998	Down regulated
MF vs YF	ENSMFAG00000000060	OSTN	12.9474	-6.82014	1.47015	-4.63909	3.49947e-06	0.00147925	Down regulated
MF vs YF	ENSMFAG00000038078	SLC2A2	36.2095	-8.3068	1.22687	-6.77072	1.28144e-11	4.44174e-08	Down regulated
MF vs YF	ENSMFAG00000042245	MYH2	193.985	-8.88206	1.68711	-5.26466	1.40448e-07	0.000117739	Down regulated

## Sheet: OF_YF
group	GeneID	GeneName	baseMean	log2FoldChange	lfcSE	stat	pvalue	padj	direction
OF vs YF	ENSMFAG00000034394	ENSMFAG00000034394	166.349	5.07236	1.22734	4.13279	3.58382e-05	0.0234837	Up regulated
OF vs YF	ENSMFAG00000031583	PTGDR	46.5168	3.00664	0.716375	4.19702	2.70451e-05	0.020843	Up regulated
OF vs YF	ENSMFAG00000043219	LTK	44.6372	2.78792	0.713311	3.90842	9.29013e-05	0.0376847	Up regulated
OF vs YF	ENSMFAG00000042617	SELL	60.1412	2.50202	0.638927	3.91598	9.00389e-05	0.0374144	Up regulated
OF vs YF	ENSMFAG00000036876	IL33	86.6508	2.3437	0.509226	4.60247	4.17505e-06	0.00618773	Up regulated
OF vs YF	ENSMFAG00000002012	EOMES	35.5839	2.24111	0.567597	3.94843	7.86668e-05	0.0335061	Up regulated
OF vs YF	ENSMFAG00000000713	SCML4	194.232	2.1111	0.496883	4.24869	2.15023e-05	0.0192807	Up regulated
OF vs YF	ENSMFAG00000035345	NLRP6	31.6348	1.71921	0.432645	3.97372	7.07576e-05	0.0317236	Up regulated
OF vs YF	ENSMFAG00000034011	EML5	64.3699	1.43211	0.313063	4.57452	4.77316e-06	0.00618773	Up regulated
OF vs YF	ENSMFAG00000025893	SOWAHA	20.0711	1.39311	0.362556	3.84246	0.000121805	0.0423509	Up regulated
OF vs YF	ENSMFAG00000034426	SLC4A10	25.6157	1.34216	0.332319	4.03876	5.37345e-05	0.0282666	Up regulated
OF vs YF	ENSMFAG00000038574	YWHAG	2486.33	0.557858	0.144878	3.85052	0.000117866	0.0418351	Up regulated
OF vs YF	ENSMFAG00000041453	D2HGDH	327.621	-0.503003	0.11136	-4.51689	6.27537e-06	0.00712756	Down regulated
OF vs YF	ENSMFAG00000046290	P3H3	473.04	-0.505777	0.117092	-4.31948	1.56397e-05	0.0156738	Down regulated
OF vs YF	ENSMFAG00000034135	CUEDC1	608.67	-0.564509	0.139726	-4.04011	5.34254e-05	0.0282666	Down regulated
OF vs YF	ENSMFAG00000043814	SERPINH1	2927.35	-0.691938	0.157571	-4.39127	1.12692e-05	0.0119996	Down regulated
OF vs YF	ENSMFAG00000033346	SFR1	120.714	-0.705199	0.18252	-3.86368	0.000111691	0.041367	Down regulated
OF vs YF	ENSMFAG00000001170	NDC80	177.245	-0.73424	0.18087	-4.05949	4.91803e-05	0.0282666	Down regulated
OF vs YF	ENSMFAG00000030109	NDN	233.701	-0.736414	0.185645	-3.96679	7.28473e-05	0.0318231	Down regulated
OF vs YF	ENSMFAG00000000552	C1QTNF2	180.048	-0.803091	0.19381	-4.1437	3.41744e-05	0.0232892	Down regulated
OF vs YF	ENSMFAG00000034218	RGS11	134.094	-0.866433	0.189955	-4.56126	5.08471e-06	0.00618773	Down regulated
OF vs YF	ENSMFAG00000022681	NREP	1023.78	-0.869936	0.169944	-5.11896	3.07226e-07	0.00174473	Down regulated
OF vs YF	ENSMFAG00000040799	LHX8	149.246	-0.951052	0.227779	-4.17532	2.9757e-05	0.0211237	Down regulated
OF vs YF	ENSMFAG00000044439	HTRA1	6518.91	-0.958174	0.23637	-4.0537	5.04143e-05	0.0282666	Down regulated
OF vs YF	ENSMFAG00000038613	SPARC	31776.2	-1.00391	0.248841	-4.03436	5.47512e-05	0.0282666	Down regulated
OF vs YF	ENSMFAG00000019568	TMEM121	17.1681	-1.14831	0.286599	-4.00669	6.15762e-05	0.029141	Down regulated
OF vs YF	ENSMFAG00000040994	PIMREG	39.1073	-1.16689	0.300499	-3.88317	0.000103101	0.0399214	Down regulated
OF vs YF	ENSMFAG00000017340	CRABP1	250.763	-1.23059	0.293835	-4.18803	2.81382e-05	0.020843	Down regulated
OF vs YF	ENSMFAG00000040022	ZNF214	49.9318	-1.24884	0.21481	-5.8137	6.11064e-09	0.000104107	Down regulated
OF vs YF	ENSMFAG00000040502	MAB21L1	45.5519	-1.34201	0.317779	-4.22311	2.40958e-05	0.020013	Down regulated
OF vs YF	ENSMFAG00000031660	APELA	67.0398	-1.37023	0.28079	-4.8799	1.06139e-06	0.00452074	Down regulated
OF vs YF	ENSMFAG00000040747	ENSMFAG00000040747	115.511	-1.42238	0.303791	-4.68209	2.83958e-06	0.00618773	Down regulated
OF vs YF	ENSMFAG00000033709	GABRB2	35.2631	-1.44291	0.37421	-3.8559	0.000115306	0.0417972	Down regulated
OF vs YF	ENSMFAG00000036449	KCNIP1	120.654	-1.4694	0.318274	-4.61679	3.89713e-06	0.00618773	Down regulated
OF vs YF	ENSMFAG00000039883	C1QTNF4	12.3672	-1.75503	0.452982	-3.8744	0.000106887	0.0404676	Down regulated
OF vs YF	ENSMFAG00000038976	KCTD4	405.854	-1.83506	0.447848	-4.0975	4.17641e-05	0.025412	Down regulated
OF vs YF	ENSMFAG00000024958	ENSMFAG00000024958	8.90955	-1.85211	0.488019	-3.79517	0.000147545	0.0492887	Down regulated
OF vs YF	ENSMFAG00000044929	TMEM35A	8.78274	-1.97109	0.418385	-4.71117	2.46296e-06	0.00618773	Down regulated
OF vs YF	ENSMFAG00000043777	ENSMFAG00000043777	38.2565	-2.02134	0.442131	-4.57182	4.83497e-06	0.00618773	Down regulated
OF vs YF	ENSMFAG00000000487	NDP	9.29685	-2.0296	0.435899	-4.65613	3.22203e-06	0.00618773	Down regulated
OF vs YF	ENSMFAG00000019208	ACAN	98.7241	-2.03856	0.523326	-3.89538	9.80435e-05	0.0388458	Down regulated
OF vs YF	ENSMFAG00000045171	CAPN6	8.82629	-2.14316	0.462791	-4.63095	3.63992e-06	0.00618773	Down regulated
OF vs YF	ENSMFAG00000036984	LRRC4B	9.99666	-2.266	0.494822	-4.57942	4.66263e-06	0.00618773	Down regulated
OF vs YF	ENSMFAG00000000060	OSTN	8.18516	-3.12755	0.728755	-4.29164	1.77361e-05	0.0167872	Down regulated
OF vs YF	ENSMFAG00000043000	SPESP1	28.1754	-3.32317	0.826875	-4.01895	5.84569e-05	0.0284551	Down regulated

## Sheet: OF_MF
group	GeneID	GeneName	baseMean	log2FoldChange	lfcSE	stat	pvalue	padj	direction
OF vs MF	ENSMFAG00000001868	MSLN	158.926	4.06247	0.82215	4.94128	7.76115e-07	0.00261768	Up regulated
OF vs MF	ENSMFAG00000013698	TFCP2L1	221.552	1.82848	0.375697	4.86691	1.13355e-06	0.00318603	Up regulated
OF vs MF	ENSMFAG00000043425	ENSMFAG00000043425	494.766	1.40672	0.279571	5.03171	4.86116e-07	0.00261768	Up regulated
OF vs MF	ENSMFAG00000043997	PER1	4466.29	1.29137	0.258074	5.0039	5.61823e-07	0.00261768	Up regulated
OF vs MF	ENSMFAG00000040093	PHACTR4	794.436	1.05039	0.256625	4.09311	4.25618e-05	0.0326256	Up regulated
OF vs MF	ENSMFAG00000044037	SH3GL1	1144.5	0.818794	0.180142	4.54527	5.48651e-06	0.00771038	Up regulated
OF vs MF	ENSMFAG00000002424	CAPN15	1334.43	0.768203	0.168744	4.55248	5.30176e-06	0.00771038	Up regulated
OF vs MF	ENSMFAG00000035465	CMIP	1261.81	0.725668	0.18053	4.01965	5.82856e-05	0.0393171	Up regulated
OF vs MF	ENSMFAG00000022564	BLCAP	188.61	0.722749	0.172617	4.187	2.82669e-05	0.0250891	Up regulated
OF vs MF	ENSMFAG00000031908	UTP15	318.076	0.719279	0.174098	4.13146	3.6047e-05	0.0303949	Up regulated
OF vs MF	ENSMFAG00000035984	PLXNB2	7507.14	0.629087	0.142111	4.42672	9.56785e-06	0.0107568	Up regulated
OF vs MF	ENSMFAG00000035409	SUSD6	2241.97	0.506678	0.112721	4.49496	6.9583e-06	0.00902652	Up regulated
OF vs MF	ENSMFAG00000042101	FANCL	137.373	-0.619503	0.155418	-3.98605	6.71822e-05	0.0419615	Down regulated
OF vs MF	ENSMFAG00000045647	DCBLD2	223.889	-0.71899	0.152622	-4.71093	2.46587e-06	0.00462049	Down regulated
OF vs MF	ENSMFAG00000045319	SLC2A13	304.646	-0.748453	0.125492	-5.96415	2.45908e-09	4.147e-05	Down regulated
OF vs MF	ENSMFAG00000003438	CEP44	216.839	-0.759439	0.187122	-4.05853	4.93824e-05	0.0362081	Down regulated
OF vs MF	ENSMFAG00000000611	PUS10	383.064	-0.904828	0.194308	-4.65666	3.21384e-06	0.00541982	Down regulated
OF vs MF	ENSMFAG00000032650	TRIM9	68.3441	-0.906951	0.226478	-4.00459	6.21247e-05	0.040295	Down regulated
OF vs MF	ENSMFAG00000044703	PCDH17	110.34	-1.07389	0.266974	-4.02245	5.75965e-05	0.0393171	Down regulated
OF vs MF	ENSMFAG00000042004	PCDH18	230.494	-1.14853	0.261017	-4.40022	1.08141e-05	0.011398	Down regulated
OF vs MF	ENSMFAG00000040799	LHX8	145.585	-1.20379	0.302823	-3.97521	7.03159e-05	0.0423503	Down regulated
OF vs MF	ENSMFAG00000041641	TDRKH	17.5476	-1.54657	0.349239	-4.42841	9.49319e-06	0.0107568	Down regulated
OF vs MF	ENSMFAG00000045383	TMEM196	102.99	-1.88276	0.393669	-4.7826	1.73045e-06	0.00364778	Down regulated
OF vs MF	ENSMFAG00000021373	ENSMFAG00000021373	16.6222	-2.06149	0.414327	-4.97551	6.50752e-07	0.00261768	Down regulated
OF vs MF	ENSMFAG00000002159	FGG	4.83532	-6.47303	1.57145	-4.11914	3.80296e-05	0.0305396	Down regulated
