# Supplementary material for: Single-nucleus transcriptomics uncovers a geroprotective role of YAP in primate gingival aging
Source: Protein Cell. 2024 Apr 5;15(8):612–32. doi: 10.1093/procel/pwae017 (PMC11259548; doi:10.1093/procel/pwae017)
Supplement: pwae017_suppl_Supplementary_Materials [file pwae017_suppl_supplementary_materials.zip › PAC-23559-LGH-Supplementary materials/Table S3. Aging-associated DEGs.xlsx]

## Sheet: OM_YM
group	cell type	gene	p_val	avg_log2FC	pct.1	pct.2	p_val_adj	direction
OM / YM	Fibroblast	HPSE2	7.07883e-157	2.30612	0.57	0.16	1.44316e-152	Up regulated
OM / YM	Junctional epithelium	CACNB2	8.19285e-78	2.21686	0.649	0.16	1.67028e-73	Up regulated
OM / YM	Plasma cell	TFEC	7.32286e-46	2.198	0.385	0.107	1.49291e-41	Up regulated
OM / YM	Granular cell	KLK6	6.58668e-45	1.93064	0.309	0.095	1.34283e-40	Up regulated
OM / YM	Granular cell	IL36A	3.71447e-119	1.81362	0.636	0.204	7.57269e-115	Up regulated
OM / YM	Granular cell	CAPN14	8.91742e-43	1.70165	0.348	0.127	1.81799e-38	Up regulated
OM / YM	Granular cell	ATP13A5	1.89471e-65	1.66889	0.537	0.246	3.86274e-61	Up regulated
OM / YM	Plasma cell	EYS	3.68536e-10	1.65659	0.285	0.174	7.51333e-06	Up regulated
OM / YM	Plasma cell	DGKG	2.86092e-88	1.60721	0.685	0.236	5.83257e-84	Up regulated
OM / YM	Junctional epithelium	DCN	1.19393e-53	1.59104	0.817	0.487	2.43407e-49	Up regulated
OM / YM	Plasma cell	TRIM9	1.3167e-47	1.58153	0.397	0.108	2.68435e-43	Up regulated
OM / YM	Junctional epithelium	KCNIP4	4.77755e-37	1.5137	0.493	0.181	9.73999e-33	Up regulated
OM / YM	Granular cell	TGM3	3.07223e-145	1.48418	0.979	0.901	6.26335e-141	Up regulated
OM / YM	Plasma cell	INSC	4.96904e-30	1.45835	0.28	0.075	1.01304e-25	Up regulated
OM / YM	Junctional epithelium	ENPP3	2.42736e-46	1.45728	0.703	0.361	4.94866e-42	Up regulated
OM / YM	B cell	GABRG3	1.98914e-12	1.42715	0.268	0.039	4.05526e-08	Up regulated
OM / YM	Fibroblast	NOVA1	2.09673e-53	1.40911	0.29	0.094	4.27461e-49	Up regulated
OM / YM	Spinous cell	BCAS1	0	1.38005	0.486	0.125	0	Up regulated
OM / YM	Basal cell	CACNB4	0	1.35715	0.363	0.051	0	Up regulated
OM / YM	T cell	ADAM12	2.15735e-109	1.3266	0.475	0.21	4.3982e-105	Up regulated
OM / YM	Granular cell	B4GALNT3	4.86041e-79	1.32615	0.839	0.632	9.90892e-75	Up regulated
OM / YM	Macrophage	F13A1	6.70502e-16	1.32344	0.441	0.247	1.36695e-11	Up regulated
OM / YM	Plasma cell	TBC1D9	2.99707e-70	1.31671	0.965	0.896	6.11012e-66	Up regulated
OM / YM	Endothelial cell	ENPP3	3.04923e-26	1.31439	0.603	0.422	6.21647e-22	Up regulated
OM / YM	Granular cell	HEPHL1	2.4025e-10	1.31392	0.566	0.51	4.89797e-06	Up regulated
OM / YM	Granular cell	RHCG	2.31759e-50	1.29886	0.765	0.618	4.72487e-46	Up regulated
OM / YM	Fibroblast	CEMIP	1.1654e-46	1.29032	0.161	0.021	2.37589e-42	Up regulated
OM / YM	Plasma cell	SLC7A8	3.02291e-36	1.28408	0.204	0.01	6.16281e-32	Up regulated
OM / YM	Plasma cell	NYAP2	4.23111e-28	1.28302	0.215	0.038	8.62596e-24	Up regulated
OM / YM	Spinous cell	CAPN14	1.18655e-255	1.25246	0.211	0.041	2.41902e-251	Up regulated
OM / YM	B cell	SH3RF3	1.09137e-10	1.24123	0.277	0.069	2.22498e-06	Up regulated
OM / YM	Granular cell	ARSB	5.11619e-53	1.23699	0.196	0.01	1.04304e-48	Up regulated
OM / YM	Granular cell	ZMIZ1	3.94006e-107	1.22424	0.876	0.696	8.0326e-103	Up regulated
OM / YM	Pericyte	MEOX2	1.12976e-12	1.19986	0.325	0.087	2.30325e-08	Up regulated
OM / YM	Plasma cell	FAM198A	3.64537e-42	1.19193	0.439	0.148	7.43181e-38	Up regulated
OM / YM	T cell	TSHZ2	2.21243e-76	1.19156	0.472	0.246	4.51049e-72	Up regulated
OM / YM	Granular cell	ANKRD62	5.67141e-22	1.18343	0.155	0.043	1.15623e-17	Up regulated
OM / YM	Fibroblast	HS3ST4	6.8874e-58	1.18013	0.338	0.115	1.40414e-53	Up regulated
OM / YM	Basal cell	SOD2	0	1.16676	0.499	0.236	0	Up regulated
OM / YM	Granular cell	KLK13	5.33329e-47	1.1646	0.771	0.604	1.0873e-42	Up regulated
OM / YM	Granular cell	RAPGEF5	1.21302e-52	1.16199	0.62	0.372	2.47298e-48	Up regulated
OM / YM	Basal cell	ST5	0	1.16004	0.539	0.286	0	Up regulated
OM / YM	Granular cell	RAB10	7.77379e-72	1.15838	0.841	0.706	1.58484e-67	Up regulated
OM / YM	Fibroblast	SEMA3C	2.68291e-25	1.158	0.215	0.096	5.46965e-21	Up regulated
OM / YM	Pericyte	VAT1L	1.21995e-10	1.15662	0.243	0.054	2.48711e-06	Up regulated
OM / YM	B cell	DGKG	3.43161e-11	1.14992	0.428	0.163	6.99603e-07	Up regulated
OM / YM	Junctional epithelium	SPEF2	1.14064e-23	1.14273	0.675	0.465	2.32543e-19	Up regulated
OM / YM	Plasma cell	RAB30	1.26041e-32	1.1403	0.41	0.171	2.5696e-28	Up regulated
OM / YM	Plasma cell	PITPNC1	5.8823e-41	1.12828	0.705	0.486	1.19922e-36	Up regulated
OM / YM	T cell	ZNRF1	4.01138e-83	1.09493	0.271	0.083	8.17799e-79	Up regulated
OM / YM	Basal cell	LTBP1	3.81418e-292	1.09492	0.545	0.281	7.77597e-291	Up regulated
OM / YM	Granular cell	SULT2B1	3.27831e-80	1.09289	0.88	0.689	6.68349e-76	Up regulated
OM / YM	Spinous cell	TGM3	2.15121e-12	1.09279	0.41	0.4	4.38568e-08	Up regulated
OM / YM	Fibroblast	LEPR	4.95053e-18	1.09194	0.177	0.083	1.00927e-13	Up regulated
OM / YM	Plasma cell	SPAG16	8.07653e-20	1.08242	0.577	0.434	1.64656e-15	Up regulated
OM / YM	Junctional epithelium	SLC1A3	2.98329e-13	1.0803	0.536	0.364	6.08204e-09	Up regulated
OM / YM	Fibroblast	CORIN	1.64986e-39	1.07697	0.493	0.305	3.36356e-35	Up regulated
OM / YM	Granular cell	PRSS27	2.13742e-71	1.0728	0.935	0.837	4.35757e-67	Up regulated
OM / YM	Fibroblast	CELF2	5.92015e-18	1.06684	0.36	0.252	1.20694e-13	Up regulated
OM / YM	T cell	PLEKHA5	2.64675e-73	1.06454	0.381	0.174	5.39593e-69	Up regulated
OM / YM	Spinous cell	RHCG	2.45922e-112	1.06283	0.573	0.453	5.01362e-108	Up regulated
OM / YM	Junctional epithelium	PAPPA	1.72062e-12	1.05815	0.591	0.458	3.50782e-08	Up regulated
OM / YM	Granular cell	CRLF3	2.8411e-56	1.05752	0.683	0.472	5.79215e-52	Up regulated
OM / YM	Endothelial cell	RALGAPA2	2.24208e-38	1.05702	0.913	0.858	4.57093e-34	Up regulated
OM / YM	Granular cell	BICDL1	5.64533e-55	1.0568	0.659	0.417	1.15091e-50	Up regulated
OM / YM	Granular cell	DMKN	9.94779e-09	1.0484	0.43	0.355	0.000202806	Up regulated
OM / YM	Granular cell	TGM1	2.02819e-104	1.04749	0.93	0.76	4.13487e-100	Up regulated
OM / YM	Spinous cell	CDH3	0	1.04289	0.591	0.351	0	Up regulated
OM / YM	Granular cell	ENDOU	3.12046e-59	1.03806	0.82	0.67	6.36169e-55	Up regulated
OM / YM	Plasma cell	MYO1D	1.8636e-20	1.03643	0.305	0.136	3.79932e-16	Up regulated
OM / YM	B cell	ATP8B1	9.98321e-10	1.03534	0.317	0.103	2.03528e-05	Up regulated
OM / YM	Endothelial cell	IL12RB2	4.33184e-23	1.03511	0.44	0.24	8.83132e-19	Up regulated
OM / YM	Fibroblast	NCAM2	3.90354e-36	1.03227	0.55	0.383	7.95815e-32	Up regulated
OM / YM	Junctional epithelium	SOD2	2.92301e-27	1.03178	0.701	0.458	5.95914e-23	Up regulated
OM / YM	T cell	DLG2	5.11807e-48	1.03135	0.169	0.051	1.04342e-43	Up regulated
OM / YM	T cell	PDZRN3	2.19042e-46	1.027	0.198	0.071	4.46561e-42	Up regulated
OM / YM	Plasma cell	CPNE8	3.66736e-23	1.02692	0.302	0.119	7.47664e-19	Up regulated
OM / YM	Macrophage	NRG1	1.13326e-18	1.02129	0.233	0.052	2.31038e-14	Up regulated
OM / YM	Pericyte	FGF7	2.19299e-09	1.01315	0.475	0.238	4.47085e-05	Up regulated
OM / YM	Plasma cell	MAML2	2.16494e-30	1.00385	0.565	0.34	4.41365e-26	Up regulated
OM / YM	Endothelial cell	MAGI2	1.51306e-16	1.00026	0.252	0.112	3.08468e-12	Up regulated
OM / YM	Fibroblast	PDE10A	2.81766e-17	0.995831	0.39	0.292	5.74435e-13	Up regulated
OM / YM	Junctional epithelium	ST5	2.18002e-35	0.990754	0.914	0.785	4.44442e-31	Up regulated
OM / YM	Fibroblast	MME	6.08026e-54	0.990465	0.195	0.031	1.23958e-49	Up regulated
OM / YM	Fibroblast	ZFPM2	3.82633e-38	0.979513	0.197	0.057	7.80075e-34	Up regulated
OM / YM	Fibroblast	ZFHX4	4.34631e-61	0.979249	0.508	0.262	8.86082e-57	Up regulated
OM / YM	Basal cell	KAZN	8.83785e-129	0.972504	0.81	0.728	1.80177e-124	Up regulated
OM / YM	Basal cell	DCN	1.20486e-152	0.970864	0.373	0.196	2.45634e-148	Up regulated
OM / YM	Plasma cell	DLG2	9.77254e-22	0.969442	0.396	0.203	1.99233e-17	Up regulated
OM / YM	Fibroblast	EFNA5	8.03613e-64	0.968776	0.715	0.495	1.63833e-59	Up regulated
OM / YM	T cell	PLCL1	1.78739e-54	0.959085	0.333	0.158	3.64394e-50	Up regulated
OM / YM	Plasma cell	NDRG4	2.89714e-37	0.956941	0.484	0.204	5.9064e-33	Up regulated
OM / YM	Fibroblast	HMCN1	3.90246e-85	0.956649	0.826	0.607	7.95594e-81	Up regulated
OM / YM	Granular cell	PLA2G4E	2.43123e-53	0.956264	0.847	0.692	4.95655e-49	Up regulated
OM / YM	Junctional epithelium	SLC7A11	1.96059e-22	0.956092	0.748	0.542	3.99706e-18	Up regulated
OM / YM	Plasma cell	C11orf80	2.40922e-26	0.954065	0.223	0.051	4.91168e-22	Up regulated
OM / YM	Macrophage	NRP1	1.5671e-10	0.953312	0.499	0.359	3.19486e-06	Up regulated
OM / YM	Pericyte	SYT1	2.24002e-07	0.950234	0.243	0.084	0.00456672	Up regulated
OM / YM	Granular cell	CDH4	1.08532e-37	0.947698	0.27	0.083	2.21265e-33	Up regulated
OM / YM	Basal cell	PPARGC1B	1.19101e-240	0.932436	0.457	0.235	2.42812e-236	Up regulated
OM / YM	Fibroblast	BNC2	1.30707e-48	0.931652	0.588	0.374	2.66472e-44	Up regulated
OM / YM	Granular cell	XYLT1	4.3462e-35	0.929739	0.895	0.833	8.86061e-31	Up regulated
OM / YM	Granular cell	RTKN2	1.56347e-08	0.922768	0.386	0.308	0.000318745	Up regulated
OM / YM	Junctional epithelium	KRBA1	7.16471e-30	0.921248	0.641	0.399	1.46067e-25	Up regulated
OM / YM	Fibroblast	DPYD	6.77629e-62	0.920379	0.767	0.547	1.38148e-57	Up regulated
OM / YM	Plasma cell	UTS2B	3.1068e-23	0.919609	0.16	0.019	6.33384e-19	Up regulated
OM / YM	Granular cell	IL36G	2.55511e-46	0.919264	0.202	0.022	5.20911e-42	Up regulated
OM / YM	Basal cell	SLC1A3	3.35564e-200	0.917997	0.613	0.421	6.84115e-196	Up regulated
OM / YM	Fibroblast	TNN	2.51403e-27	0.915192	0.187	0.068	5.12536e-23	Up regulated
OM / YM	Granular cell	GRHL3	1.70296e-74	0.912436	0.894	0.732	3.47183e-70	Up regulated
OM / YM	Junctional epithelium	EPHA7	1.10739e-34	0.908837	0.381	0.084	2.25763e-30	Up regulated
OM / YM	Plasma cell	SLC44A1	7.63673e-32	0.907064	0.531	0.293	1.5569e-27	Up regulated
OM / YM	Pericyte	FRMD4B	1.90239e-09	0.906232	0.596	0.379	3.87841e-05	Up regulated
OM / YM	Spinous cell	LDLR	0	0.905797	0.594	0.301	0	Up regulated
OM / YM	Granular cell	PDE4D	7.3715e-11	0.90345	0.184	0.097	1.50283e-06	Up regulated
OM / YM	Junctional epithelium	SAA4	4.2884e-35	0.901333	0.293	0.037	8.74276e-31	Up regulated
OM / YM	Pericyte	FAM227B	3.72148e-08	0.901101	0.443	0.232	0.000758697	Up regulated
OM / YM	Granular cell	FRY	2.53267e-42	0.899383	0.805	0.648	5.16335e-38	Up regulated
OM / YM	Fibroblast	ATP1A4	1.70325e-64	0.897552	0.218	0.029	3.47242e-60	Up regulated
OM / YM	Basal cell	ARSB	1.02525e-234	0.896257	0.218	0.042	2.09017e-230	Up regulated
OM / YM	Fibroblast	SVEP1	1.32081e-25	0.896093	0.508	0.369	2.69274e-21	Up regulated
OM / YM	T cell	RYR2	4.41133e-30	0.895737	0.175	0.077	8.99338e-26	Up regulated
OM / YM	Mitotic cell	PTGR1	1.23641e-11	0.893661	0.494	0.403	2.52068e-07	Up regulated
OM / YM	Granular cell	KLK10	5.74778e-22	0.892004	0.609	0.499	1.1718e-17	Up regulated
OM / YM	Fibroblast	NLGN1	2.16356e-13	0.884728	0.26	0.167	4.41085e-09	Up regulated
OM / YM	Basal cell	CDH3	8.82837e-172	0.880582	0.583	0.423	1.79984e-167	Up regulated
OM / YM	T cell	PDE4D	2.39676e-36	0.880128	0.194	0.081	4.88627e-32	Up regulated
OM / YM	Pericyte	PLS3	4.46032e-09	0.87995	0.467	0.235	9.09326e-05	Up regulated
OM / YM	Fibroblast	SDC2	7.17399e-54	0.879146	0.384	0.162	1.46256e-49	Up regulated
OM / YM	Spinous cell	ARSB	0	0.875729	0.195	0.002	0	Up regulated
OM / YM	Plasma cell	ATF5	3.76657e-16	0.875203	0.267	0.126	7.6789e-12	Up regulated
OM / YM	Spinous cell	LAMA3	1.47907e-210	0.87454	0.85	0.765	3.01538e-206	Up regulated
OM / YM	Junctional epithelium	PLA2R1	4.08395e-31	0.873916	0.886	0.733	8.32595e-27	Up regulated
OM / YM	Fibroblast	SPHKAP	2.27566e-32	0.873653	0.314	0.155	4.63939e-28	Up regulated
OM / YM	Plasma cell	KANK1	2.89208e-33	0.873356	0.743	0.566	5.89609e-29	Up regulated
OM / YM	Plasma cell	DGKH	1.31371e-10	0.868456	0.153	0.062	2.67826e-06	Up regulated
OM / YM	T cell	WDFY2	5.49151e-67	0.864541	0.395	0.19	1.11955e-62	Up regulated
OM / YM	Plasma cell	EXT1	3.03896e-12	0.861542	0.497	0.381	6.19554e-08	Up regulated
OM / YM	Junctional epithelium	LRP1B	2.40083e-06	0.859962	0.469	0.372	0.0489456	Up regulated
OM / YM	T cell	CCR6	8.39105e-64	0.859247	0.288	0.111	1.71068e-59	Up regulated
OM / YM	Basal cell	VIPR2	2.99009e-170	0.858031	0.295	0.122	6.09589e-166	Up regulated
OM / YM	Granular cell	BCAS1	3.14458e-33	0.85735	0.651	0.47	6.41085e-29	Up regulated
OM / YM	Junctional epithelium	KAZN	5.13327e-23	0.851849	0.71	0.484	1.04652e-18	Up regulated
OM / YM	Plasma cell	ULK2	7.17889e-19	0.851609	0.302	0.14	1.46356e-14	Up regulated
OM / YM	Fibroblast	SERTAD2	1.39561e-64	0.85137	0.352	0.117	2.84522e-60	Up regulated
OM / YM	Plasma cell	CTNNA3	3.91967e-08	0.847602	0.136	0.06	0.000799103	Up regulated
OM / YM	Fibroblast	SLIT3	2.36011e-44	0.845489	0.568	0.351	4.81155e-40	Up regulated
OM / YM	Mitotic cell	KAZN	1.92146e-20	0.843272	0.706	0.566	3.91727e-16	Up regulated
OM / YM	Basal cell	SH3RF3	1.20489e-240	0.842741	0.373	0.146	2.45641e-236	Up regulated
OM / YM	T cell	PARK2	4.23656e-40	0.840748	0.169	0.06	8.63707e-36	Up regulated
OM / YM	T cell	C20orf194	2.41717e-55	0.838099	0.219	0.076	4.92789e-51	Up regulated
OM / YM	Fibroblast	ANKS1B	3.98021e-26	0.831143	0.245	0.115	8.11446e-22	Up regulated
OM / YM	T cell	CCSER1	3.97336e-43	0.830947	0.166	0.054	8.1005e-39	Up regulated
OM / YM	Basal cell	SEPT9	1.57705e-202	0.829503	0.632	0.463	3.21512e-198	Up regulated
OM / YM	Fibroblast	SPAG16	8.21906e-40	0.829061	0.573	0.391	1.67562e-35	Up regulated
OM / YM	Endothelial cell	ADAMTS9	7.57221e-09	0.828829	0.52	0.422	0.000154375	Up regulated
OM / YM	Pericyte	LRRTM3	1.68151e-07	0.827795	0.388	0.191	0.00342809	Up regulated
OM / YM	T cell	GABRG3	3.19549e-44	0.826647	0.117	0.025	6.51464e-40	Up regulated
OM / YM	Granular cell	NFKBIZ	3.45954e-43	0.826267	0.81	0.664	7.05297e-39	Up regulated
OM / YM	Fibroblast	GLIS3	2.25653e-29	0.824395	0.606	0.458	4.60039e-25	Up regulated
OM / YM	Basal cell	FBXL7	7.65985e-202	0.823495	0.259	0.077	1.56161e-197	Up regulated
OM / YM	T cell	IL23R	1.91894e-50	0.82326	0.192	0.062	3.91215e-46	Up regulated
OM / YM	Junctional epithelium	ABCC5	1.75287e-24	0.822431	0.908	0.817	3.57357e-20	Up regulated
OM / YM	T cell	FRMD4A	3.36235e-42	0.82183	0.199	0.078	6.85483e-38	Up regulated
OM / YM	Fibroblast	ZNF385D	5.95231e-12	0.821594	0.15	0.08	1.2135e-07	Up regulated
OM / YM	Endothelial cell	CFH	1.23888e-29	0.821181	0.385	0.156	2.52569e-25	Up regulated
OM / YM	Pericyte	PLXDC2	6.94892e-09	0.821057	0.659	0.453	0.000141668	Up regulated
OM / YM	T cell	RORA	1.23005e-63	0.820616	0.612	0.41	2.5077e-59	Up regulated
OM / YM	Spinous cell	CACNB4	8.83167e-287	0.818851	0.26	0.064	1.80051e-282	Up regulated
OM / YM	Fibroblast	ANGPT1	1.32051e-31	0.817207	0.503	0.345	2.69212e-27	Up regulated
OM / YM	Fibroblast	ENPP3	3.7707e-41	0.816507	0.138	0.016	7.68733e-37	Up regulated
OM / YM	Mitotic cell	LDLR	2.67872e-33	0.815215	0.62	0.405	5.46111e-29	Up regulated
OM / YM	Granular cell	MAL	8.39707e-34	0.813123	0.855	0.742	1.71191e-29	Up regulated
OM / YM	Fibroblast	LUZP2	8.76855e-07	0.812648	0.168	0.116	0.0178764	Up regulated
OM / YM	Granular cell	IL4R	7.88316e-60	0.81252	0.785	0.579	1.60714e-55	Up regulated
OM / YM	Plasma cell	UBE2E2	6.37515e-18	0.810848	0.373	0.205	1.2997e-13	Up regulated
OM / YM	Plasma cell	SOX5	2.53799e-16	0.810745	0.448	0.292	5.17419e-12	Up regulated
OM / YM	Endothelial cell	PLCB4	2.35826e-16	0.810084	0.701	0.585	4.80779e-12	Up regulated
OM / YM	Macrophage	PID1	1.21833e-10	0.807287	0.621	0.481	2.48381e-06	Up regulated
OM / YM	Granular cell	SLC5A8	3.00466e-33	0.803658	0.311	0.124	6.1256e-29	Up regulated
OM / YM	Macrophage	VCAN	3.65236e-08	0.803594	0.275	0.149	0.000744607	Up regulated
OM / YM	Junctional epithelium	CFH	1.85564e-20	0.803529	0.738	0.559	3.78309e-16	Up regulated
OM / YM	Granular cell	NET1	3.51635e-41	0.802344	0.63	0.405	7.16878e-37	Up regulated
OM / YM	Plasma cell	COL4A3	1.55297e-24	0.800414	0.366	0.162	3.16605e-20	Up regulated
OM / YM	Junctional epithelium	PIK3R3	3.6914e-28	0.799752	0.336	0.089	7.52565e-24	Up regulated
OM / YM	Granular cell	IL36B	7.72562e-08	0.796982	0.471	0.412	0.00157502	Up regulated
OM / YM	Endothelial cell	MMRN1	4.56524e-08	0.793154	0.141	0.066	0.000930715	Up regulated
OM / YM	Endothelial cell	HIF1A	9.39075e-27	0.790315	0.643	0.429	1.91449e-22	Up regulated
OM / YM	Pericyte	STAMBPL1	2.97672e-08	0.788726	0.6	0.413	0.000606864	Up regulated
OM / YM	Plasma cell	PPFIBP2	6.04697e-29	0.788459	0.649	0.444	1.2328e-24	Up regulated
OM / YM	Plasma cell	HMCES	1.04973e-28	0.78824	0.265	0.068	2.14009e-24	Up regulated
OM / YM	Granular cell	DNM2	2.53399e-75	0.785663	0.957	0.869	5.16604e-71	Up regulated
OM / YM	Mitotic cell	SEPT9	2.08501e-29	0.784588	0.689	0.535	4.25072e-25	Up regulated
OM / YM	Fibroblast	SYNE1	1.21681e-63	0.779882	0.828	0.708	2.48072e-59	Up regulated
OM / YM	Mitotic cell	HMGCS1	1.7047e-25	0.779867	0.509	0.312	3.47538e-21	Up regulated
OM / YM	Fibroblast	NEGR1	6.50826e-32	0.778895	0.497	0.328	1.32684e-27	Up regulated
OM / YM	Granular cell	RNLS	3.48654e-10	0.77806	0.678	0.608	7.10801e-06	Up regulated
OM / YM	Spinous cell	LRP2	0	0.777687	0.371	0.134	0	Up regulated
OM / YM	T cell	ADTRP	5.68561e-37	0.777478	0.216	0.095	1.15913e-32	Up regulated
OM / YM	Granular cell	SLIT2	7.29891e-27	0.777066	0.581	0.415	1.48803e-22	Up regulated
OM / YM	Fibroblast	NFIB	6.18016e-41	0.775365	0.404	0.207	1.25995e-36	Up regulated
OM / YM	Spinous cell	SQLE	0	0.775001	0.6	0.375	0	Up regulated
OM / YM	B cell	TNIK	1.41185e-07	0.774517	0.492	0.305	0.00287835	Up regulated
OM / YM	Granular cell	ACSL3	8.82102e-15	0.773938	0.473	0.371	1.79834e-10	Up regulated
OM / YM	Plasma cell	HDAC9	1.35409e-27	0.773235	0.801	0.662	2.76058e-23	Up regulated
OM / YM	Plasma cell	TAGAP	2.93548e-11	0.772562	0.371	0.244	5.98456e-07	Up regulated
OM / YM	Granular cell	SLC28A3	1.0937e-30	0.77167	0.621	0.455	2.22973e-26	Up regulated
OM / YM	Plasma cell	ARSB	4.85599e-21	0.769379	0.426	0.236	9.89991e-17	Up regulated
OM / YM	Pericyte	VIPR2	4.46181e-07	0.769036	0.325	0.148	0.00909629	Up regulated
OM / YM	Fibroblast	CCDC6	4.0855e-62	0.76791	0.389	0.144	8.32912e-58	Up regulated
OM / YM	Basal cell	MAP3K14	1.67616e-139	0.767844	0.505	0.35	3.41719e-135	Up regulated
OM / YM	Fibroblast	FAP	1.9417e-40	0.767275	0.669	0.519	3.95854e-36	Up regulated
OM / YM	Mitotic cell	SQLE	2.58507e-31	0.766428	0.545	0.316	5.27019e-27	Up regulated
OM / YM	Granular cell	CDC42BPB	9.60746e-64	0.766331	0.943	0.86	1.95867e-59	Up regulated
OM / YM	Junctional epithelium	ABCC4	1.96918e-13	0.765412	0.424	0.243	4.01457e-09	Up regulated
OM / YM	Basal cell	IL4R	2.39706e-197	0.765239	0.388	0.19	4.88688e-193	Up regulated
OM / YM	Spinous cell	ATP13A5	9.92274e-72	0.764872	0.141	0.063	2.02295e-67	Up regulated
OM / YM	Macrophage	TGFBI	1.8516e-11	0.76484	0.361	0.206	3.77486e-07	Up regulated
OM / YM	Plasma cell	BANK1	8.09765e-25	0.7643	0.688	0.51	1.65087e-20	Up regulated
OM / YM	Spinous cell	CTBP2	2.80534e-221	0.763947	0.741	0.597	5.71925e-217	Up regulated
OM / YM	Granular cell	HSPB8	3.3492e-35	0.763259	0.54	0.349	6.82802e-31	Up regulated
OM / YM	Fibroblast	RUNX1T1	5.88996e-48	0.763087	0.681	0.491	1.20079e-43	Up regulated
OM / YM	Granular cell	ARSF	1.21355e-18	0.762337	0.651	0.545	2.47406e-14	Up regulated
OM / YM	Pericyte	SLMAP	7.50644e-08	0.761674	0.537	0.319	0.00153034	Up regulated
OM / YM	Fibroblast	FBXL7	3.23543e-48	0.761543	0.799	0.664	6.59608e-44	Up regulated
OM / YM	Basal cell	OSMR	8.09418e-208	0.760787	0.738	0.586	1.65016e-203	Up regulated
OM / YM	Granular cell	GRK5	4.36762e-25	0.758253	0.473	0.313	8.90427e-21	Up regulated
OM / YM	Junctional epithelium	MCTP2	2.95696e-33	0.755529	0.925	0.837	6.02836e-29	Up regulated
OM / YM	Basal cell	ACTN1	2.1265e-182	0.755261	0.507	0.321	4.3353e-178	Up regulated
OM / YM	T cell	SEL1L3	1.05708e-45	0.754326	0.357	0.193	2.15506e-41	Up regulated
OM / YM	Junctional epithelium	PDXK	3.4234e-25	0.754216	0.705	0.512	6.97928e-21	Up regulated
OM / YM	Plasma cell	PAIP2B	3.12827e-19	0.752994	0.22	0.073	6.3776e-15	Up regulated
OM / YM	Granular cell	LDLR	1.72972e-43	0.752614	0.636	0.419	3.52637e-39	Up regulated
OM / YM	Plasma cell	SPATA7	7.77387e-18	0.752584	0.157	0.036	1.58486e-13	Up regulated
OM / YM	Mitotic cell	LSS	3.38462e-31	0.751732	0.442	0.21	6.90023e-27	Up regulated
OM / YM	Spinous cell	LSS	0	0.751392	0.427	0.177	0	Up regulated
OM / YM	T cell	CTNNA3	2.38183e-19	0.751284	0.125	0.058	4.85584e-15	Up regulated
OM / YM	Basal cell	SUSD6	2.63803e-153	0.750709	0.523	0.36	5.37816e-149	Up regulated
OM / YM	Granular cell	ANXA1	2.64354e-20	0.75054	0.637	0.503	5.38939e-16	Up regulated
OM / YM	Junctional epithelium	TNIP3	1.79585e-21	0.750389	0.544	0.29	3.6612e-17	Up regulated
OM / YM	Pericyte	TTC39B	1.59348e-09	0.749625	0.333	0.124	3.24863e-05	Up regulated
OM / YM	T cell	CADM1	1.0835e-33	0.746844	0.134	0.044	2.20892e-29	Up regulated
OM / YM	Granular cell	POLB	2.33399e-58	0.745751	0.77	0.566	4.75831e-54	Up regulated
OM / YM	Basal cell	PDZRN3	5.8678e-150	0.745679	0.403	0.211	1.19627e-145	Up regulated
OM / YM	Endothelial cell	DAPK1	6.26218e-14	0.743712	0.233	0.11	1.27667e-09	Up regulated
OM / YM	Endothelial cell	COBLL1	1.62215e-21	0.7428	0.35	0.164	3.30707e-17	Up regulated
OM / YM	Mitotic cell	CACNB4	5.23282e-31	0.741473	0.283	0.075	1.06682e-26	Up regulated
OM / YM	Pericyte	ARSB	1.52187e-06	0.740242	0.333	0.161	0.0310263	Up regulated
OM / YM	Plasma cell	ZFYVE9	1.73757e-21	0.740188	0.286	0.112	3.54239e-17	Up regulated
OM / YM	Granular cell	AQP3	7.75701e-30	0.739849	0.556	0.366	1.58142e-25	Up regulated
OM / YM	Granular cell	HTT	2.04032e-39	0.738383	0.72	0.581	4.15961e-35	Up regulated
OM / YM	Plasma cell	RUNX1	2.02215e-13	0.737414	0.422	0.268	4.12255e-09	Up regulated
OM / YM	T cell	CYP2E1	1.6008e-53	0.736562	0.21	0.069	3.26354e-49	Up regulated
OM / YM	Fibroblast	MEIS2	8.97563e-43	0.736472	0.445	0.24	1.82986e-38	Up regulated
OM / YM	Plasma cell	PRCP	1.00555e-16	0.735107	0.322	0.164	2.05001e-12	Up regulated
OM / YM	Spinous cell	IL4R	0	0.734431	0.558	0.307	0	Up regulated
OM / YM	T cell	PAK3	2.91908e-51	0.733068	0.19	0.06	5.95114e-47	Up regulated
OM / YM	Junctional epithelium	ARSB	2.14031e-14	0.732819	0.284	0.12	4.36344e-10	Up regulated
OM / YM	Fibroblast	SOD2	3.25308e-27	0.732633	0.42	0.257	6.63205e-23	Up regulated
OM / YM	Granular cell	CMIP	5.33006e-40	0.732542	0.858	0.776	1.08664e-35	Up regulated
OM / YM	Spinous cell	SLIT2	1.10107e-193	0.730963	0.498	0.301	2.24475e-189	Up regulated
OM / YM	Granular cell	MTMR12	1.6232e-25	0.730808	0.579	0.446	3.30922e-21	Up regulated
OM / YM	Pericyte	SORBS1	9.77531e-10	0.730315	0.667	0.403	1.99289e-05	Up regulated
OM / YM	Plasma cell	ARRB1	8.86829e-21	0.730259	0.306	0.134	1.80798e-16	Up regulated
OM / YM	Basal cell	CTBP2	6.15627e-162	0.730141	0.619	0.466	1.25508e-157	Up regulated
OM / YM	Macrophage	KCNQ1	4.30288e-14	0.729229	0.571	0.389	8.77228e-10	Up regulated
OM / YM	Granular cell	E2F8	2.76297e-33	0.7289	0.473	0.268	5.63286e-29	Up regulated
OM / YM	Granular cell	BACE2	2.52792e-32	0.728483	0.842	0.763	5.15367e-28	Up regulated
OM / YM	Granular cell	GAK	2.81565e-48	0.727786	0.798	0.677	5.74027e-44	Up regulated
OM / YM	T cell	DST	1.10643e-36	0.727469	0.159	0.056	2.25569e-32	Up regulated
OM / YM	Mitotic cell	PPARGC1B	1.38454e-25	0.726947	0.581	0.381	2.82266e-21	Up regulated
OM / YM	Plasma cell	CCSER1	4.12281e-14	0.726044	0.284	0.148	8.40517e-10	Up regulated
OM / YM	Granular cell	NUAK2	6.44066e-34	0.725951	0.787	0.634	1.31306e-29	Up regulated
OM / YM	Fibroblast	MYCBP2	2.17357e-44	0.725061	0.704	0.526	4.43126e-40	Up regulated
OM / YM	Granular cell	KRT17	1.23235e-07	0.724402	0.277	0.197	0.0025124	Up regulated
OM / YM	Granular cell	GTF2IRD1	1.4651e-42	0.72416	0.852	0.726	2.9869e-38	Up regulated
OM / YM	Granular cell	HK2	1.08404e-09	0.721874	0.256	0.175	2.21003e-05	Up regulated
OM / YM	Granular cell	CD46	1.90412e-41	0.721699	0.693	0.526	3.88192e-37	Up regulated
OM / YM	T cell	DMD	3.70156e-74	0.720607	0.118	0.008	7.54638e-70	Up regulated
OM / YM	Fibroblast	TBX15	2.52415e-44	0.719996	0.29	0.105	5.14598e-40	Up regulated
OM / YM	Granular cell	SLC5A10	1.63677e-14	0.719943	0.541	0.434	3.33689e-10	Up regulated
OM / YM	Mitotic cell	CDH3	1.44676e-22	0.719303	0.671	0.522	2.94951e-18	Up regulated
OM / YM	Fibroblast	CDON	9.54432e-32	0.719262	0.383	0.222	1.9458e-27	Up regulated
OM / YM	Granular cell	RIN2	3.95885e-55	0.718776	0.916	0.837	8.0709e-51	Up regulated
OM / YM	Basal cell	PTGR1	5.39986e-51	0.718298	0.349	0.268	1.10087e-46	Up regulated
OM / YM	T cell	IL26	8.36018e-39	0.718227	0.112	0.027	1.70439e-34	Up regulated
OM / YM	Spinous cell	SH3RF3	1.10753e-215	0.718012	0.64	0.458	2.25791e-211	Up regulated
OM / YM	Fibroblast	ARID5B	8.34773e-41	0.716415	0.714	0.57	1.70185e-36	Up regulated
OM / YM	Pericyte	SESN3	3.68406e-08	0.716185	0.369	0.164	0.000751069	Up regulated
OM / YM	Mitotic cell	IL4R	1.54547e-31	0.716057	0.547	0.315	3.15075e-27	Up regulated
OM / YM	Plasma cell	CPEB4	2.94199e-31	0.715365	0.874	0.766	5.99782e-27	Up regulated
OM / YM	Fibroblast	RALGAPA2	7.94475e-32	0.714623	0.49	0.319	1.6197e-27	Up regulated
OM / YM	Plasma cell	MAP3K1	1.03935e-18	0.714535	0.428	0.248	2.11892e-14	Up regulated
OM / YM	Spinous cell	MAD1L1	1.38581e-215	0.711575	0.597	0.429	2.82526e-211	Up regulated
OM / YM	Plasma cell	ACYP2	1.13712e-12	0.711507	0.177	0.07	2.31824e-08	Up regulated
OM / YM	Fibroblast	RFTN1	2.48823e-34	0.710993	0.601	0.44	5.07274e-30	Up regulated
OM / YM	Junctional epithelium	IRAK3	3.09334e-25	0.709643	0.716	0.476	6.30639e-21	Up regulated
OM / YM	Spinous cell	TPM4	5.43328e-220	0.708654	0.7	0.54	1.10768e-215	Up regulated
OM / YM	Fibroblast	LRP1B	1.83671e-07	0.708265	0.471	0.411	0.0037445	Up regulated
OM / YM	Granular cell	ZBTB16	1.73122e-07	0.708077	0.67	0.658	0.00352944	Up regulated
OM / YM	Junctional epithelium	SEPT9	2.42992e-16	0.707557	0.667	0.55	4.95388e-12	Up regulated
OM / YM	Mitotic cell	CAPN14	7.00802e-25	0.707164	0.198	0.038	1.42872e-20	Up regulated
OM / YM	Macrophage	RASSF6	1.87395e-13	0.706897	0.174	0.042	3.82042e-09	Up regulated
OM / YM	T cell	ARHGAP21	1.69984e-58	0.705582	0.189	0.053	3.46547e-54	Up regulated
OM / YM	Basal cell	HIVEP3	2.89821e-120	0.705406	0.345	0.194	5.90859e-116	Up regulated
OM / YM	Plasma cell	MAMDC2	2.27111e-20	0.703833	0.143	0.018	4.63012e-16	Up regulated
OM / YM	Plasma cell	PCNX2	5.91748e-19	0.703756	0.346	0.17	1.2064e-14	Up regulated
OM / YM	Macrophage	GAS7	6.89943e-09	0.702457	0.534	0.409	0.000140659	Up regulated
OM / YM	Fibroblast	GLDN	1.48368e-32	0.701791	0.41	0.238	3.02477e-28	Up regulated
OM / YM	Fibroblast	ANK2	4.4513e-22	0.701351	0.486	0.355	9.07487e-18	Up regulated
OM / YM	Fibroblast	ARPP21	7.88429e-32	0.701295	0.712	0.613	1.60737e-27	Up regulated
OM / YM	Granular cell	SQLE	2.57059e-32	0.700607	0.691	0.581	5.24067e-28	Up regulated
OM / YM	Mitotic cell	ACTN1	3.75756e-22	0.700484	0.594	0.433	7.66053e-18	Up regulated
OM / YM	Junctional epithelium	SLC39A14	3.81765e-13	0.7001	0.436	0.257	7.78304e-09	Up regulated
OM / YM	Fibroblast	MAGI2	1.88662e-45	0.700031	0.872	0.796	3.84624e-41	Up regulated
OM / YM	Granular cell	RCOR1	2.07369e-35	0.69906	0.647	0.479	4.22763e-31	Up regulated
OM / YM	Granular cell	TMOD3	5.7878e-52	0.698238	0.941	0.883	1.17996e-47	Up regulated
OM / YM	Pericyte	MAP7	8.85559e-07	0.696706	0.353	0.168	0.0180539	Up regulated
OM / YM	T cell	IFNGR2	5.54541e-44	0.696552	0.196	0.073	1.13054e-39	Up regulated
OM / YM	Granular cell	CORO2A	5.272e-31	0.696322	0.705	0.546	1.0748e-26	Up regulated
OM / YM	Endothelial cell	RELN	4.35353e-07	0.696114	0.13	0.062	0.00887554	Up regulated
OM / YM	Granular cell	SEMA3F	1.34812e-24	0.696056	0.43	0.287	2.74841e-20	Up regulated
OM / YM	Junctional epithelium	ITGB4	1.38063e-13	0.695909	0.798	0.694	2.81468e-09	Up regulated
OM / YM	Pericyte	WFDC1	3.47476e-09	0.695096	0.271	0.081	7.084e-05	Up regulated
OM / YM	Granular cell	DYNAP	6.23385e-29	0.694975	0.173	0.038	1.27089e-24	Up regulated
OM / YM	Fibroblast	DCN	1.41118e-55	0.694841	0.884	0.791	2.87697e-51	Up regulated
OM / YM	Fibroblast	ATP8A2	1.49561e-39	0.694757	0.16	0.031	3.0491e-35	Up regulated
OM / YM	Granular cell	ABCA12	1.00336e-13	0.694356	0.753	0.64	2.04556e-09	Up regulated
OM / YM	Mitotic cell	FGFR3	2.70662e-30	0.694064	0.52	0.295	5.51798e-26	Up regulated
OM / YM	Fibroblast	PLCB4	2.38129e-31	0.692778	0.406	0.237	4.85474e-27	Up regulated
OM / YM	Junctional epithelium	ADAMTS5	5.18968e-10	0.690884	0.357	0.212	1.05802e-05	Up regulated
OM / YM	T cell	ANK3	5.26149e-23	0.689885	0.302	0.192	1.07266e-18	Up regulated
OM / YM	Fibroblast	RASA2	4.02012e-44	0.68951	0.377	0.174	8.19581e-40	Up regulated
OM / YM	Junctional epithelium	GALNT14	4.57814e-25	0.689078	0.279	0.06	9.33345e-21	Up regulated
OM / YM	Endothelial cell	AFF3	5.3573e-11	0.688666	0.159	0.064	1.09219e-06	Up regulated
OM / YM	Granular cell	TACC1	1.94055e-29	0.688459	0.65	0.472	3.95619e-25	Up regulated
OM / YM	Spinous cell	ZMIZ1	2.57602e-191	0.688278	0.61	0.463	5.25173e-187	Up regulated
OM / YM	Endothelial cell	ZMAT4	3.4262e-07	0.68796	0.167	0.091	0.00698498	Up regulated
OM / YM	Macrophage	SDC2	6.44471e-07	0.687007	0.468	0.348	0.0131388	Up regulated
OM / YM	Endothelial cell	COL15A1	4.50744e-08	0.686587	0.579	0.504	0.000918933	Up regulated
OM / YM	Macrophage	DAB2	2.2762e-06	0.686176	0.501	0.394	0.0464049	Up regulated
OM / YM	Macrophage	GPNMB	3.96096e-07	0.68541	0.179	0.083	0.00807522	Up regulated
OM / YM	Spinous cell	ERC2	1.3339e-43	0.684254	0.472	0.409	2.71942e-39	Up regulated
OM / YM	Fibroblast	OSMR	6.15142e-39	0.684172	0.647	0.473	1.25409e-34	Up regulated
OM / YM	Junctional epithelium	PNLIPRP3	1.46367e-19	0.684086	0.415	0.175	2.98398e-15	Up regulated
OM / YM	Granular cell	MYO5B	2.52002e-51	0.683735	0.929	0.775	5.13757e-47	Up regulated
OM / YM	Pericyte	GCNT2	4.77359e-07	0.682086	0.631	0.456	0.00973191	Up regulated
OM / YM	Pericyte	SLC1A3	2.27723e-07	0.681054	0.314	0.134	0.00464259	Up regulated
OM / YM	Mitotic cell	NOTCH1	1.06694e-19	0.6809	0.624	0.492	2.17517e-15	Up regulated
OM / YM	Junctional epithelium	IL1RAPL1	2.84261e-09	0.678642	0.333	0.189	5.79523e-05	Up regulated
OM / YM	Mitotic cell	VIPR2	1.42453e-22	0.677559	0.267	0.092	2.90419e-18	Up regulated
OM / YM	Endothelial cell	HSP90AA1	1.61157e-22	0.677543	0.341	0.154	3.28551e-18	Up regulated
OM / YM	Junctional epithelium	HIVEP3	1.41886e-13	0.67754	0.393	0.217	2.89263e-09	Up regulated
OM / YM	Basal cell	ITSN1	7.95064e-145	0.677492	0.511	0.343	1.6209e-140	Up regulated
OM / YM	T cell	SBF2	1.16351e-22	0.677185	0.157	0.075	2.37204e-18	Up regulated
OM / YM	Granular cell	MAD1L1	1.41731e-41	0.676012	0.839	0.739	2.88946e-37	Up regulated
OM / YM	Granular cell	ITPR3	9.22146e-22	0.673957	0.63	0.523	1.87998e-17	Up regulated
OM / YM	Granular cell	SLC26A9	5.59372e-16	0.673735	0.52	0.402	1.14039e-11	Up regulated
OM / YM	Granular cell	TNKS1BP1	4.86534e-33	0.67365	0.473	0.295	9.91897e-29	Up regulated
OM / YM	Spinous cell	OSMR	2.06562e-133	0.673165	0.545	0.423	4.21117e-129	Up regulated
OM / YM	Endothelial cell	STON2	4.21684e-12	0.670288	0.197	0.087	8.59688e-08	Up regulated
OM / YM	Fibroblast	MUSK	3.11152e-12	0.670054	0.26	0.171	6.34346e-08	Up regulated
OM / YM	Granular cell	AGL	9.55913e-16	0.669445	0.393	0.276	1.94882e-11	Up regulated
OM / YM	Fibroblast	NECAB1	5.79905e-20	0.667952	0.583	0.499	1.18225e-15	Up regulated
OM / YM	Granular cell	NCK2	2.84722e-45	0.667805	0.838	0.688	5.80463e-41	Up regulated
OM / YM	Plasma cell	MAGI3	1.39375e-18	0.667395	0.543	0.352	2.84144e-14	Up regulated
OM / YM	T cell	ST6GALNAC3	5.74596e-40	0.667054	0.141	0.041	1.17143e-35	Up regulated
OM / YM	Mitotic cell	CTBP2	1.24497e-19	0.667046	0.79	0.723	2.53812e-15	Up regulated
OM / YM	T cell	OXR1	8.80369e-27	0.66618	0.28	0.168	1.79481e-22	Up regulated
OM / YM	Plasma cell	BMPR2	8.10582e-18	0.665755	0.384	0.211	1.65253e-13	Up regulated
OM / YM	Plasma cell	PKHD1L1	6.31942e-19	0.665073	0.115	0.007	1.28834e-14	Up regulated
OM / YM	Granular cell	MBOAT2	2.76805e-21	0.664852	0.768	0.634	5.64322e-17	Up regulated
OM / YM	Pericyte	LHFPL6	7.92859e-10	0.66462	0.914	0.849	1.6164e-05	Up regulated
OM / YM	Granular cell	KALRN	8.96561e-27	0.663711	0.622	0.465	1.82782e-22	Up regulated
OM / YM	Granular cell	TMPRSS11A	4.6414e-25	0.663444	0.787	0.695	9.46243e-21	Up regulated
OM / YM	Spinous cell	HMGCS1	1.26763e-181	0.661785	0.586	0.423	2.58433e-177	Up regulated
OM / YM	Granular cell	NAV1	4.75173e-18	0.661006	0.306	0.181	9.68735e-14	Up regulated
OM / YM	Pericyte	NCOA2	1.72196e-07	0.66064	0.737	0.55	0.00351056	Up regulated
OM / YM	Spinous cell	BTBD11	1.23342e-177	0.660622	0.87	0.797	2.51456e-173	Up regulated
OM / YM	Pericyte	FGD4	2.30354e-07	0.66061	0.733	0.57	0.00469623	Up regulated
OM / YM	Granular cell	PRKCI	2.5478e-39	0.659225	0.742	0.589	5.1942e-35	Up regulated
OM / YM	Fibroblast	FIGN	3.91686e-41	0.657484	0.334	0.142	7.98531e-37	Up regulated
OM / YM	Pericyte	ACTR3	2.39784e-06	0.657221	0.42	0.245	0.0488847	Up regulated
OM / YM	Endothelial cell	MPP7	1.44138e-12	0.657205	0.272	0.147	2.93854e-08	Up regulated
OM / YM	Plasma cell	ANGPTL1	1.72797e-16	0.656952	0.446	0.271	3.52281e-12	Up regulated
OM / YM	Granular cell	PDXK	1.38365e-37	0.655989	0.776	0.676	2.82084e-33	Up regulated
OM / YM	Endothelial cell	HMCN1	1.94091e-06	0.655198	0.267	0.182	0.0395694	Up regulated
OM / YM	Plasma cell	RBM47	2.22044e-09	0.654941	0.371	0.266	4.52681e-05	Up regulated
OM / YM	Spinous cell	BARX2	2.7389e-49	0.652962	0.369	0.281	5.5838e-45	Up regulated
OM / YM	Mitotic cell	SLC1A3	6.82734e-08	0.651495	0.489	0.414	0.00139189	Up regulated
OM / YM	Plasma cell	MAN1C1	4.12404e-18	0.651009	0.118	0.011	8.40767e-14	Up regulated
OM / YM	Plasma cell	TNFAIP8	1.86676e-11	0.650993	0.441	0.326	3.80576e-07	Up regulated
OM / YM	Pericyte	TNFAIP8L3	7.94869e-07	0.650392	0.224	0.077	0.016205	Up regulated
OM / YM	Plasma cell	FGD6	6.3223e-12	0.65024	0.179	0.074	1.28893e-07	Up regulated
OM / YM	Junctional epithelium	IL4R	2.42835e-16	0.649917	0.677	0.538	4.95067e-12	Up regulated
OM / YM	Basal cell	MYOF	6.11246e-206	0.649438	0.926	0.879	1.24615e-201	Up regulated
OM / YM	Granular cell	LRP1	3.75592e-20	0.648802	0.549	0.431	7.65719e-16	Up regulated
OM / YM	Endothelial cell	COLEC12	1.64403e-07	0.648788	0.164	0.085	0.00335169	Up regulated
OM / YM	Spinous cell	B4GALNT3	1.3379e-84	0.648635	0.496	0.389	2.72758e-80	Up regulated
OM / YM	Granular cell	ZNF185	3.45071e-29	0.648492	0.722	0.6	7.03497e-25	Up regulated
OM / YM	Basal cell	SLC39A8	7.86235e-46	0.648429	0.409	0.328	1.6029e-41	Up regulated
OM / YM	Spinous cell	SLC28A3	2.54837e-222	0.646763	0.485	0.286	5.19535e-218	Up regulated
OM / YM	Granular cell	MAP3K20	6.94072e-18	0.64673	0.736	0.664	1.415e-13	Up regulated
OM / YM	Pericyte	ESYT2	4.97739e-07	0.64621	0.757	0.617	0.0101474	Up regulated
OM / YM	Fibroblast	LIMCH1	8.61826e-16	0.64603	0.388	0.283	1.757e-11	Up regulated
OM / YM	Granular cell	PLEKHG1	1.15018e-39	0.645661	0.881	0.786	2.34488e-35	Up regulated
OM / YM	Granular cell	F3	1.51464e-28	0.644907	0.673	0.479	3.08789e-24	Up regulated
OM / YM	Granular cell	ZDHHC21	1.29714e-54	0.644483	0.927	0.798	2.64447e-50	Up regulated
OM / YM	Plasma cell	CELSR1	3.57215e-20	0.643688	0.152	0.025	7.28254e-16	Up regulated
OM / YM	Granular cell	MACF1	8.78505e-24	0.643458	0.802	0.617	1.79101e-19	Up regulated
OM / YM	Fibroblast	PTPRD	2.03856e-12	0.642725	0.377	0.287	4.15602e-08	Up regulated
OM / YM	Plasma cell	STAP1	9.27049e-15	0.642707	0.169	0.055	1.88997e-10	Up regulated
OM / YM	Fibroblast	RBMS3	5.87202e-36	0.64223	0.819	0.709	1.19713e-31	Up regulated
OM / YM	Basal cell	NRP2	1.96353e-110	0.642115	0.38	0.233	4.00305e-106	Up regulated
OM / YM	T cell	SPON2	2.08288e-54	0.64167	0.113	0.016	4.24638e-50	Up regulated
OM / YM	Mitotic cell	OSMR	3.23855e-17	0.640624	0.629	0.506	6.60244e-13	Up regulated
OM / YM	T cell	MAST4	1.01756e-38	0.640318	0.257	0.12	2.0745e-34	Up regulated
OM / YM	Spinous cell	AHNAK	2.57167e-144	0.639768	0.834	0.763	5.24287e-140	Up regulated
OM / YM	Granular cell	SIPA1L2	9.18816e-20	0.639691	0.637	0.52	1.87319e-15	Up regulated
OM / YM	Fibroblast	CAST	1.04729e-47	0.638655	0.599	0.358	2.13511e-43	Up regulated
OM / YM	Pericyte	RTN4	1.53532e-08	0.638423	0.627	0.413	0.000313005	Up regulated
OM / YM	Plasma cell	AP1S2	5.03531e-18	0.638208	0.31	0.142	1.02655e-13	Up regulated
OM / YM	Granular cell	EGR1	5.77036e-28	0.63816	0.392	0.221	1.1764e-23	Up regulated
OM / YM	Plasma cell	ST6GALNAC5	1.29768e-10	0.636617	0.106	0.029	2.64557e-06	Up regulated
OM / YM	Granular cell	SPTBN2	2.29689e-33	0.635513	0.752	0.591	4.68267e-29	Up regulated
OM / YM	Endothelial cell	GCLC	8.21609e-32	0.635015	0.339	0.112	1.67501e-27	Up regulated
OM / YM	Granular cell	HSPB1	4.3797e-29	0.634803	0.73	0.572	8.92889e-25	Up regulated
OM / YM	Mitotic cell	FAT1	1.40243e-20	0.634361	0.676	0.535	2.85914e-16	Up regulated
OM / YM	Granular cell	GM2A	1.22771e-11	0.63415	0.275	0.172	2.50294e-07	Up regulated
OM / YM	Plasma cell	KAT6B	8.33718e-22	0.634008	0.642	0.481	1.6997e-17	Up regulated
OM / YM	Spinous cell	EMP2	7.96878e-260	0.633787	0.712	0.551	1.62459e-255	Up regulated
OM / YM	Junctional epithelium	CACNA2D3	2.43073e-21	0.633357	0.598	0.309	4.95553e-17	Up regulated
OM / YM	Granular cell	HIPK2	8.56438e-31	0.632889	0.625	0.473	1.74602e-26	Up regulated
OM / YM	Plasma cell	NEO1	1.84959e-14	0.632837	0.268	0.132	3.77075e-10	Up regulated
OM / YM	Plasma cell	RALGPS2	2.13426e-28	0.632527	0.935	0.912	4.35111e-24	Up regulated
OM / YM	Granular cell	ACPP	1.45443e-11	0.63224	0.436	0.347	2.96514e-07	Up regulated
OM / YM	Plasma cell	MAPKAPK2	6.57133e-10	0.631741	0.36	0.236	1.3397e-05	Up regulated
OM / YM	Basal cell	LDLR	3.70878e-131	0.631613	0.336	0.18	7.56109e-127	Up regulated
OM / YM	Spinous cell	NELL1	1.14951e-95	0.631423	0.304	0.178	2.34351e-91	Up regulated
OM / YM	Macrophage	MAN1C1	3.55305e-08	0.631109	0.567	0.451	0.00072436	Up regulated
OM / YM	Spinous cell	SSBP3	4.9633e-162	0.631021	0.598	0.456	1.01187e-157	Up regulated
OM / YM	Mitotic cell	KIFC3	1.26869e-23	0.630424	0.524	0.335	2.58648e-19	Up regulated
OM / YM	Plasma cell	NFE2L2	5.91144e-18	0.629197	0.175	0.045	1.20517e-13	Up regulated
OM / YM	Plasma cell	POU2F2	3.58526e-21	0.62894	0.605	0.405	7.30926e-17	Up regulated
OM / YM	Granular cell	DENND3	1.17634e-30	0.628607	0.302	0.127	2.39821e-26	Up regulated
OM / YM	Spinous cell	GRHL3	5.72552e-119	0.628482	0.523	0.397	1.16726e-114	Up regulated
OM / YM	Basal cell	EMP2	1.89259e-135	0.627773	0.52	0.363	3.85841e-131	Up regulated
OM / YM	Mitotic cell	ST5	9.40405e-14	0.627677	0.549	0.439	1.9172e-09	Up regulated
OM / YM	Granular cell	TOM1L2	5.41727e-41	0.627415	0.848	0.736	1.10442e-36	Up regulated
OM / YM	Endothelial cell	PSD3	5.25662e-09	0.627102	0.215	0.118	0.000107167	Up regulated
OM / YM	Granular cell	SUCO	4.75904e-36	0.626385	0.873	0.814	9.70226e-32	Up regulated
OM / YM	Fibroblast	PDE1A	7.87323e-11	0.626357	0.122	0.061	1.60512e-06	Up regulated
OM / YM	Mitotic cell	SH3RF3	6.24991e-20	0.625191	0.342	0.157	1.27417e-15	Up regulated
OM / YM	Fibroblast	CGNL1	7.0297e-28	0.624902	0.283	0.141	1.43314e-23	Up regulated
OM / YM	Basal cell	LYN	3.20204e-254	0.624381	0.178	0.015	6.528e-250	Up regulated
OM / YM	Spinous cell	GPT2	3.27798e-194	0.624161	0.65	0.5	6.68283e-190	Up regulated
OM / YM	Granular cell	SH3PXD2B	3.32204e-25	0.62345	0.467	0.285	6.77264e-21	Up regulated
OM / YM	Plasma cell	REPS2	5.31233e-16	0.622506	0.289	0.136	1.08302e-11	Up regulated
OM / YM	Endothelial cell	ARHGAP24	1.94467e-10	0.622367	0.151	0.064	3.9646e-06	Up regulated
OM / YM	Granular cell	FAM3B	5.11421e-19	0.62184	0.459	0.331	1.04263e-14	Up regulated
OM / YM	Plasma cell	NLK	7.80147e-13	0.620515	0.433	0.301	1.59049e-08	Up regulated
OM / YM	Spinous cell	ANO1	2.63426e-83	0.619772	0.311	0.204	5.37047e-79	Up regulated
OM / YM	Granular cell	CD109	2.41483e-07	0.618373	0.222	0.15	0.00492312	Up regulated
OM / YM	Macrophage	SNX24	1.28965e-07	0.618038	0.518	0.401	0.00262922	Up regulated
OM / YM	Granular cell	OVOL1	1.80212e-17	0.617984	0.58	0.491	3.67399e-13	Up regulated
OM / YM	Junctional epithelium	CEP85L	1.41904e-13	0.616672	0.335	0.166	2.893e-09	Up regulated
OM / YM	Plasma cell	CCDC88A	9.46648e-17	0.616465	0.589	0.43	1.92993e-12	Up regulated
OM / YM	Spinous cell	SULT2B1	1.40365e-127	0.616339	0.305	0.166	2.86163e-123	Up regulated
OM / YM	Granular cell	RBM47	3.14884e-39	0.615517	0.979	0.962	6.41953e-35	Up regulated
OM / YM	Plasma cell	ITGA8	2.04603e-23	0.615076	0.849	0.748	4.17123e-19	Up regulated
OM / YM	Endothelial cell	SOD2	2.96054e-12	0.615068	0.239	0.122	6.03566e-08	Up regulated
OM / YM	Plasma cell	PPP2R5A	2.38788e-11	0.614856	0.363	0.24	4.86817e-07	Up regulated
OM / YM	T cell	RPS6KA2	1.06558e-24	0.614573	0.155	0.07	2.1724e-20	Up regulated
OM / YM	Fibroblast	PPP3CA	1.15676e-37	0.61386	0.79	0.672	2.35829e-33	Up regulated
OM / YM	Granular cell	CD59	3.09537e-23	0.61382	0.637	0.522	6.31053e-19	Up regulated
OM / YM	Basal cell	CTSC	3.28671e-99	0.613497	0.312	0.177	6.70063e-95	Up regulated
OM / YM	T cell	KATNBL1	3.86416e-30	0.613374	0.253	0.136	7.87786e-26	Up regulated
OM / YM	T cell	RAB31	1.21326e-34	0.613112	0.17	0.067	2.47348e-30	Up regulated
OM / YM	Junctional epithelium	FAT2	3.94429e-16	0.612778	0.834	0.767	8.04121e-12	Up regulated
OM / YM	Basal cell	SLC35F3	2.28916e-32	0.61262	0.577	0.513	4.66691e-28	Up regulated
OM / YM	Plasma cell	ARL8B	7.76383e-20	0.612612	0.287	0.115	1.58281e-15	Up regulated
OM / YM	Junctional epithelium	NXN	1.2135e-14	0.612458	0.807	0.731	2.47396e-10	Up regulated
OM / YM	T cell	MCCC1	8.23289e-40	0.612446	0.232	0.104	1.67844e-35	Up regulated
OM / YM	Spinous cell	DUOX1	1.20287e-127	0.612114	0.586	0.471	2.45228e-123	Up regulated
OM / YM	Junctional epithelium	MSRB3	1.93401e-13	0.61208	0.264	0.104	3.94286e-09	Up regulated
OM / YM	Granular cell	UPP1	1.63618e-16	0.611889	0.525	0.393	3.33567e-12	Up regulated
OM / YM	Spinous cell	SEPT9	1.8449e-159	0.611683	0.557	0.415	3.76119e-155	Up regulated
OM / YM	Granular cell	NAV2	9.99001e-35	0.61154	0.974	0.92	2.03666e-30	Up regulated
OM / YM	T cell	HLF	5.87148e-29	0.611461	0.231	0.119	1.19702e-24	Up regulated
OM / YM	Mitotic cell	HIVEP3	4.51817e-15	0.610528	0.367	0.222	9.21119e-11	Up regulated
OM / YM	Junctional epithelium	NELL1	1.72904e-09	0.609918	0.776	0.677	3.525e-05	Up regulated
OM / YM	T cell	CORO2A	1.05704e-36	0.609364	0.269	0.136	2.15499e-32	Up regulated
OM / YM	Fibroblast	CD109	1.63139e-39	0.609138	0.505	0.305	3.32591e-35	Up regulated
OM / YM	Spinous cell	PLXNA2	1.09286e-154	0.608851	0.57	0.416	2.228e-150	Up regulated
OM / YM	Granular cell	IRAK2	5.86788e-29	0.608728	0.62	0.449	1.19629e-24	Up regulated
OM / YM	Endothelial cell	ARSB	9.88388e-15	0.608248	0.33	0.182	2.01503e-10	Up regulated
OM / YM	Spinous cell	HS3ST3A1	3.80715e-170	0.608167	0.239	0.087	7.76163e-166	Up regulated
OM / YM	Macrophage	CAMK1D	6.13549e-13	0.607747	0.903	0.855	1.25084e-08	Up regulated
OM / YM	Basal cell	KIFC3	1.88971e-145	0.607605	0.45	0.275	3.85255e-141	Up regulated
OM / YM	Fibroblast	ADAMTS6	1.02153e-21	0.607395	0.149	0.053	2.0826e-17	Up regulated
OM / YM	Plasma cell	RANBP9	1.34755e-14	0.607292	0.371	0.219	2.74726e-10	Up regulated
OM / YM	Junctional epithelium	GPC4	6.04662e-09	0.607016	0.301	0.171	0.000123272	Up regulated
OM / YM	Spinous cell	FOXK2	2.08015e-198	0.606331	0.501	0.316	4.24081e-194	Up regulated
OM / YM	Junctional epithelium	IFNGR1	3.71923e-16	0.605783	0.699	0.568	7.5824e-12	Up regulated
OM / YM	T cell	CCDC88A	1.99302e-32	0.605095	0.216	0.102	4.06318e-28	Up regulated
OM / YM	Fibroblast	NEDD4	3.6634e-30	0.604959	0.378	0.214	7.46858e-26	Up regulated
OM / YM	T cell	NPAS2	2.00801e-46	0.603384	0.113	0.022	4.09373e-42	Up regulated
OM / YM	Granular cell	TMPRSS11F	4.44225e-31	0.603196	0.831	0.68	9.05642e-27	Up regulated
OM / YM	Granular cell	P4HB	1.59884e-25	0.602909	0.829	0.74	3.25956e-21	Up regulated
OM / YM	Granular cell	PHKA1	9.10248e-14	0.601974	0.296	0.186	1.85572e-09	Up regulated
OM / YM	Basal cell	RIN2	5.41185e-113	0.601814	0.773	0.724	1.10331e-108	Up regulated
OM / YM	Plasma cell	LYST	1.29716e-14	0.601663	0.384	0.232	2.64452e-10	Up regulated
OM / YM	Mitotic cell	GPT2	3.58647e-20	0.601496	0.657	0.509	7.31173e-16	Up regulated
OM / YM	Fibroblast	AGPS	1.6672e-32	0.600877	0.479	0.293	3.39893e-28	Up regulated
OM / YM	T cell	PCNX2	2.12766e-47	0.600869	0.691	0.532	4.33765e-43	Up regulated
OM / YM	Endothelial cell	CD9	1.0021e-18	0.600343	0.485	0.294	2.04297e-14	Up regulated
OM / YM	Granular cell	PITX2	4.77083e-11	0.599269	0.496	0.418	9.72629e-07	Up regulated
OM / YM	Mitotic cell	LRP8	8.18078e-14	0.599181	0.456	0.322	1.66782e-09	Up regulated
OM / YM	Pericyte	PHLDB2	3.4179e-08	0.599105	0.867	0.732	0.000696807	Up regulated
OM / YM	T cell	BIRC3	4.50516e-29	0.599031	0.335	0.207	9.18467e-25	Up regulated
OM / YM	T cell	PPP1CB	2.53208e-36	0.598196	0.278	0.144	5.16214e-32	Up regulated
OM / YM	Pericyte	MBNL1	5.93576e-07	0.597576	0.769	0.634	0.0121012	Up regulated
OM / YM	Junctional epithelium	GRK5	5.6567e-08	0.597399	0.426	0.306	0.00115323	Up regulated
OM / YM	Granular cell	STAT3	4.37778e-35	0.597238	0.541	0.345	8.92498e-31	Up regulated
OM / YM	Pericyte	BCAT1	1.50275e-06	0.596964	0.224	0.081	0.0306366	Up regulated
OM / YM	Granular cell	AHNAK	1.86419e-09	0.596015	0.711	0.665	3.80053e-05	Up regulated
OM / YM	Plasma cell	SRSF5	3.27888e-20	0.595718	0.582	0.397	6.68466e-16	Up regulated
OM / YM	Granular cell	NKTR	3.62546e-15	0.595534	0.437	0.313	7.39123e-11	Up regulated
OM / YM	T cell	LMNA	3.29316e-33	0.595418	0.241	0.122	6.71377e-29	Up regulated
OM / YM	Plasma cell	TMEM117	4.56164e-13	0.595321	0.521	0.395	9.29981e-09	Up regulated
OM / YM	Basal cell	SLC6A6	1.34647e-81	0.594535	0.515	0.414	2.74504e-77	Up regulated
OM / YM	Granular cell	TRIM62	2.40346e-31	0.593971	0.641	0.501	4.89993e-27	Up regulated
OM / YM	Fibroblast	ABI3BP	5.52231e-21	0.593748	0.5	0.359	1.12583e-16	Up regulated
OM / YM	Granular cell	NBEAL2	3.59201e-26	0.593367	0.534	0.361	7.32303e-22	Up regulated
OM / YM	T cell	MAMDC2	9.93266e-37	0.593105	0.203	0.087	2.02497e-32	Up regulated
OM / YM	Junctional epithelium	FAM20C	1.41412e-07	0.593069	0.299	0.19	0.00288296	Up regulated
OM / YM	Plasma cell	TRIM44	1.71374e-14	0.593064	0.321	0.174	3.4938e-10	Up regulated
OM / YM	T cell	DENND5A	2.49949e-32	0.59306	0.167	0.068	5.09571e-28	Up regulated
OM / YM	Pericyte	BCL2L13	1.55821e-07	0.592392	0.302	0.121	0.00317672	Up regulated
OM / YM	T cell	CD109	1.44789e-34	0.59206	0.221	0.103	2.95181e-30	Up regulated
OM / YM	Plasma cell	DOCK9	4.25209e-12	0.59091	0.198	0.088	8.66875e-08	Up regulated
OM / YM	Fibroblast	CAMK2D	1.04212e-35	0.590665	0.842	0.763	2.12458e-31	Up regulated
OM / YM	Junctional epithelium	CDK14	1.89362e-09	0.590441	0.342	0.2	3.86053e-05	Up regulated
OM / YM	T cell	ATP8B1	1.74674e-47	0.589731	0.116	0.022	3.56108e-43	Up regulated
OM / YM	Mitotic cell	NXN	2.26474e-13	0.588442	0.742	0.655	4.61712e-09	Up regulated
OM / YM	Junctional epithelium	PLCL1	1.72079e-15	0.588043	0.168	0.034	3.50817e-11	Up regulated
OM / YM	Spinous cell	CMIP	5.66725e-201	0.588021	0.824	0.719	1.15538e-196	Up regulated
OM / YM	Granular cell	ZNF516	3.56222e-33	0.587553	0.669	0.503	7.2623e-29	Up regulated
OM / YM	Junctional epithelium	FAT1	2.51046e-10	0.587064	0.525	0.402	5.11807e-06	Up regulated
OM / YM	Plasma cell	CADM1	1.88369e-16	0.587024	0.76	0.612	3.84027e-12	Up regulated
OM / YM	T cell	DOCK3	1.03535e-20	0.586301	0.169	0.087	2.11077e-16	Up regulated
OM / YM	Fibroblast	FAT4	4.29548e-28	0.585688	0.669	0.539	8.75719e-24	Up regulated
OM / YM	Junctional epithelium	ACTN1	3.75759e-14	0.585408	0.572	0.407	7.66059e-10	Up regulated
OM / YM	T cell	AHCYL2	3.3592e-28	0.584847	0.145	0.058	6.84841e-24	Up regulated
OM / YM	Junctional epithelium	KCND2	1.76639e-06	0.584112	0.142	0.06	0.0360114	Up regulated
OM / YM	Granular cell	WBP1L	6.19879e-30	0.582871	0.634	0.485	1.26375e-25	Up regulated
OM / YM	T cell	GIPC2	1.91263e-26	0.582003	0.127	0.048	3.89927e-22	Up regulated
OM / YM	Junctional epithelium	LYN	4.78595e-10	0.581898	0.361	0.218	9.75711e-06	Up regulated
OM / YM	Granular cell	RPS6KA5	3.34564e-09	0.580572	0.48	0.424	6.82076e-05	Up regulated
OM / YM	Junctional epithelium	ANKS1B	1.63957e-06	0.58039	0.333	0.229	0.0334258	Up regulated
OM / YM	Spinous cell	OSBPL2	6.25421e-202	0.579814	0.68	0.537	1.27505e-197	Up regulated
OM / YM	Fibroblast	FOXP1	7.2578e-31	0.579244	0.481	0.295	1.47965e-26	Up regulated
OM / YM	T cell	PPM1H	2.46997e-30	0.578809	0.15	0.059	5.03553e-26	Up regulated
OM / YM	Granular cell	AGPAT2	5.36459e-23	0.57838	0.32	0.171	1.09368e-18	Up regulated
OM / YM	Fibroblast	MAN1A1	3.10221e-25	0.577519	0.612	0.485	6.32447e-21	Up regulated
OM / YM	Plasma cell	FAM13A	9.41639e-11	0.57749	0.675	0.578	1.91972e-06	Up regulated
OM / YM	Plasma cell	TEX2	1.90968e-16	0.577362	0.281	0.129	3.89327e-12	Up regulated
OM / YM	Spinous cell	CAPN1	2.06129e-189	0.577216	0.548	0.383	4.20235e-185	Up regulated
OM / YM	Plasma cell	SLC44A5	1.42679e-11	0.576534	0.103	0.023	2.90879e-07	Up regulated
OM / YM	Junctional epithelium	CACNB4	1.74367e-13	0.576332	0.286	0.123	3.55482e-09	Up regulated
OM / YM	Plasma cell	RNF130	1.75845e-11	0.574656	0.286	0.162	3.58495e-07	Up regulated
OM / YM	Granular cell	PTPN12	4.11539e-26	0.574203	0.84	0.725	8.39005e-22	Up regulated
OM / YM	Granular cell	PLAT	5.19512e-11	0.57403	0.12	0.049	1.05913e-06	Up regulated
OM / YM	Granular cell	SBNO2	3.3886e-34	0.573434	0.581	0.405	6.90834e-30	Up regulated
OM / YM	Fibroblast	SEMA5A	1.2626e-14	0.572907	0.379	0.275	2.57405e-10	Up regulated
OM / YM	Granular cell	PRRC2C	2.76815e-38	0.571979	0.845	0.768	5.64344e-34	Up regulated
OM / YM	Spinous cell	MAP3K14	5.40652e-110	0.569682	0.444	0.317	1.10223e-105	Up regulated
OM / YM	Granular cell	NAP1L4	1.23567e-23	0.569594	0.696	0.583	2.51917e-19	Up regulated
OM / YM	Fibroblast	PPL	1.47629e-40	0.5694	0.359	0.163	3.00971e-36	Up regulated
OM / YM	Macrophage	CDC42BPA	2.78232e-08	0.569082	0.265	0.14	0.000567231	Up regulated
OM / YM	Junctional epithelium	RAB38	1.81445e-13	0.568823	0.529	0.353	3.69912e-09	Up regulated
OM / YM	Mitotic cell	AHNAK	1.93803e-10	0.568464	0.632	0.532	3.95107e-06	Up regulated
OM / YM	Fibroblast	CCDC80	1.90712e-22	0.568355	0.559	0.421	3.88805e-18	Up regulated
OM / YM	Spinous cell	SBNO2	7.20272e-225	0.567759	0.41	0.211	1.46842e-220	Up regulated
OM / YM	Basal cell	KRT14	1.19815e-53	0.567318	0.511	0.422	2.44266e-49	Up regulated
OM / YM	Junctional epithelium	DTNB	7.77952e-11	0.566472	0.716	0.619	1.58601e-06	Up regulated
OM / YM	T cell	PDE7B	1.04695e-16	0.566351	0.344	0.247	2.13442e-12	Up regulated
OM / YM	Macrophage	DNM1	6.81791e-13	0.566325	0.411	0.225	1.38997e-08	Up regulated
OM / YM	Granular cell	GRID1	1.58941e-12	0.565302	0.226	0.128	3.24033e-08	Up regulated
OM / YM	Plasma cell	ARHGEF3	1.26412e-13	0.565264	0.152	0.045	2.57717e-09	Up regulated
OM / YM	Fibroblast	COL6A3	2.61601e-16	0.564889	0.697	0.599	5.33325e-12	Up regulated
OM / YM	Endothelial cell	MCTP2	3.89881e-17	0.564595	0.357	0.185	7.9485e-13	Up regulated
OM / YM	Plasma cell	TMTC1	2.11997e-10	0.564541	0.398	0.27	4.32197e-06	Up regulated
OM / YM	Mitotic cell	MVD	9.18596e-23	0.564172	0.254	0.082	1.87274e-18	Up regulated
OM / YM	Mitotic cell	HMGCR	1.94008e-14	0.563914	0.396	0.258	3.95524e-10	Up regulated
OM / YM	Mitotic cell	LTBP1	7.62946e-14	0.563551	0.509	0.35	1.55542e-09	Up regulated
OM / YM	Plasma cell	NCOA2	3.86385e-12	0.563249	0.611	0.486	7.87723e-08	Up regulated
OM / YM	Plasma cell	PRKCQ	4.31534e-11	0.56223	0.13	0.042	8.79768e-07	Up regulated
OM / YM	Granular cell	VEGFA	6.01309e-21	0.56182	0.595	0.486	1.22589e-16	Up regulated
OM / YM	Endothelial cell	MITF	4.94593e-09	0.561602	0.213	0.119	0.000100833	Up regulated
OM / YM	Macrophage	FLVCR2	1.03426e-06	0.561053	0.31	0.195	0.0210856	Up regulated
OM / YM	Plasma cell	CD274	1.15298e-10	0.560654	0.236	0.123	2.35057e-06	Up regulated
OM / YM	Fibroblast	ITGA9	2.25018e-24	0.560283	0.21	0.091	4.58744e-20	Up regulated
OM / YM	Endothelial cell	SEMA3A	3.07655e-07	0.560074	0.151	0.078	0.00627216	Up regulated
OM / YM	Basal cell	MMS22L	2.97351e-84	0.560039	0.428	0.302	6.06209e-80	Up regulated
OM / YM	Plasma cell	MBD4	1.24103e-17	0.559812	0.496	0.315	2.53009e-13	Up regulated
OM / YM	Mitotic cell	ANO1	1.87039e-07	0.559766	0.347	0.265	0.00381317	Up regulated
OM / YM	Granular cell	SMARCA4	6.92831e-28	0.558919	0.826	0.74	1.41247e-23	Up regulated
OM / YM	Junctional epithelium	PRKAR2B	4.91867e-10	0.558903	0.376	0.233	1.00277e-05	Up regulated
OM / YM	Basal cell	MAN1C1	4.41044e-79	0.558194	0.232	0.123	8.99157e-75	Up regulated
OM / YM	Granular cell	SRGAP1	3.89125e-08	0.557861	0.498	0.446	0.00079331	Up regulated
OM / YM	Fibroblast	MALRD1	1.96191e-19	0.557558	0.176	0.077	3.99976e-15	Up regulated
OM / YM	Fibroblast	ANKH	6.70747e-33	0.557201	0.295	0.13	1.36745e-28	Up regulated
OM / YM	Mitotic cell	MAP3K14	9.10228e-13	0.556689	0.603	0.494	1.85568e-08	Up regulated
OM / YM	Fibroblast	UST	4.17581e-31	0.556288	0.449	0.263	8.51323e-27	Up regulated
OM / YM	Granular cell	PITPNA	1.20963e-27	0.555809	0.715	0.605	2.46607e-23	Up regulated
OM / YM	T cell	EVI5	2.51386e-20	0.555557	0.172	0.091	5.125e-16	Up regulated
OM / YM	Basal cell	NELL1	4.28534e-101	0.555215	0.574	0.411	8.73653e-97	Up regulated
OM / YM	Spinous cell	LRP1	1.14754e-141	0.554582	0.554	0.421	2.33948e-137	Up regulated
OM / YM	Mitotic cell	NECTIN1	2.22633e-12	0.554038	0.652	0.563	4.53882e-08	Up regulated
OM / YM	Macrophage	PTGER3	5.61023e-08	0.553091	0.143	0.05	0.00114376	Up regulated
OM / YM	Fibroblast	RTN4	3.82001e-36	0.553047	0.59	0.391	7.78786e-32	Up regulated
OM / YM	Granular cell	KDM4B	4.39556e-28	0.552835	0.703	0.599	8.96122e-24	Up regulated
OM / YM	Spinous cell	RIN2	1.96029e-144	0.552036	0.743	0.67	3.99645e-140	Up regulated
OM / YM	T cell	ASPH	8.59608e-24	0.551713	0.162	0.078	1.75248e-19	Up regulated
OM / YM	Junctional epithelium	PDE4D	1.45311e-11	0.55138	0.8	0.708	2.96246e-07	Up regulated
OM / YM	Macrophage	ADGRE2	1.39447e-11	0.551341	0.226	0.087	2.84291e-07	Up regulated
OM / YM	Plasma cell	PARK2	1.4411e-06	0.550704	0.171	0.099	0.0293797	Up regulated
OM / YM	Granular cell	DUSP1	7.98774e-20	0.550684	0.548	0.428	1.62846e-15	Up regulated
OM / YM	Plasma cell	TECR	1.81375e-16	0.549429	0.194	0.063	3.6977e-12	Up regulated
OM / YM	Basal cell	CHL1	7.24109e-105	0.549374	0.727	0.621	1.47624e-100	Up regulated
OM / YM	Granular cell	DIP2A	2.25619e-29	0.548822	0.707	0.595	4.5997e-25	Up regulated
OM / YM	Junctional epithelium	OSMR	1.24126e-12	0.548733	0.637	0.485	2.53057e-08	Up regulated
OM / YM	Granular cell	CYP4F22	2.83052e-22	0.548625	0.449	0.311	5.77057e-18	Up regulated
OM / YM	Endothelial cell	SLC7A1	1.74644e-17	0.547829	0.202	0.072	3.56047e-13	Up regulated
OM / YM	Fibroblast	ITGB8	2.4963e-14	0.547337	0.388	0.283	5.08922e-10	Up regulated
OM / YM	Granular cell	SNX24	6.57213e-21	0.547289	0.716	0.608	1.33986e-16	Up regulated
OM / YM	T cell	MED12L	1.16334e-15	0.546875	0.144	0.078	2.3717e-11	Up regulated
OM / YM	Spinous cell	RAB10	1.15882e-156	0.545782	0.866	0.822	2.36248e-152	Up regulated
OM / YM	Spinous cell	RHBDL2	1.13066e-184	0.545398	0.638	0.492	2.30509e-180	Up regulated
OM / YM	Granular cell	PFKFB4	5.37318e-21	0.545356	0.571	0.455	1.09543e-16	Up regulated
OM / YM	Endothelial cell	PRKCA	1.37473e-07	0.545295	0.412	0.308	0.00280266	Up regulated
OM / YM	Spinous cell	PLA2G4E	1.58793e-86	0.544718	0.368	0.249	3.2373e-82	Up regulated
OM / YM	Endothelial cell	VEGFC	1.02554e-06	0.544697	0.391	0.302	0.0209076	Up regulated
OM / YM	Fibroblast	HMGA2	2.48959e-20	0.543332	0.22	0.107	5.07553e-16	Up regulated
OM / YM	Fibroblast	NRP2	1.49591e-19	0.54296	0.377	0.246	3.04971e-15	Up regulated
OM / YM	Spinous cell	KIAA1671	2.28902e-119	0.542729	0.648	0.542	4.66662e-115	Up regulated
OM / YM	Junctional epithelium	IFNGR2	2.41116e-11	0.542149	0.802	0.731	4.91563e-07	Up regulated
OM / YM	Mitotic cell	ARRB1	9.21226e-17	0.541761	0.531	0.386	1.8781e-12	Up regulated
OM / YM	Fibroblast	COL14A1	1.52856e-22	0.541655	0.696	0.589	3.11627e-18	Up regulated
OM / YM	Mitotic cell	KITLG	1.26107e-07	0.541058	0.293	0.197	0.00257094	Up regulated
OM / YM	Macrophage	ADGRE1	6.21144e-07	0.540901	0.209	0.109	0.0126633	Up regulated
OM / YM	T cell	SPAG16	9.51129e-13	0.539882	0.176	0.111	1.93907e-08	Up regulated
OM / YM	Macrophage	FAM129A	5.48852e-07	0.53929	0.74	0.711	0.0111894	Up regulated
OM / YM	Plasma cell	PPM1H	8.70284e-07	0.539097	0.384	0.296	0.0177425	Up regulated
OM / YM	Granular cell	OSBPL2	2.97479e-41	0.538629	0.893	0.841	6.0647e-37	Up regulated
OM / YM	Plasma cell	KATNBL1	1.03629e-08	0.53844	0.167	0.082	0.000211269	Up regulated
OM / YM	Plasma cell	PTEN	1.47642e-10	0.538299	0.393	0.271	3.00998e-06	Up regulated
OM / YM	Fibroblast	SLC39A14	5.30361e-19	0.53795	0.176	0.079	1.08125e-14	Up regulated
OM / YM	Fibroblast	ST6GALNAC5	2.0974e-07	0.537739	0.385	0.316	0.00427596	Up regulated
OM / YM	Basal cell	MAN1A1	9.58864e-74	0.53722	0.295	0.18	1.95484e-69	Up regulated
OM / YM	Granular cell	PYGL	1.13063e-20	0.536964	0.545	0.418	2.30501e-16	Up regulated
OM / YM	Macrophage	ATP2B4	4.65685e-08	0.535905	0.274	0.158	0.000949392	Up regulated
OM / YM	Granular cell	PLS1	1.91247e-19	0.535779	0.765	0.656	3.89895e-15	Up regulated
OM / YM	Junctional epithelium	GLI3	4.97307e-10	0.535616	0.796	0.727	1.01386e-05	Up regulated
OM / YM	T cell	PTCH1	1.00272e-37	0.535491	0.146	0.047	2.04424e-33	Up regulated
OM / YM	Macrophage	SEPT9	1.14674e-06	0.535352	0.543	0.457	0.0233785	Up regulated
OM / YM	Fibroblast	PSD3	9.1478e-18	0.535035	0.736	0.645	1.86496e-13	Up regulated
OM / YM	Granular cell	CECR2	4.09748e-25	0.534753	0.282	0.127	8.35354e-21	Up regulated
OM / YM	Plasma cell	EEF2K	1.73507e-15	0.53442	0.5	0.326	3.5373e-11	Up regulated
OM / YM	Plasma cell	ZNF215	3.30768e-15	0.534257	0.746	0.645	6.74336e-11	Up regulated
OM / YM	Fibroblast	SSBP2	1.47729e-29	0.533972	0.586	0.398	3.01174e-25	Up regulated
OM / YM	Junctional epithelium	SLIT2	6.68532e-08	0.533845	0.658	0.559	0.00136294	Up regulated
OM / YM	Junctional epithelium	FGFR3	6.87205e-12	0.533452	0.514	0.37	1.40101e-07	Up regulated
OM / YM	Junctional epithelium	MMS22L	1.53604e-12	0.532744	0.413	0.235	3.13152e-08	Up regulated
OM / YM	Basal cell	EPHB1	3.98093e-72	0.53256	0.294	0.177	8.11591e-68	Up regulated
OM / YM	T cell	ARSB	3.89011e-26	0.532374	0.217	0.113	7.93078e-22	Up regulated
OM / YM	Macrophage	NHSL1	5.67358e-07	0.532097	0.368	0.247	0.0115667	Up regulated
OM / YM	Spinous cell	ACTN1	9.94953e-155	0.531886	0.484	0.329	2.02841e-150	Up regulated
OM / YM	Spinous cell	FRY	1.1848e-35	0.53182	0.511	0.476	2.41546e-31	Up regulated
OM / YM	Granular cell	KLK8	3.62442e-31	0.531402	0.369	0.183	7.38911e-27	Up regulated
OM / YM	Mitotic cell	SLC16A14	2.89827e-08	0.531227	0.637	0.586	0.000590871	Up regulated
OM / YM	Spinous cell	SMARCA4	1.57077e-170	0.531076	0.754	0.643	3.20233e-166	Up regulated
OM / YM	T cell	DOK6	1.26695e-17	0.530969	0.1	0.042	2.58293e-13	Up regulated
OM / YM	Granular cell	BCR	3.54589e-28	0.530469	0.364	0.186	7.22901e-24	Up regulated
OM / YM	Junctional epithelium	VAV2	1.10982e-07	0.530289	0.533	0.425	0.00226258	Up regulated
OM / YM	Fibroblast	KCNMA1	5.8009e-23	0.530257	0.17	0.064	1.18263e-18	Up regulated
OM / YM	Fibroblast	UBL3	5.22258e-24	0.529786	0.366	0.222	1.06473e-19	Up regulated
OM / YM	Fibroblast	ELF1	1.51915e-27	0.529778	0.275	0.134	3.09709e-23	Up regulated
OM / YM	Junctional epithelium	ANXA3	4.18237e-08	0.529775	0.409	0.286	0.000852661	Up regulated
OM / YM	T cell	SESN3	5.64863e-25	0.529185	0.122	0.047	1.15159e-20	Up regulated
OM / YM	Spinous cell	MAL	4.30795e-27	0.528856	0.246	0.185	8.78262e-23	Up regulated
OM / YM	Granular cell	STK38	4.90415e-19	0.528279	0.695	0.643	9.9981e-15	Up regulated
OM / YM	T cell	B3GALNT2	1.48376e-20	0.52823	0.287	0.186	3.02495e-16	Up regulated
OM / YM	Junctional epithelium	RIN2	3.38213e-15	0.527704	0.918	0.873	6.89515e-11	Up regulated
OM / YM	Junctional epithelium	SRSF5	8.5598e-17	0.527691	0.619	0.444	1.74509e-12	Up regulated
OM / YM	Endothelial cell	PLXDC2	6.09308e-11	0.5276	0.23	0.114	1.2422e-06	Up regulated
OM / YM	Plasma cell	C1GALT1	2.57691e-13	0.527587	0.413	0.266	5.25355e-09	Up regulated
OM / YM	Spinous cell	MSMO1	6.55111e-168	0.527219	0.423	0.247	1.33558e-163	Up regulated
OM / YM	Granular cell	RPAP3	4.85492e-13	0.526469	0.355	0.244	9.89773e-09	Up regulated
OM / YM	Spinous cell	TBC1D14	2.27243e-148	0.526432	0.678	0.578	4.6328e-144	Up regulated
OM / YM	Fibroblast	PDLIM5	2.10096e-15	0.526024	0.269	0.167	4.28323e-11	Up regulated
OM / YM	T cell	DSCAML1	1.1294e-09	0.525907	0.105	0.062	2.3025e-05	Up regulated
OM / YM	Basal cell	TRPM6	1.42646e-126	0.525357	0.136	0.03	2.90813e-122	Up regulated
OM / YM	Basal cell	PLA2R1	3.52821e-144	0.525177	0.83	0.748	7.19296e-140	Up regulated
OM / YM	Basal cell	BTBD11	4.96794e-34	0.525064	0.63	0.593	1.01281e-29	Up regulated
OM / YM	Endothelial cell	ARID5B	3.15404e-09	0.525015	0.505	0.391	6.43015e-05	Up regulated
OM / YM	Granular cell	TRPV3	1.80577e-14	0.524395	0.64	0.591	3.68142e-10	Up regulated
OM / YM	Plasma cell	ELP3	4.41843e-14	0.524153	0.343	0.192	9.00786e-10	Up regulated
OM / YM	Plasma cell	KLF12	1.32176e-07	0.524115	0.362	0.264	0.00269467	Up regulated
OM / YM	Granular cell	HHIPL1	8.99831e-12	0.523773	0.162	0.078	1.83449e-07	Up regulated
OM / YM	Fibroblast	ITPR1	5.38395e-25	0.523681	0.525	0.384	1.09763e-20	Up regulated
OM / YM	Granular cell	DIAPH1	6.23711e-27	0.523176	0.773	0.655	1.27156e-22	Up regulated
OM / YM	Mitotic cell	GALNT14	4.07109e-19	0.523053	0.182	0.046	8.29973e-15	Up regulated
OM / YM	Basal cell	NOTCH1	2.25868e-50	0.522699	0.334	0.245	4.60477e-46	Up regulated
OM / YM	Plasma cell	ZZZ3	1.19899e-06	0.522611	0.415	0.342	0.0244437	Up regulated
OM / YM	Mitotic cell	MSMO1	1.1763e-12	0.522542	0.362	0.23	2.39813e-08	Up regulated
OM / YM	Granular cell	CCDC134	1.33272e-11	0.522428	0.613	0.534	2.71702e-07	Up regulated
OM / YM	Fibroblast	NFIA	4.55372e-29	0.522205	0.763	0.615	9.28366e-25	Up regulated
OM / YM	Spinous cell	FAT2	3.39168e-178	0.521957	0.805	0.714	6.91462e-174	Up regulated
OM / YM	Granular cell	MAP7D1	2.2235e-14	0.521822	0.485	0.386	4.53305e-10	Up regulated
OM / YM	Granular cell	DUOX1	6.06736e-17	0.521628	0.807	0.736	1.23695e-12	Up regulated
OM / YM	Spinous cell	BICDL1	2.54474e-119	0.521545	0.302	0.166	5.18796e-115	Up regulated
OM / YM	Fibroblast	RBMS1	6.60563e-34	0.521347	0.836	0.753	1.34669e-29	Up regulated
OM / YM	T cell	SMURF1	1.26908e-19	0.521106	0.271	0.174	2.58728e-15	Up regulated
OM / YM	Fibroblast	MMP16	5.23445e-18	0.520938	0.526	0.403	1.06715e-13	Up regulated
OM / YM	Basal cell	FMNL2	3.40265e-76	0.520286	0.663	0.573	6.93699e-72	Up regulated
OM / YM	Granular cell	BARX2	3.3093e-08	0.520286	0.416	0.319	0.000674666	Up regulated
OM / YM	Granular cell	SEMA4D	3.65642e-34	0.520041	0.843	0.704	7.45435e-30	Up regulated
OM / YM	Basal cell	SBNO2	8.01782e-115	0.519562	0.281	0.141	1.63459e-110	Up regulated
OM / YM	Mitotic cell	SCARB1	8.76831e-17	0.519494	0.314	0.158	1.7876e-12	Up regulated
OM / YM	T cell	KLF7	9.58829e-24	0.519361	0.188	0.097	1.95477e-19	Up regulated
OM / YM	Endothelial cell	THRB	1.15995e-12	0.518666	0.424	0.267	2.36478e-08	Up regulated
OM / YM	Fibroblast	TNFAIP6	2.05316e-18	0.517132	0.381	0.256	4.18578e-14	Up regulated
OM / YM	Spinous cell	FAM129B	6.11143e-157	0.517036	0.725	0.617	1.24594e-152	Up regulated
OM / YM	Plasma cell	FER	2.39548e-06	0.516809	0.279	0.196	0.0488367	Up regulated
OM / YM	Granular cell	DDIT4	2.06706e-11	0.516747	0.228	0.133	4.21411e-07	Up regulated
OM / YM	Granular cell	PANK1	2.74797e-07	0.516703	0.438	0.369	0.00560229	Up regulated
OM / YM	Granular cell	HDAC4	1.19691e-11	0.516444	0.506	0.426	2.44015e-07	Up regulated
OM / YM	Fibroblast	CPED1	2.29124e-23	0.516169	0.696	0.596	4.67116e-19	Up regulated
OM / YM	Mitotic cell	KLHL29	4.59349e-10	0.516069	0.221	0.119	9.36474e-06	Up regulated
OM / YM	Plasma cell	FBXO22	2.69049e-12	0.516057	0.231	0.112	5.4851e-08	Up regulated
OM / YM	Granular cell	SNX9	5.50743e-09	0.51597	0.938	0.911	0.00011228	Up regulated
OM / YM	Pericyte	PDE3A	1.3901e-06	0.515858	0.933	0.879	0.0283401	Up regulated
OM / YM	Fibroblast	CLU	7.10314e-22	0.515856	0.197	0.088	1.44812e-17	Up regulated
OM / YM	Granular cell	FAM83E	9.40874e-31	0.514706	0.325	0.148	1.91816e-26	Up regulated
OM / YM	Plasma cell	DISC1	9.85109e-08	0.514424	0.141	0.067	0.00200834	Up regulated
OM / YM	Pericyte	ACTN4	2.05593e-06	0.514373	0.667	0.487	0.0419143	Up regulated
OM / YM	Fibroblast	NHS	2.68297e-17	0.514238	0.631	0.523	5.46977e-13	Up regulated
OM / YM	Spinous cell	GTF2IRD1	7.25882e-145	0.514224	0.762	0.653	1.47986e-140	Up regulated
OM / YM	T cell	APP	1.12426e-26	0.51402	0.247	0.135	2.29203e-22	Up regulated
OM / YM	Fibroblast	FNBP1	8.12208e-26	0.51384	0.585	0.444	1.65585e-21	Up regulated
OM / YM	Granular cell	ABCA6	1.58007e-09	0.513692	0.366	0.284	3.22129e-05	Up regulated
OM / YM	T cell	EGLN3	5.63586e-34	0.513611	0.133	0.043	1.14898e-29	Up regulated
OM / YM	Spinous cell	ST14	9.14583e-127	0.513593	0.56	0.425	1.86456e-122	Up regulated
OM / YM	Spinous cell	CYP51A1	1.38066e-134	0.51349	0.381	0.231	2.81476e-130	Up regulated
OM / YM	Fibroblast	ADGRB3	9.15112e-30	0.513302	0.61	0.423	1.86564e-25	Up regulated
OM / YM	T cell	ANTXR2	4.80005e-29	0.512645	0.564	0.426	9.78586e-25	Up regulated
OM / YM	Spinous cell	KLHL29	3.45789e-63	0.512517	0.324	0.23	7.04959e-59	Up regulated
OM / YM	Fibroblast	PRICKLE2	2.54479e-20	0.512243	0.666	0.565	5.18807e-16	Up regulated
OM / YM	Granular cell	SBSN	1.94193e-07	0.512231	0.377	0.318	0.003959	Up regulated
OM / YM	Pericyte	TEAD4	1.12545e-06	0.511953	0.208	0.067	0.0229446	Up regulated
OM / YM	Fibroblast	TCTN3	2.19598e-11	0.511731	0.246	0.163	4.47694e-07	Up regulated
OM / YM	Junctional epithelium	MYOF	8.12045e-10	0.511592	0.905	0.899	1.65552e-05	Up regulated
OM / YM	Granular cell	PLBD1	7.30672e-13	0.511183	0.637	0.558	1.48962e-08	Up regulated
OM / YM	Junctional epithelium	MSI2	4.22639e-15	0.510061	0.933	0.922	8.61634e-11	Up regulated
OM / YM	Granular cell	RASGRP1	6.42178e-14	0.509652	0.41	0.311	1.30921e-09	Up regulated
OM / YM	T cell	MICU3	3.96653e-31	0.509247	0.117	0.036	8.08656e-27	Up regulated
OM / YM	Junctional epithelium	KIFC3	5.78731e-11	0.508964	0.447	0.286	1.17986e-06	Up regulated
OM / YM	T cell	MTSS1	4.18648e-29	0.50873	0.468	0.321	8.53497e-25	Up regulated
OM / YM	Granular cell	CYFIP1	3.40829e-25	0.508607	0.639	0.514	6.94849e-21	Up regulated
OM / YM	Granular cell	CARHSP1	2.75345e-22	0.508257	0.666	0.543	5.61345e-18	Up regulated
OM / YM	Granular cell	DUSP16	1.53778e-33	0.508193	0.84	0.714	3.13507e-29	Up regulated
OM / YM	Basal cell	EXT1	1.01163e-118	0.507565	0.91	0.891	2.06241e-114	Up regulated
OM / YM	Plasma cell	LIN9	1.9674e-11	0.507388	0.207	0.096	4.01094e-07	Up regulated
OM / YM	Plasma cell	NPTN	5.0145e-11	0.507381	0.203	0.099	1.02231e-06	Up regulated
OM / YM	Junctional epithelium	BCAS1	4.10464e-16	0.506691	0.17	0.032	8.36812e-12	Up regulated
OM / YM	Fibroblast	FAM227B	4.95827e-15	0.506244	0.4	0.288	1.01084e-10	Up regulated
OM / YM	Mitotic cell	SH3PXD2A	2.91888e-12	0.505552	0.755	0.689	5.95073e-08	Up regulated
OM / YM	Mitotic cell	EMP2	1.51995e-15	0.505447	0.72	0.604	3.09871e-11	Up regulated
OM / YM	Fibroblast	GAB2	6.61513e-20	0.505317	0.46	0.32	1.34863e-15	Up regulated
OM / YM	Endothelial cell	SERBP1	4.75888e-12	0.505119	0.32	0.19	9.70194e-08	Up regulated
OM / YM	Fibroblast	PPFIBP1	1.30068e-31	0.504998	0.526	0.333	2.65169e-27	Up regulated
OM / YM	Granular cell	PI3	4.50585e-27	0.504809	0.199	0.059	9.18607e-23	Up regulated
OM / YM	Endothelial cell	RANBP9	9.20266e-16	0.504698	0.491	0.314	1.87615e-11	Up regulated
OM / YM	Spinous cell	BCL11B	4.83411e-81	0.504584	0.419	0.312	9.85529e-77	Up regulated
OM / YM	Fibroblast	BCL2	1.8603e-14	0.50454	0.44	0.332	3.7926e-10	Up regulated
OM / YM	Plasma cell	EPB41L1	5.50759e-17	0.504239	0.412	0.229	1.12283e-12	Up regulated
OM / YM	Spinous cell	SORCS2	2.90071e-49	0.504231	0.72	0.67	5.91368e-45	Up regulated
OM / YM	Basal cell	PKP2	1.13878e-62	0.50413	0.409	0.302	2.32162e-58	Up regulated
OM / YM	Mitotic cell	MAP2K1	1.1763e-15	0.503781	0.43	0.276	2.39812e-11	Up regulated
OM / YM	Plasma cell	SLF1	6.66267e-09	0.503485	0.263	0.16	0.000135832	Up regulated
OM / YM	Plasma cell	IRF4	1.0227e-13	0.50311	0.877	0.77	2.08497e-09	Up regulated
OM / YM	Junctional epithelium	RALGAPA2	3.74191e-08	0.502927	0.77	0.731	0.000762863	Up regulated
OM / YM	Junctional epithelium	SLC16A2	2.47123e-08	0.502563	0.308	0.183	0.000503809	Up regulated
OM / YM	Spinous cell	PDXK	1.77148e-170	0.502529	0.576	0.424	3.61152e-166	Up regulated
OM / YM	Granular cell	TMEM184A	1.55632e-21	0.501719	0.599	0.482	3.17287e-17	Up regulated
OM / YM	Basal cell	LRP2	8.65647e-83	0.501569	0.252	0.135	1.76479e-78	Up regulated
OM / YM	Spinous cell	GRK5	2.75485e-86	0.501052	0.357	0.24	5.61632e-82	Up regulated
OM / YM	Fibroblast	KIF13B	6.92236e-25	0.501036	0.501	0.349	1.41126e-20	Up regulated
OM / YM	Spinous cell	ACLY	5.89443e-149	0.500535	0.507	0.354	1.2017e-144	Up regulated
OM / YM	Pericyte	EDNRA	8.97654e-07	0.500132	0.886	0.795	0.0183005	Up regulated
OM / YM	Basal cell	IL13RA1	3.69935e-108	0.499754	0.576	0.429	7.54186e-104	Up regulated
OM / YM	Mitotic cell	PYGL	8.77012e-14	0.499471	0.432	0.299	1.78796e-09	Up regulated
OM / YM	T cell	IL2RA	4.45088e-21	0.499337	0.203	0.112	9.074e-17	Up regulated
OM / YM	T cell	ZFYVE9	2.56706e-24	0.499239	0.254	0.147	5.23347e-20	Up regulated
OM / YM	Mitotic cell	SLC7A5	8.08003e-09	0.498718	0.271	0.174	0.000164728	Up regulated
OM / YM	Fibroblast	HS3ST3A1	9.81244e-17	0.498655	0.265	0.156	2.00046e-12	Up regulated
OM / YM	Macrophage	SLC31A1	1.07714e-08	0.49817	0.252	0.131	0.000219597	Up regulated
OM / YM	Junctional epithelium	EMP2	3.41073e-11	0.497996	0.559	0.402	6.95346e-07	Up regulated
OM / YM	Junctional epithelium	PPARGC1B	1.6091e-08	0.497882	0.357	0.229	0.000328047	Up regulated
OM / YM	Plasma cell	MCU	1.8876e-08	0.497358	0.288	0.185	0.000384825	Up regulated
OM / YM	Granular cell	TEAD3	3.1312e-30	0.497161	0.876	0.786	6.38358e-26	Up regulated
OM / YM	Fibroblast	C1QTNF7	1.57871e-13	0.496556	0.431	0.33	3.21851e-09	Up regulated
OM / YM	Fibroblast	SDK1	7.9407e-17	0.496521	0.73	0.639	1.61887e-12	Up regulated
OM / YM	Spinous cell	LLGL2	1.25975e-130	0.496352	0.573	0.436	2.56826e-126	Up regulated
OM / YM	Junctional epithelium	RNF217	7.57307e-07	0.495997	0.744	0.716	0.0154392	Up regulated
OM / YM	Fibroblast	PDLIM1	1.44975e-32	0.495755	0.224	0.084	2.9556e-28	Up regulated
OM / YM	Spinous cell	CRLF3	1.59722e-131	0.49544	0.326	0.185	3.25626e-127	Up regulated
OM / YM	Fibroblast	MLPH	4.29086e-28	0.495374	0.189	0.068	8.74778e-24	Up regulated
OM / YM	Fibroblast	FRMD4B	1.42055e-12	0.495355	0.234	0.148	2.89608e-08	Up regulated
OM / YM	Mitotic cell	CYP51A1	5.94294e-09	0.495355	0.377	0.277	0.000121159	Up regulated
OM / YM	Granular cell	TFCP2L1	3.60539e-15	0.494938	0.216	0.11	7.35031e-11	Up regulated
OM / YM	Plasma cell	NEAT1-3	1.25311e-11	0.494608	0.459	0.321	2.55472e-07	Up regulated
OM / YM	Endothelial cell	TRPM6	8.39788e-11	0.494601	0.211	0.105	1.71207e-06	Up regulated
OM / YM	Fibroblast	ELMO1	9.50568e-16	0.494254	0.198	0.103	1.93792e-11	Up regulated
OM / YM	Fibroblast	FGF7	4.14954e-12	0.493928	0.535	0.437	8.45967e-08	Up regulated
OM / YM	Spinous cell	PKIG	9.94165e-64	0.493915	0.179	0.097	2.0268e-59	Up regulated
OM / YM	Granular cell	LAMA3	1.28183e-07	0.493543	0.191	0.119	0.00261328	Up regulated
OM / YM	Plasma cell	HERC4	5.88693e-10	0.493173	0.388	0.26	1.20017e-05	Up regulated
OM / YM	Junctional epithelium	CAPN1	6.7361e-13	0.492975	0.559	0.409	1.37329e-08	Up regulated
OM / YM	Granular cell	MYO18A	2.85787e-23	0.492341	0.883	0.807	5.82634e-19	Up regulated
OM / YM	Fibroblast	TTC39B	5.4743e-21	0.492201	0.444	0.316	1.11605e-16	Up regulated
OM / YM	T cell	EXT1	3.59368e-09	0.491952	0.275	0.212	7.32643e-05	Up regulated
OM / YM	Basal cell	CACNA2D1	3.13763e-41	0.491783	0.669	0.637	6.39668e-37	Up regulated
OM / YM	Plasma cell	TTLL7	1.45312e-09	0.491588	0.143	0.058	2.96247e-05	Up regulated
OM / YM	Fibroblast	MTUS1	8.82076e-20	0.491491	0.466	0.328	1.79829e-15	Up regulated
OM / YM	Spinous cell	CAPZB	1.73011e-177	0.491458	0.709	0.584	3.52717e-173	Up regulated
OM / YM	Junctional epithelium	TBC1D14	8.91562e-11	0.491365	0.746	0.684	1.81763e-06	Up regulated
OM / YM	Macrophage	CYTH4	2.65008e-07	0.490671	0.493	0.392	0.00540272	Up regulated
OM / YM	Granular cell	IPO8	1.93568e-24	0.489946	0.498	0.353	3.94627e-20	Up regulated
OM / YM	Plasma cell	ANKH	1.13399e-09	0.48976	0.126	0.045	2.31187e-05	Up regulated
OM / YM	Spinous cell	TMPRSS11A	1.24467e-122	0.489625	0.791	0.711	2.5375e-118	Up regulated
OM / YM	Spinous cell	KRT4	8.99802e-08	0.489065	0.285	0.262	0.00183443	Up regulated
OM / YM	Granular cell	CSTB	1.96292e-24	0.488821	0.87	0.776	4.00181e-20	Up regulated
OM / YM	Mitotic cell	ABCC4	1.07257e-09	0.488793	0.451	0.343	2.18665e-05	Up regulated
OM / YM	T cell	FOXO3	9.1474e-16	0.488407	0.259	0.175	1.86488e-11	Up regulated
OM / YM	Plasma cell	FCRL1	5.2364e-14	0.488388	0.12	0.025	1.06755e-09	Up regulated
OM / YM	Junctional epithelium	LDLR	9.88039e-08	0.488268	0.578	0.487	0.00201431	Up regulated
OM / YM	Spinous cell	ABR	4.59966e-115	0.488161	0.487	0.362	9.37733e-111	Up regulated
OM / YM	Mitotic cell	LRP1	3.31821e-12	0.488152	0.296	0.177	6.76484e-08	Up regulated
OM / YM	Mitotic cell	AACS	3.43226e-13	0.488105	0.434	0.302	6.99735e-09	Up regulated
OM / YM	T cell	ZC2HC1A	5.57657e-32	0.488092	0.21	0.098	1.1369e-27	Up regulated
OM / YM	Spinous cell	SULF2	5.70224e-95	0.48792	0.731	0.645	1.16252e-90	Up regulated
OM / YM	Plasma cell	RNLS	2.16974e-06	0.487526	0.208	0.132	0.0442345	Up regulated
OM / YM	Granular cell	SUN1	6.68389e-26	0.487497	0.411	0.244	1.36265e-21	Up regulated
OM / YM	Fibroblast	RSU1	5.72559e-18	0.487071	0.331	0.208	1.16728e-13	Up regulated
OM / YM	Spinous cell	CELSR1	8.59988e-88	0.486936	0.526	0.426	1.75326e-83	Up regulated
OM / YM	Mitotic cell	TBC1D14	1.24336e-10	0.486897	0.647	0.598	2.53483e-06	Up regulated
OM / YM	Basal cell	SLC39A14	3.5705e-92	0.486547	0.238	0.118	7.27917e-88	Up regulated
OM / YM	Fibroblast	TMOD3	1.26388e-17	0.486468	0.294	0.18	2.57668e-13	Up regulated
OM / YM	Mitotic cell	LDLRAD3	3.11373e-13	0.485544	0.718	0.63	6.34797e-09	Up regulated
OM / YM	Granular cell	THOC2	1.48117e-16	0.485443	0.735	0.648	3.01967e-12	Up regulated
OM / YM	Spinous cell	CDC42BPB	2.70117e-164	0.484952	0.764	0.651	5.50688e-160	Up regulated
OM / YM	Spinous cell	FDFT1	5.30423e-127	0.484784	0.522	0.382	1.08137e-122	Up regulated
OM / YM	Fibroblast	VEGFD	2.28819e-17	0.484663	0.173	0.079	4.66494e-13	Up regulated
OM / YM	Plasma cell	MAMLD1	9.26375e-12	0.48417	0.137	0.044	1.8886e-07	Up regulated
OM / YM	Plasma cell	CYFIP1	1.68895e-12	0.484121	0.497	0.345	3.44325e-08	Up regulated
OM / YM	Spinous cell	SEMA3F	4.1269e-121	0.48409	0.534	0.405	8.41351e-117	Up regulated
OM / YM	Fibroblast	AHI1	5.74299e-17	0.484083	0.516	0.395	1.17082e-12	Up regulated
OM / YM	Fibroblast	ZEB1	6.67987e-28	0.483876	0.816	0.707	1.36182e-23	Up regulated
OM / YM	Basal cell	FOXK2	2.15549e-81	0.483875	0.379	0.257	4.39439e-77	Up regulated
OM / YM	Spinous cell	ARHGAP23	4.97238e-146	0.48387	0.324	0.172	1.01372e-141	Up regulated
OM / YM	Macrophage	PLAU	1.80557e-06	0.483839	0.178	0.088	0.0368101	Up regulated
OM / YM	Fibroblast	ESYT2	1.89871e-22	0.483771	0.557	0.422	3.8709e-18	Up regulated
OM / YM	Mitotic cell	ITGB4	4.2091e-07	0.483292	0.687	0.656	0.00858109	Up regulated
OM / YM	Mitotic cell	TICRR	5.30266e-12	0.482595	0.635	0.546	1.08105e-07	Up regulated
OM / YM	Endothelial cell	MTHFD1L	9.31283e-08	0.482551	0.475	0.386	0.00189861	Up regulated
OM / YM	Spinous cell	FARP2	2.24954e-123	0.482494	0.653	0.541	4.58614e-119	Up regulated
OM / YM	Granular cell	NFE2L3	7.1745e-16	0.482219	0.528	0.416	1.46266e-11	Up regulated
OM / YM	Endothelial cell	VEGFD	9.53648e-19	0.481877	0.105	0.013	1.9442e-14	Up regulated
OM / YM	Plasma cell	RTN4	2.38346e-09	0.481724	0.184	0.089	4.85916e-05	Up regulated
OM / YM	Endothelial cell	EXOC6	6.41491e-10	0.481329	0.56	0.43	1.30781e-05	Up regulated
OM / YM	Granular cell	FRMD4B	2.09362e-17	0.481159	0.802	0.724	4.26826e-13	Up regulated
OM / YM	Spinous cell	ARHGAP30	6.05987e-112	0.481051	0.576	0.462	1.23543e-107	Up regulated
OM / YM	T cell	TPM4	8.18569e-24	0.480868	0.34	0.223	1.66882e-19	Up regulated
OM / YM	T cell	MFHAS1	7.62255e-23	0.480382	0.548	0.438	1.55401e-18	Up regulated
OM / YM	Plasma cell	SFMBT2	1.22534e-10	0.480377	0.7	0.614	2.4981e-06	Up regulated
OM / YM	Mitotic cell	LAMA5	5.02411e-14	0.48036	0.531	0.396	1.02427e-09	Up regulated
OM / YM	Junctional epithelium	SCARB1	5.22456e-12	0.479903	0.372	0.209	1.06513e-07	Up regulated
OM / YM	Mitotic cell	CAPN1	2.14944e-14	0.479895	0.46	0.319	4.38206e-10	Up regulated
OM / YM	Spinous cell	MYO18A	1.57603e-117	0.479791	0.6	0.493	3.21306e-113	Up regulated
OM / YM	Basal cell	CELSR1	4.46344e-73	0.479638	0.59	0.51	9.09962e-69	Up regulated
OM / YM	Fibroblast	SULF1	4.29094e-17	0.479519	0.336	0.213	8.74793e-13	Up regulated
OM / YM	Spinous cell	USP4	2.21328e-147	0.479412	0.621	0.497	4.51222e-143	Up regulated
OM / YM	Mitotic cell	SBNO2	9.22357e-18	0.479377	0.382	0.215	1.88041e-13	Up regulated
OM / YM	Endothelial cell	MARCH1	3.88725e-14	0.479357	0.127	0.034	7.92493e-10	Up regulated
OM / YM	Granular cell	RCN1	5.00771e-19	0.478934	0.298	0.168	1.02092e-14	Up regulated
OM / YM	Fibroblast	TBL1X	2.10539e-21	0.478106	0.348	0.216	4.29226e-17	Up regulated
OM / YM	Spinous cell	SCNN1A	8.99071e-99	0.477816	0.702	0.616	1.83294e-94	Up regulated
OM / YM	B cell	SNX29	5.8349e-07	0.477758	0.954	0.923	0.0118956	Up regulated
OM / YM	Granular cell	ELF2	5.07372e-09	0.477546	0.537	0.482	0.000103438	Up regulated
OM / YM	Fibroblast	APBB1IP	3.26283e-11	0.477491	0.414	0.335	6.65192e-07	Up regulated
OM / YM	Spinous cell	NOTCH1	9.59307e-67	0.477396	0.416	0.325	1.95574e-62	Up regulated
OM / YM	Junctional epithelium	FCHSD2	5.72131e-08	0.47732	0.753	0.716	0.0011664	Up regulated
OM / YM	Mitotic cell	SSBP3	1.82277e-10	0.477214	0.535	0.444	3.71607e-06	Up regulated
OM / YM	Mitotic cell	PPP2R2D	1.44668e-17	0.477081	0.719	0.61	2.94934e-13	Up regulated
OM / YM	Mitotic cell	SEMA4B	2.09819e-15	0.476957	0.76	0.683	4.27758e-11	Up regulated
OM / YM	Basal cell	SEMA4B	1.4502e-87	0.476945	0.607	0.512	2.95652e-83	Up regulated
OM / YM	T cell	SUN1	6.26245e-22	0.476839	0.25	0.152	1.27673e-17	Up regulated
OM / YM	Fibroblast	MAN2A1	3.43543e-17	0.476069	0.62	0.517	7.00381e-13	Up regulated
OM / YM	Granular cell	KIAA1468	8.28239e-28	0.47583	0.886	0.776	1.68853e-23	Up regulated
OM / YM	Spinous cell	RIPK4	2.9177e-102	0.475713	0.564	0.458	5.94831e-98	Up regulated
OM / YM	T cell	DIP2B	2.03775e-16	0.475706	0.382	0.288	4.15436e-12	Up regulated
OM / YM	Spinous cell	CORO2A	5.32458e-139	0.475495	0.642	0.509	1.08552e-134	Up regulated
OM / YM	Mitotic cell	BRD4	6.91409e-14	0.475411	0.608	0.513	1.40958e-09	Up regulated
OM / YM	Granular cell	GALNT14	4.53025e-25	0.475129	0.207	0.067	9.23582e-21	Up regulated
OM / YM	Endothelial cell	ACACA	3.5614e-09	0.474374	0.438	0.321	7.26062e-05	Up regulated
OM / YM	Endothelial cell	PLCE1	1.18004e-09	0.474344	0.133	0.054	2.40574e-05	Up regulated
OM / YM	Granular cell	SMG6	1.74898e-19	0.474207	0.862	0.826	3.56565e-15	Up regulated
OM / YM	Plasma cell	TNS1	2.25192e-15	0.473667	0.118	0.019	4.59099e-11	Up regulated
OM / YM	Plasma cell	GADD45B	1.2104e-07	0.473539	0.152	0.075	0.00246765	Up regulated
OM / YM	Plasma cell	DENND5B	6.01352e-24	0.473277	0.904	0.875	1.22598e-19	Up regulated
OM / YM	Fibroblast	RASAL2	1.40225e-15	0.473164	0.469	0.356	2.85876e-11	Up regulated
OM / YM	Plasma cell	RNF19B	4.85537e-07	0.473142	0.183	0.105	0.00989864	Up regulated
OM / YM	Fibroblast	TNFSF4	9.83971e-15	0.472764	0.543	0.453	2.00602e-10	Up regulated
OM / YM	Basal cell	TBC1D14	2.20499e-75	0.472413	0.544	0.444	4.49531e-71	Up regulated
OM / YM	Mitotic cell	ABCC3	3.93321e-07	0.472378	0.288	0.205	0.00801864	Up regulated
OM / YM	Mitotic cell	LRP2	1.22454e-16	0.472109	0.268	0.117	2.49646e-12	Up regulated
OM / YM	Mitotic cell	CORO2A	2.66482e-12	0.471461	0.544	0.413	5.43277e-08	Up regulated
OM / YM	T cell	CEP112	2.14899e-18	0.471101	0.315	0.215	4.38114e-14	Up regulated
OM / YM	Spinous cell	MVD	9.24388e-208	0.471036	0.239	0.074	1.88455e-203	Up regulated
OM / YM	Basal cell	SRSF5	5.84834e-97	0.470992	0.51	0.38	1.1923e-92	Up regulated
OM / YM	Spinous cell	ARSF	4.34645e-60	0.470939	0.492	0.409	8.86111e-56	Up regulated
OM / YM	Plasma cell	DIXDC1	9.4714e-12	0.470844	0.133	0.041	1.93093e-07	Up regulated
OM / YM	T cell	OXCT1	6.39691e-11	0.470774	0.289	0.22	1.30414e-06	Up regulated
OM / YM	Mitotic cell	DAP3	3.61487e-11	0.470665	0.587	0.501	7.36963e-07	Up regulated
OM / YM	Junctional epithelium	IL20RA	1.45521e-08	0.470613	0.411	0.276	0.000296673	Up regulated
OM / YM	Basal cell	CMIP	7.36696e-82	0.47049	0.748	0.688	1.5019e-77	Up regulated
OM / YM	T cell	MXI1	1.57287e-22	0.470483	0.123	0.051	3.20662e-18	Up regulated
OM / YM	Junctional epithelium	AKAP11	5.16513e-11	0.470402	0.503	0.352	1.05302e-06	Up regulated
OM / YM	Spinous cell	WDR45B	4.96552e-152	0.470124	0.655	0.543	1.01232e-147	Up regulated
OM / YM	Endothelial cell	HSD17B5	1.07856e-08	0.469687	0.344	0.229	0.000219885	Up regulated
OM / YM	Granular cell	STX12	6.72303e-16	0.469617	0.57	0.469	1.37062e-11	Up regulated
OM / YM	T cell	PLCB1	5.98346e-14	0.469473	0.127	0.068	1.21985e-09	Up regulated
OM / YM	Granular cell	IFNLR1	1.42398e-15	0.469417	0.602	0.514	2.90307e-11	Up regulated
OM / YM	Endothelial cell	CCDC6	1.17028e-17	0.469399	0.364	0.181	2.38586e-13	Up regulated
OM / YM	Fibroblast	NRP1	1.21075e-15	0.469363	0.536	0.431	2.46836e-11	Up regulated
OM / YM	Junctional epithelium	CMIP	2.21715e-12	0.469268	0.908	0.848	4.5201e-08	Up regulated
OM / YM	Endothelial cell	ACTR3	1.73785e-14	0.469215	0.44	0.272	3.54295e-10	Up regulated
OM / YM	Plasma cell	TSPAN5	6.31648e-12	0.468981	0.536	0.386	1.28774e-07	Up regulated
OM / YM	T cell	ETV6	2.05417e-32	0.468934	0.691	0.573	4.18783e-28	Up regulated
OM / YM	Granular cell	C2CD2	4.4011e-13	0.468485	0.609	0.538	8.97253e-09	Up regulated
OM / YM	Junctional epithelium	C20orf194	6.84563e-13	0.468406	0.91	0.882	1.39562e-08	Up regulated
OM / YM	Fibroblast	ANTXR2	1.63765e-16	0.468345	0.52	0.405	3.33867e-12	Up regulated
OM / YM	Fibroblast	KITLG	1.1419e-08	0.468216	0.272	0.201	0.0002328	Up regulated
OM / YM	T cell	FER	8.31752e-15	0.467809	0.233	0.153	1.69569e-10	Up regulated
OM / YM	Granular cell	NBEAL1	1.72311e-07	0.467679	0.348	0.286	0.0035129	Up regulated
OM / YM	Fibroblast	TENM3	1.79484e-22	0.467369	0.707	0.592	3.65913e-18	Up regulated
OM / YM	Granular cell	RREB1	5.49914e-15	0.466822	0.527	0.404	1.12111e-10	Up regulated
OM / YM	Plasma cell	KHDRBS3	8.63757e-10	0.466583	0.209	0.107	1.76094e-05	Up regulated
OM / YM	Plasma cell	SPPL2A	3.10523e-12	0.465866	0.163	0.059	6.33064e-08	Up regulated
OM / YM	Mitotic cell	CA12	2.01567e-09	0.465231	0.552	0.449	4.10934e-05	Up regulated
OM / YM	Granular cell	GNB1	1.65164e-15	0.465208	0.423	0.312	3.36719e-11	Up regulated
OM / YM	Fibroblast	CD44	4.92599e-20	0.465119	0.445	0.299	1.00426e-15	Up regulated
OM / YM	Plasma cell	RB1	1.64465e-11	0.465084	0.654	0.547	3.35295e-07	Up regulated
OM / YM	Mitotic cell	CTSC	1.00897e-09	0.46507	0.505	0.405	2.05698e-05	Up regulated
OM / YM	Spinous cell	ATP2C2	1.61698e-96	0.465036	0.554	0.437	3.29654e-92	Up regulated
OM / YM	Spinous cell	TMPRSS11E	2.50825e-137	0.464928	0.24	0.101	5.11357e-133	Up regulated
OM / YM	Granular cell	DNAJB6	2.07458e-15	0.46485	0.746	0.69	4.22944e-11	Up regulated
OM / YM	Granular cell	EVPL	2.56552e-19	0.464723	0.738	0.628	5.23032e-15	Up regulated
OM / YM	Spinous cell	FAM83A	5.36188e-140	0.464467	0.279	0.132	1.09313e-135	Up regulated
OM / YM	T cell	BATF	1.3812e-16	0.464226	0.306	0.214	2.81586e-12	Up regulated
OM / YM	T cell	PDE4B	1.1025e-14	0.46396	0.337	0.247	2.24766e-10	Up regulated
OM / YM	Basal cell	HIP1	2.4218e-60	0.463708	0.48	0.377	4.93733e-56	Up regulated
OM / YM	Fibroblast	VGLL3	4.20189e-11	0.463704	0.366	0.28	8.56639e-07	Up regulated
OM / YM	Spinous cell	PITPNA	1.06242e-120	0.463685	0.388	0.246	2.16595e-116	Up regulated
OM / YM	Granular cell	TPM4	3.62816e-13	0.463543	0.92	0.862	7.39673e-09	Up regulated
OM / YM	Spinous cell	PPP2R2D	3.32504e-128	0.463151	0.621	0.503	6.77875e-124	Up regulated
OM / YM	Plasma cell	ATP2B4	1.70745e-09	0.462912	0.213	0.114	3.48097e-05	Up regulated
OM / YM	Spinous cell	FGFR3	4.14957e-152	0.462901	0.606	0.468	8.45973e-148	Up regulated
OM / YM	Spinous cell	DHCR24	2.10403e-132	0.462791	0.4	0.255	4.28948e-128	Up regulated
OM / YM	Fibroblast	EPS15	2.57872e-27	0.462765	0.647	0.482	5.25723e-23	Up regulated
OM / YM	Junctional epithelium	HS6ST1	4.92494e-07	0.462748	0.398	0.3	0.0100405	Up regulated
OM / YM	Spinous cell	MYO5B	7.51702e-78	0.462666	0.687	0.612	1.53249e-73	Up regulated
OM / YM	Endothelial cell	RIN2	8.25035e-12	0.462623	0.811	0.738	1.682e-07	Up regulated
OM / YM	Fibroblast	RANBP9	2.8686e-23	0.462449	0.494	0.338	5.84822e-19	Up regulated
OM / YM	Granular cell	CASZ1	3.50423e-17	0.462309	0.588	0.504	7.14407e-13	Up regulated
OM / YM	Spinous cell	TMPRSS4	2.31621e-108	0.46228	0.325	0.196	4.72206e-104	Up regulated
OM / YM	Spinous cell	TBC1D2	4.70534e-127	0.462146	0.69	0.581	9.59279e-123	Up regulated
OM / YM	Fibroblast	SLC1A3	2.31409e-13	0.462101	0.46	0.355	4.71774e-09	Up regulated
OM / YM	Granular cell	MINK1	7.311e-38	0.462027	0.959	0.901	1.49049e-33	Up regulated
OM / YM	Endothelial cell	PDLIM5	1.12803e-11	0.461673	0.732	0.614	2.29971e-07	Up regulated
OM / YM	T cell	PTPN13	8.34545e-27	0.461615	0.309	0.184	1.70139e-22	Up regulated
OM / YM	Spinous cell	GALNT14	1.68034e-136	0.461577	0.131	0.03	3.42571e-132	Up regulated
OM / YM	Spinous cell	TMPRSS11F	1.19192e-64	0.461545	0.338	0.235	2.42997e-60	Up regulated
OM / YM	Endothelial cell	PTPN3	2.44071e-12	0.461137	0.269	0.14	4.97587e-08	Up regulated
OM / YM	Fibroblast	NT5E	2.04627e-26	0.460537	0.141	0.039	4.17173e-22	Up regulated
OM / YM	Fibroblast	NFIX	1.77431e-21	0.460358	0.323	0.192	3.61728e-17	Up regulated
OM / YM	Basal cell	SREBF2	5.09641e-108	0.460028	0.778	0.7	1.03901e-103	Up regulated
OM / YM	Fibroblast	STXBP5	1.6737e-26	0.459795	0.681	0.527	3.41216e-22	Up regulated
OM / YM	Macrophage	GAB2	6.32192e-09	0.459765	0.848	0.781	0.000128885	Up regulated
OM / YM	Basal cell	FAT1	3.00181e-68	0.459698	0.58	0.49	6.11979e-64	Up regulated
OM / YM	Plasma cell	GADD45A	5.4267e-07	0.459593	0.169	0.092	0.0110634	Up regulated
OM / YM	Plasma cell	ARHGEF2	5.21632e-11	0.459419	0.341	0.21	1.06345e-06	Up regulated
OM / YM	Spinous cell	TRPM4	1.81277e-141	0.459361	0.512	0.364	3.6957e-137	Up regulated
OM / YM	Spinous cell	HIPK2	2.20455e-115	0.459156	0.591	0.469	4.49442e-111	Up regulated
OM / YM	Plasma cell	SOGA1	7.01722e-09	0.459097	0.208	0.112	0.00014306	Up regulated
OM / YM	Pericyte	HRH2	2.00088e-06	0.458938	0.149	0.034	0.0407918	Up regulated
OM / YM	Mitotic cell	MAD1L1	3.22845e-13	0.458795	0.617	0.503	6.58184e-09	Up regulated
OM / YM	Granular cell	CTNNBIP1	5.0099e-20	0.458702	0.941	0.893	1.02137e-15	Up regulated
OM / YM	Fibroblast	TCF7L2	9.49689e-18	0.458572	0.543	0.427	1.93613e-13	Up regulated
OM / YM	Basal cell	ARRB1	1.4978e-74	0.458491	0.47	0.361	3.05357e-70	Up regulated
OM / YM	Granular cell	ZMYM2	3.52874e-20	0.457987	0.908	0.84	7.19404e-16	Up regulated
OM / YM	Plasma cell	TMEM45A	2.49907e-09	0.457981	0.168	0.078	5.09486e-05	Up regulated
OM / YM	Fibroblast	ACTR3	2.53377e-26	0.457883	0.241	0.109	5.1656e-22	Up regulated
OM / YM	Spinous cell	SPTBN2	2.65602e-122	0.457038	0.649	0.531	5.41483e-118	Up regulated
OM / YM	Spinous cell	ST5	8.25871e-120	0.45699	0.331	0.189	1.6837e-115	Up regulated
OM / YM	Plasma cell	ERN1	9.90834e-13	0.456947	0.951	0.933	2.02001e-08	Up regulated
OM / YM	Junctional epithelium	MFGE8	1.30335e-10	0.456745	0.493	0.358	2.65713e-06	Up regulated
OM / YM	Macrophage	VAV1	2.66168e-08	0.456611	0.608	0.501	0.000542637	Up regulated
OM / YM	Fibroblast	SFRP2	1.8423e-19	0.456594	0.242	0.128	3.75589e-15	Up regulated
OM / YM	Granular cell	LRRFIP1	3.80269e-09	0.456585	0.639	0.597	7.75255e-05	Up regulated
OM / YM	Fibroblast	JAK2	1.05463e-25	0.456575	0.538	0.375	2.15007e-21	Up regulated
OM / YM	Granular cell	MICAL3	3.69541e-10	0.456512	0.435	0.361	7.53382e-06	Up regulated
OM / YM	T cell	IL1R1	3.79415e-33	0.456413	0.102	0.026	7.73513e-29	Up regulated
OM / YM	Plasma cell	NGLY1	1.8075e-12	0.456406	0.688	0.578	3.68496e-08	Up regulated
OM / YM	Mitotic cell	GNL3	3.05632e-09	0.456349	0.603	0.541	6.23091e-05	Up regulated
OM / YM	Fibroblast	ACTN1	5.03651e-19	0.456104	0.404	0.276	1.02679e-14	Up regulated
OM / YM	Granular cell	GRIP2	5.39383e-17	0.455964	0.27	0.149	1.09964e-12	Up regulated
OM / YM	T cell	CAST	6.04029e-17	0.455797	0.416	0.325	1.23143e-12	Up regulated
OM / YM	Granular cell	FOS	6.45915e-12	0.455725	0.251	0.151	1.31683e-07	Up regulated
OM / YM	Endothelial cell	CAST	2.6489e-13	0.455122	0.634	0.472	5.40032e-09	Up regulated
OM / YM	Granular cell	LLGL2	8.25595e-17	0.45512	0.768	0.684	1.68314e-12	Up regulated
OM / YM	Granular cell	TEC	4.0106e-16	0.454732	0.699	0.62	8.17642e-12	Up regulated
OM / YM	Basal cell	MYH9	5.24667e-65	0.45457	0.633	0.558	1.06964e-60	Up regulated
OM / YM	Basal cell	RALGDS	4.69999e-70	0.454335	0.323	0.212	9.58186e-66	Up regulated
OM / YM	Fibroblast	STK17A	2.34617e-21	0.454247	0.209	0.098	4.78314e-17	Up regulated
OM / YM	Endothelial cell	ANKRD17	1.27915e-14	0.454118	0.753	0.638	2.6078e-10	Up regulated
OM / YM	Granular cell	STK24	1.67568e-23	0.453961	0.97	0.937	3.41621e-19	Up regulated
OM / YM	Plasma cell	SCMH1	2.04128e-10	0.453337	0.375	0.244	4.16156e-06	Up regulated
OM / YM	Junctional epithelium	CSNK1G1	1.80256e-13	0.453099	0.865	0.786	3.67487e-09	Up regulated
OM / YM	Fibroblast	CLIC5	1.65857e-12	0.452888	0.293	0.197	3.38132e-08	Up regulated
OM / YM	Junctional epithelium	RALGDS	4.42824e-10	0.452695	0.452	0.307	9.02785e-06	Up regulated
OM / YM	Basal cell	FGFR3	1.42176e-87	0.452669	0.553	0.437	2.89854e-83	Up regulated
OM / YM	Granular cell	MYH14	2.12075e-13	0.4526	0.711	0.616	4.32357e-09	Up regulated
OM / YM	Plasma cell	SCARB2	5.70215e-09	0.45252	0.123	0.048	0.00011625	Up regulated
OM / YM	Fibroblast	FOXP2	4.2837e-25	0.452158	0.189	0.07	8.73319e-21	Up regulated
OM / YM	Junctional epithelium	EPB41L3	1.00955e-17	0.452132	0.247	0.069	2.05817e-13	Up regulated
OM / YM	T cell	TNFRSF25	1.93391e-19	0.451879	0.257	0.16	3.94267e-15	Up regulated
OM / YM	Junctional epithelium	AZIN2	6.46963e-09	0.451334	0.378	0.241	0.000131896	Up regulated
OM / YM	Fibroblast	PTPN12	3.82678e-26	0.450651	0.579	0.438	7.80165e-22	Up regulated
OM / YM	Basal cell	KTN1	2.95197e-109	0.450398	0.892	0.855	6.01817e-105	Up regulated
OM / YM	Spinous cell	KIFC3	4.91228e-161	0.450373	0.488	0.315	1.00147e-156	Up regulated
OM / YM	Macrophage	LGALS3	7.19384e-07	0.449972	0.194	0.099	0.0146661	Up regulated
OM / YM	Mitotic cell	CFH	3.39562e-08	0.449931	0.568	0.468	0.000692265	Up regulated
OM / YM	Mitotic cell	GNB1	3.10646e-15	0.449526	0.528	0.381	6.33315e-11	Up regulated
OM / YM	Fibroblast	SRGAP1	1.66208e-15	0.449434	0.612	0.511	3.38849e-11	Up regulated
OM / YM	Granular cell	GSDMC	7.74704e-16	0.449384	0.62	0.533	1.57939e-11	Up regulated
OM / YM	Macrophage	MGAT4A	2.13387e-08	0.449067	0.245	0.123	0.000435032	Up regulated
OM / YM	Basal cell	TEAD4	1.56426e-88	0.448971	0.212	0.1	3.18905e-84	Up regulated
OM / YM	Fibroblast	GABRG3	9.02815e-14	0.448909	0.491	0.374	1.84057e-09	Up regulated
OM / YM	Mitotic cell	MAPKBP1	2.68484e-13	0.448772	0.781	0.706	5.47358e-09	Up regulated
OM / YM	Junctional epithelium	ANKRD6	7.3786e-09	0.448703	0.523	0.399	0.000150427	Up regulated
OM / YM	Endothelial cell	UBL3	2.01085e-11	0.448533	0.304	0.178	4.09952e-07	Up regulated
OM / YM	Mitotic cell	CMIP	3.26432e-14	0.44763	0.856	0.826	6.65497e-10	Up regulated
OM / YM	Spinous cell	PKP2	6.98382e-88	0.447604	0.327	0.206	1.42379e-83	Up regulated
OM / YM	Mitotic cell	ITGA3	1.05657e-06	0.447467	0.367	0.289	0.0215402	Up regulated
OM / YM	Basal cell	MAPKBP1	1.7969e-96	0.447392	0.774	0.715	3.66334e-92	Up regulated
OM / YM	Spinous cell	FAM83F	1.37363e-130	0.44732	0.345	0.201	2.80041e-126	Up regulated
OM / YM	Endothelial cell	CPEB3	5.4129e-10	0.447297	0.401	0.27	1.10353e-05	Up regulated
OM / YM	Plasma cell	IMMP2L	1.31853e-06	0.447266	0.301	0.21	0.0268809	Up regulated
OM / YM	Spinous cell	PDPK1	8.76989e-127	0.447069	0.547	0.421	1.78792e-122	Up regulated
OM / YM	Plasma cell	INTS7	5.16118e-08	0.447007	0.182	0.099	0.00105221	Up regulated
OM / YM	Junctional epithelium	HIP1	2.56199e-07	0.44693	0.529	0.407	0.00522312	Up regulated
OM / YM	Spinous cell	SQOR	6.96081e-132	0.446829	0.555	0.418	1.4191e-127	Up regulated
OM / YM	Granular cell	INPP5A	9.2402e-13	0.446666	0.359	0.256	1.8838e-08	Up regulated
OM / YM	Plasma cell	NFATC3	4.99768e-10	0.446644	0.653	0.559	1.01888e-05	Up regulated
OM / YM	Endothelial cell	KIF16B	5.14924e-11	0.446571	0.359	0.229	1.04978e-06	Up regulated
OM / YM	Granular cell	RFFL	3.6715e-11	0.446322	0.472	0.385	7.48509e-07	Up regulated
OM / YM	Fibroblast	LRBA	5.35468e-17	0.446306	0.614	0.496	1.09166e-12	Up regulated
OM / YM	Fibroblast	EGFR	2.20529e-23	0.445371	0.352	0.2	4.49592e-19	Up regulated
OM / YM	T cell	STRN	1.05202e-16	0.445368	0.304	0.21	2.14475e-12	Up regulated
OM / YM	T cell	RAPGEF2	4.67445e-11	0.445287	0.429	0.368	9.52979e-07	Up regulated
OM / YM	Junctional epithelium	CUX1	4.52794e-13	0.445195	0.944	0.92	9.23111e-09	Up regulated
OM / YM	Junctional epithelium	CDH3	4.04439e-11	0.445147	0.649	0.504	8.24529e-07	Up regulated
OM / YM	T cell	NR3C2	2.22349e-10	0.444855	0.179	0.121	4.53303e-06	Up regulated
OM / YM	Spinous cell	PPP6R2	1.16823e-126	0.444715	0.578	0.456	2.38168e-122	Up regulated
OM / YM	Macrophage	NUDT5	2.22966e-06	0.444556	0.251	0.151	0.045456	Up regulated
OM / YM	Fibroblast	CACHD1	1.5278e-18	0.444246	0.523	0.398	3.11473e-14	Up regulated
OM / YM	Plasma cell	SESN1	7.59874e-09	0.444064	0.745	0.655	0.000154916	Up regulated
OM / YM	Basal cell	RBFOX1	2.62135e-24	0.443868	0.126	0.079	5.34415e-20	Up regulated
OM / YM	T cell	NFIA	1.3179e-13	0.443371	0.119	0.062	2.68681e-09	Up regulated
OM / YM	Junctional epithelium	DAPK1	7.44532e-07	0.443328	0.613	0.535	0.0151788	Up regulated
OM / YM	Junctional epithelium	SPTBN1	3.29569e-08	0.443274	0.641	0.556	0.000671893	Up regulated
OM / YM	Spinous cell	HMGCR	4.90873e-119	0.443169	0.464	0.329	1.00074e-114	Up regulated
OM / YM	Mitotic cell	HIPK2	4.68584e-12	0.442959	0.543	0.427	9.55301e-08	Up regulated
OM / YM	Granular cell	AQR	4.77588e-11	0.442762	0.654	0.57	9.73659e-07	Up regulated
OM / YM	Granular cell	TMPRSS4	2.80175e-14	0.442545	0.357	0.228	5.71192e-10	Up regulated
OM / YM	T cell	FLNB	2.04658e-20	0.44212	0.11	0.045	4.17237e-16	Up regulated
OM / YM	Fibroblast	NCOA2	4.80995e-16	0.441978	0.449	0.33	9.80604e-12	Up regulated
OM / YM	Fibroblast	ITGA8	5.6546e-15	0.44188	0.559	0.448	1.1528e-10	Up regulated
OM / YM	Granular cell	MAP2K1	5.14057e-16	0.441846	0.39	0.251	1.04801e-11	Up regulated
OM / YM	Spinous cell	BCR	5.27339e-98	0.441692	0.379	0.254	1.07509e-93	Up regulated
OM / YM	Mitotic cell	ANKRD11	3.49149e-13	0.441443	0.868	0.823	7.1181e-09	Up regulated
OM / YM	Fibroblast	DDR2	2.16722e-20	0.441255	0.702	0.583	4.41831e-16	Up regulated
OM / YM	Mitotic cell	IMPA2	9.22473e-15	0.441223	0.763	0.679	1.88064e-10	Up regulated
OM / YM	Granular cell	CD2AP	1.95353e-10	0.441135	0.731	0.674	3.98267e-06	Up regulated
OM / YM	Basal cell	BCAS1	3.5848e-196	0.440884	0.111	0	7.30833e-192	Up regulated
OM / YM	Basal cell	OLFM2	5.83819e-65	0.440718	0.308	0.2	1.19023e-60	Up regulated
OM / YM	Macrophage	DAPK1	6.20541e-07	0.440588	0.726	0.643	0.012651	Up regulated
OM / YM	Fibroblast	PARP8	5.90502e-20	0.44052	0.592	0.472	1.20386e-15	Up regulated
OM / YM	Plasma cell	STRBP	1.90441e-09	0.440498	0.2	0.104	3.88253e-05	Up regulated
OM / YM	Granular cell	ST3GAL6	1.23686e-12	0.4404	0.357	0.25	2.52159e-08	Up regulated
OM / YM	Spinous cell	MYH9	7.79533e-106	0.44036	0.713	0.632	1.58923e-101	Up regulated
OM / YM	T cell	ITPR1	4.74322e-17	0.439527	0.358	0.26	9.67e-13	Up regulated
OM / YM	Spinous cell	ITSN1	1.29151e-92	0.439513	0.403	0.282	2.63301e-88	Up regulated
OM / YM	Mitotic cell	TIGAR	3.6244e-14	0.439323	0.457	0.307	7.38906e-10	Up regulated
OM / YM	Spinous cell	MINK1	8.01606e-167	0.439148	0.867	0.785	1.63423e-162	Up regulated
OM / YM	Plasma cell	ANKRD28	6.10656e-11	0.438561	0.763	0.69	1.24494e-06	Up regulated
OM / YM	Endothelial cell	MGMT	1.29377e-07	0.438337	0.569	0.462	0.0026376	Up regulated
OM / YM	Granular cell	NSUN7	5.12224e-11	0.437716	0.22	0.13	1.04427e-06	Up regulated
OM / YM	Spinous cell	TCAIM	2.94211e-118	0.437548	0.432	0.282	5.99808e-114	Up regulated
OM / YM	Fibroblast	ANKRD44	8.14133e-12	0.437324	0.409	0.311	1.65977e-07	Up regulated
OM / YM	Mitotic cell	CYFIP1	1.52026e-11	0.437311	0.664	0.596	3.09935e-07	Up regulated
OM / YM	Mitotic cell	THRAP3	3.40644e-13	0.437292	0.689	0.606	6.94471e-09	Up regulated
OM / YM	Fibroblast	SHC3	5.15311e-13	0.437287	0.248	0.155	1.05056e-08	Up regulated
OM / YM	Granular cell	AFAP1L2	1.3928e-10	0.436992	0.469	0.388	2.83951e-06	Up regulated
OM / YM	Basal cell	ABCC4	3.22319e-50	0.436748	0.384	0.293	6.57113e-46	Up regulated
OM / YM	Plasma cell	SLC25A12	3.17235e-07	0.436455	0.177	0.099	0.00646747	Up regulated
OM / YM	Fibroblast	EPB41L2	5.81738e-15	0.436147	0.645	0.573	1.18599e-10	Up regulated
OM / YM	Fibroblast	PDE7B	1.56645e-07	0.436093	0.617	0.56	0.00319352	Up regulated
OM / YM	Granular cell	LPIN1	2.92497e-22	0.435842	0.822	0.683	5.96314e-18	Up regulated
OM / YM	Spinous cell	JUP	3.53866e-149	0.435812	0.853	0.77	7.21426e-145	Up regulated
OM / YM	Basal cell	CHSY1	1.13913e-52	0.435623	0.281	0.187	2.32234e-48	Up regulated
OM / YM	Mitotic cell	RANGAP1	2.93545e-11	0.435604	0.5	0.393	5.9845e-07	Up regulated
OM / YM	Basal cell	PITPNC1	3.02913e-41	0.435283	0.391	0.305	6.17548e-37	Up regulated
OM / YM	Junctional epithelium	ARHGEF10	9.85492e-07	0.435201	0.49	0.382	0.0200912	Up regulated
OM / YM	Spinous cell	FAM184A	8.25114e-119	0.434869	0.475	0.332	1.68216e-114	Up regulated
OM / YM	Mitotic cell	TNS4	2.31177e-06	0.434656	0.549	0.506	0.04713	Up regulated
OM / YM	Fibroblast	TCF4	2.20531e-35	0.434436	0.895	0.808	4.49597e-31	Up regulated
OM / YM	Spinous cell	ADRA1A	2.39518e-48	0.434425	0.358	0.275	4.88306e-44	Up regulated
OM / YM	Endothelial cell	RAPGEF5	1.28524e-06	0.434315	0.692	0.617	0.0262022	Up regulated
OM / YM	Junctional epithelium	MAP2K1	1.81938e-09	0.433879	0.542	0.401	3.70916e-05	Up regulated
OM / YM	Fibroblast	ABL2	1.29572e-19	0.433859	0.511	0.387	2.64158e-15	Up regulated
OM / YM	Junctional epithelium	P4HB	2.42541e-07	0.433128	0.475	0.373	0.00494469	Up regulated
OM / YM	Granular cell	DGCR2	1.22581e-20	0.432944	0.812	0.734	2.49907e-16	Up regulated
OM / YM	Plasma cell	STT3B	1.19482e-08	0.43276	0.599	0.501	0.000243589	Up regulated
OM / YM	Spinous cell	PLEKHA7	5.89722e-100	0.432167	0.532	0.402	1.20227e-95	Up regulated
OM / YM	Endothelial cell	SLAIN2	1.23742e-06	0.43212	0.273	0.185	0.0252272	Up regulated
OM / YM	Mitotic cell	GTF2IRD1	1.02251e-09	0.43196	0.615	0.546	2.0846e-05	Up regulated
OM / YM	Basal cell	ANO1	1.82163e-38	0.431895	0.143	0.082	3.71375e-34	Up regulated
OM / YM	Fibroblast	MPPED2	3.69225e-13	0.431795	0.168	0.089	7.5274e-09	Up regulated
OM / YM	Granular cell	PLXNA2	6.72175e-07	0.431186	0.491	0.42	0.0137036	Up regulated
OM / YM	Endothelial cell	MEIS2	1.19589e-07	0.430516	0.205	0.118	0.00243807	Up regulated
OM / YM	Mitotic cell	AKAP6	1.65355e-07	0.4304	0.517	0.432	0.0033711	Up regulated
OM / YM	Spinous cell	SLC12A2	3.85265e-91	0.430381	0.334	0.212	7.8544e-87	Up regulated
OM / YM	Plasma cell	VAV1	4.50749e-09	0.430351	0.486	0.36	9.18943e-05	Up regulated
OM / YM	Fibroblast	PLCXD3	2.54786e-11	0.430252	0.123	0.059	5.19433e-07	Up regulated
OM / YM	Mitotic cell	SLC6A6	4.3653e-11	0.430185	0.553	0.453	8.89954e-07	Up regulated
OM / YM	Mitotic cell	ZMIZ1	2.27526e-08	0.430014	0.444	0.361	0.000463858	Up regulated
OM / YM	Granular cell	CDH1	1.35009e-11	0.429175	0.815	0.786	2.75243e-07	Up regulated
OM / YM	Junctional epithelium	PDE1C	2.75112e-07	0.429163	0.353	0.217	0.00560871	Up regulated
OM / YM	Fibroblast	SLC39A8	7.87871e-15	0.429104	0.192	0.104	1.60623e-10	Up regulated
OM / YM	T cell	PDCD6	6.32027e-12	0.428854	0.393	0.321	1.28851e-07	Up regulated
OM / YM	Plasma cell	C5orf34	9.33921e-09	0.42865	0.307	0.2	0.000190398	Up regulated
OM / YM	Mitotic cell	CENPE	1.72819e-07	0.428539	0.839	0.813	0.00352327	Up regulated
OM / YM	Fibroblast	IL16	2.22231e-14	0.428528	0.502	0.391	4.53061e-10	Up regulated
OM / YM	Mitotic cell	PPP6R2	1.53746e-12	0.428458	0.591	0.487	3.13443e-08	Up regulated
OM / YM	Mitotic cell	DDX31	1.79725e-08	0.42795	0.427	0.33	0.000366405	Up regulated
OM / YM	Mitotic cell	MED27	1.43524e-13	0.42787	0.697	0.602	2.92603e-09	Up regulated
OM / YM	Fibroblast	TSC22D2	8.59765e-29	0.427827	0.357	0.191	1.7528e-24	Up regulated
OM / YM	Spinous cell	A2ML1	6.73069e-55	0.427655	0.899	0.864	1.37218e-50	Up regulated
OM / YM	Mitotic cell	MTA1	3.57261e-10	0.427508	0.565	0.469	7.28348e-06	Up regulated
OM / YM	Fibroblast	SASH1	9.31905e-22	0.427405	0.707	0.567	1.89987e-17	Up regulated
OM / YM	Endothelial cell	BNC2	4.9946e-07	0.427369	0.627	0.528	0.0101825	Up regulated
OM / YM	Granular cell	ABLIM2	1.34902e-06	0.426083	0.57	0.532	0.0275024	Up regulated
OM / YM	Spinous cell	FMNL2	2.012e-33	0.426081	0.503	0.457	4.10186e-29	Up regulated
OM / YM	Granular cell	FAM83G	1.17624e-07	0.425686	0.405	0.344	0.00239799	Up regulated
OM / YM	Plasma cell	CARD11	3.86592e-09	0.425685	0.475	0.351	7.88145e-05	Up regulated
OM / YM	Fibroblast	SAMD4A	6.18043e-15	0.425498	0.619	0.534	1.26e-10	Up regulated
OM / YM	T cell	STARD9	1.14346e-25	0.425431	0.111	0.039	2.33117e-21	Up regulated
OM / YM	Fibroblast	MAP7	1.06741e-11	0.425324	0.251	0.163	2.17612e-07	Up regulated
OM / YM	Junctional epithelium	RRBP1	1.24644e-07	0.425124	0.563	0.467	0.00254112	Up regulated
OM / YM	Endothelial cell	NPNT	5.61086e-08	0.4248	0.103	0.04	0.00114389	Up regulated
OM / YM	Fibroblast	PDE7A	1.4721e-15	0.424763	0.262	0.161	3.00118e-11	Up regulated
OM / YM	Spinous cell	NECTIN1	6.16816e-95	0.42457	0.8	0.732	1.2575e-90	Up regulated
OM / YM	Mitotic cell	FOXK2	2.05267e-11	0.424331	0.582	0.472	4.18478e-07	Up regulated
OM / YM	Fibroblast	ASAP3	1.8986e-21	0.424071	0.391	0.25	3.87068e-17	Up regulated
OM / YM	Basal cell	TPM4	9.89424e-38	0.423707	0.331	0.255	2.01714e-33	Up regulated
OM / YM	Granular cell	PLCD1	9.50064e-12	0.423673	0.579	0.494	1.9369e-07	Up regulated
OM / YM	Spinous cell	HDAC4	4.77224e-77	0.423509	0.736	0.682	9.72917e-73	Up regulated
OM / YM	Mitotic cell	DDX54	8.43858e-11	0.423253	0.36	0.246	1.72037e-06	Up regulated
OM / YM	Granular cell	PPP6R3	1.89565e-16	0.423228	0.937	0.909	3.86467e-12	Up regulated
OM / YM	Junctional epithelium	THSD4	5.39166e-08	0.423195	0.927	0.923	0.0010992	Up regulated
OM / YM	Junctional epithelium	PRKCE	6.1e-09	0.422986	0.598	0.479	0.000124361	Up regulated
OM / YM	Junctional epithelium	ALDH1A1	8.57925e-17	0.422708	0.163	0.026	1.74905e-12	Up regulated
OM / YM	Mitotic cell	TRPM4	2.77141e-13	0.422589	0.43	0.297	5.65006e-09	Up regulated
OM / YM	Granular cell	RHBDL2	4.79373e-18	0.422563	0.709	0.611	9.77298e-14	Up regulated
OM / YM	Fibroblast	SCARB1	6.61767e-19	0.422159	0.21	0.104	1.34914e-14	Up regulated
OM / YM	Spinous cell	ABCC1	1.0863e-85	0.42213	0.738	0.666	2.21463e-81	Up regulated
OM / YM	Plasma cell	CRLF3	4.04674e-08	0.421995	0.252	0.153	0.000825008	Up regulated
OM / YM	T cell	PHTF2	2.87092e-17	0.421152	0.489	0.392	5.85294e-13	Up regulated
OM / YM	T cell	ABL2	4.4285e-17	0.421024	0.161	0.089	9.02838e-13	Up regulated
OM / YM	Basal cell	SPTBN1	3.02243e-58	0.420938	0.451	0.355	6.16182e-54	Up regulated
OM / YM	Mitotic cell	ANKRD62	2.62213e-18	0.420928	0.167	0.04	5.34574e-14	Up regulated
OM / YM	Spinous cell	HIVEP3	4.21089e-55	0.42079	0.311	0.224	8.58473e-51	Up regulated
OM / YM	Spinous cell	MAPKBP1	2.89795e-81	0.420726	0.643	0.55	5.90804e-77	Up regulated
OM / YM	Mitotic cell	DHCR24	6.70649e-10	0.420704	0.386	0.28	1.36725e-05	Up regulated
OM / YM	T cell	FLVCR2	1.11365e-12	0.420556	0.253	0.175	2.2704e-08	Up regulated
OM / YM	Granular cell	IL22RA1	3.42112e-17	0.420354	0.813	0.792	6.97463e-13	Up regulated
OM / YM	Fibroblast	CAMK1D	1.01191e-15	0.420313	0.535	0.411	2.06299e-11	Up regulated
OM / YM	Plasma cell	NAGK	1.35147e-08	0.420275	0.298	0.193	0.000275524	Up regulated
OM / YM	Mitotic cell	DNM2	2.28933e-15	0.420221	0.694	0.595	4.66726e-11	Up regulated
OM / YM	Plasma cell	TWSG1	3.75543e-08	0.420168	0.185	0.099	0.000765619	Up regulated
OM / YM	Granular cell	PPL	3.04647e-27	0.420079	0.996	0.974	6.21084e-23	Up regulated
OM / YM	Endothelial cell	FRMD6	8.36445e-08	0.41962	0.17	0.09	0.00170526	Up regulated
OM / YM	Basal cell	AHNAK	3.29206e-25	0.419533	0.508	0.476	6.71153e-21	Up regulated
OM / YM	Granular cell	KDM1B	1.98644e-16	0.419399	0.511	0.393	4.04975e-12	Up regulated
OM / YM	Granular cell	FBXW11	5.29077e-23	0.419067	0.892	0.857	1.07863e-18	Up regulated
OM / YM	Granular cell	LTBR	3.4584e-20	0.419039	0.386	0.248	7.05064e-16	Up regulated
OM / YM	T cell	SAMSN1	2.06597e-16	0.419024	0.478	0.378	4.2119e-12	Up regulated
OM / YM	Fibroblast	LNX1	2.93166e-22	0.41893	0.217	0.1	5.97678e-18	Up regulated
OM / YM	Junctional epithelium	SBNO2	2.70882e-08	0.418869	0.45	0.336	0.000552247	Up regulated
OM / YM	Granular cell	ANKRD11	4.35617e-28	0.418675	0.938	0.889	8.88093e-24	Up regulated
OM / YM	Basal cell	LSS	3.22419e-75	0.418658	0.232	0.125	6.57315e-71	Up regulated
OM / YM	Spinous cell	MAOB	1.54173e-44	0.418515	0.18	0.11	3.14313e-40	Up regulated
OM / YM	Fibroblast	SMARCA2	4.353e-17	0.418318	0.595	0.494	8.87447e-13	Up regulated
OM / YM	Fibroblast	PDZRN3	2.23799e-18	0.41816	0.816	0.732	4.56259e-14	Up regulated
OM / YM	Plasma cell	STIM1	2.12305e-09	0.418105	0.398	0.281	4.32826e-05	Up regulated
OM / YM	Macrophage	FYB1	2.21246e-06	0.418051	0.739	0.685	0.0451054	Up regulated
OM / YM	Fibroblast	GAS7	7.15474e-08	0.417741	0.193	0.132	0.00145864	Up regulated
OM / YM	Mitotic cell	EPS15L1	1.13437e-10	0.4177	0.507	0.405	2.31264e-06	Up regulated
OM / YM	Basal cell	SSBP3	1.38663e-41	0.417661	0.456	0.385	2.82692e-37	Up regulated
OM / YM	Fibroblast	SORBS1	2.78256e-12	0.417364	0.15	0.077	5.67281e-08	Up regulated
OM / YM	Mitotic cell	SREBF2	1.42617e-18	0.417337	0.901	0.857	2.90753e-14	Up regulated
OM / YM	Spinous cell	CBL	4.00796e-108	0.417177	0.424	0.289	8.17102e-104	Up regulated
OM / YM	Mitotic cell	EVA1C	1.09035e-06	0.417038	0.351	0.272	0.022229	Up regulated
OM / YM	Spinous cell	SREBF2	1.93314e-173	0.416987	0.897	0.814	3.94109e-169	Up regulated
OM / YM	Granular cell	EPS15L1	8.29844e-17	0.416732	0.487	0.365	1.6918e-12	Up regulated
OM / YM	Junctional epithelium	CHL1	2.04913e-07	0.416148	0.462	0.333	0.00417757	Up regulated
OM / YM	Fibroblast	B4GALT5	2.25389e-18	0.416128	0.355	0.229	4.595e-14	Up regulated
OM / YM	Mitotic cell	LYN	8.45617e-18	0.416023	0.164	0.04	1.72396e-13	Up regulated
OM / YM	Granular cell	TLE3	1.59166e-15	0.416006	0.445	0.335	3.24492e-11	Up regulated
OM / YM	Basal cell	ITGA3	6.28631e-43	0.415938	0.313	0.231	1.28159e-38	Up regulated
OM / YM	T cell	SSBP2	5.04325e-17	0.415521	0.534	0.438	1.02817e-12	Up regulated
OM / YM	Granular cell	LYN	3.13852e-23	0.415457	0.317	0.151	6.39851e-19	Up regulated
OM / YM	Endothelial cell	PPP3CA	8.69523e-14	0.415455	0.913	0.905	1.7727e-09	Up regulated
OM / YM	Fibroblast	HSD17B5	1.64765e-10	0.415308	0.153	0.086	3.35907e-06	Up regulated
OM / YM	Basal cell	IL15RA	5.07757e-46	0.415222	0.294	0.208	1.03517e-41	Up regulated
OM / YM	Junctional epithelium	MAPKBP1	5.44082e-11	0.415164	0.791	0.687	1.10922e-06	Up regulated
OM / YM	Basal cell	CFH	2.41961e-67	0.414922	0.714	0.625	4.93286e-63	Up regulated
OM / YM	Spinous cell	CYFIP1	4.48167e-142	0.414919	0.751	0.647	9.13679e-138	Up regulated
OM / YM	Junctional epithelium	GTF2IRD1	4.18589e-11	0.41491	0.785	0.699	8.53378e-07	Up regulated
OM / YM	T cell	MPP7	1.28891e-17	0.414865	0.453	0.348	2.62769e-13	Up regulated
OM / YM	Basal cell	ARNTL2	2.68406e-43	0.414619	0.411	0.327	5.47199e-39	Up regulated
OM / YM	Plasma cell	ZSWIM4	1.36947e-07	0.414515	0.166	0.086	0.00279195	Up regulated
OM / YM	Granular cell	RAB31	1.44432e-07	0.414431	0.762	0.764	0.00294453	Up regulated
OM / YM	Granular cell	SERPINB1	1.4899e-21	0.414213	0.8	0.626	3.03746e-17	Up regulated
OM / YM	Fibroblast	SCARA3	3.7138e-13	0.41419	0.219	0.131	7.57132e-09	Up regulated
OM / YM	Endothelial cell	TBC1D32	9.94966e-13	0.413941	0.185	0.075	2.02844e-08	Up regulated
OM / YM	Fibroblast	TMEM64	9.21573e-11	0.413442	0.299	0.217	1.87881e-06	Up regulated
OM / YM	Spinous cell	HK1	1.27849e-90	0.41342	0.623	0.538	2.60645e-86	Up regulated
OM / YM	Spinous cell	GSDMC	2.32838e-134	0.413285	0.736	0.637	4.74688e-130	Up regulated
OM / YM	Spinous cell	ACTN4	3.23061e-89	0.41294	0.727	0.646	6.58625e-85	Up regulated
OM / YM	Granular cell	MAP4K4	8.68429e-10	0.41294	0.783	0.748	1.77047e-05	Up regulated
OM / YM	Granular cell	CERS3	5.97729e-28	0.412747	0.97	0.927	1.21859e-23	Up regulated
OM / YM	Spinous cell	IFFO2	4.85375e-13	0.412647	0.446	0.42	9.89534e-09	Up regulated
OM / YM	Basal cell	NFIC	3.48109e-55	0.412329	0.466	0.381	7.0969e-51	Up regulated
OM / YM	T cell	FMNL3	2.74948e-17	0.412288	0.162	0.089	5.60536e-13	Up regulated
OM / YM	Spinous cell	RRBP1	2.58353e-99	0.411914	0.361	0.238	5.26705e-95	Up regulated
OM / YM	Plasma cell	ZHX2	9.29341e-08	0.411682	0.32	0.218	0.00189465	Up regulated
OM / YM	Junctional epithelium	CARS	1.70822e-08	0.41168	0.297	0.177	0.000348254	Up regulated
OM / YM	Plasma cell	DTNB	2.43098e-06	0.411611	0.45	0.355	0.0495605	Up regulated
OM / YM	T cell	B3GNTL1	7.0348e-18	0.411587	0.195	0.113	1.43418e-13	Up regulated
OM / YM	Plasma cell	TRANK1	5.47821e-07	0.41102	0.394	0.29	0.0111684	Up regulated
OM / YM	Fibroblast	ANKRD28	1.44323e-18	0.410881	0.69	0.576	2.94232e-14	Up regulated
OM / YM	Granular cell	CAPN1	4.28567e-11	0.410821	0.359	0.266	8.73719e-07	Up regulated
OM / YM	Fibroblast	PTGER3	2.58242e-12	0.4108	0.302	0.202	5.26479e-08	Up regulated
OM / YM	Plasma cell	LRRC1	1.56993e-10	0.409993	0.127	0.042	3.20062e-06	Up regulated
OM / YM	Spinous cell	POLB	1.00744e-107	0.409587	0.663	0.564	2.05386e-103	Up regulated
OM / YM	Endothelial cell	SLC20A2	1.02311e-07	0.409277	0.36	0.254	0.00208582	Up regulated
OM / YM	Spinous cell	ANXA1	5.05674e-24	0.409062	0.454	0.386	1.03092e-19	Up regulated
OM / YM	Junctional epithelium	LAMA5	1.28582e-06	0.408927	0.464	0.372	0.026214	Up regulated
OM / YM	Basal cell	KLHL29	2.92581e-32	0.408729	0.207	0.142	5.96485e-28	Up regulated
OM / YM	Fibroblast	PARD3	4.77151e-25	0.408625	0.565	0.385	9.72767e-21	Up regulated
OM / YM	Mitotic cell	PDPK1	9.55366e-12	0.408391	0.579	0.481	1.94771e-07	Up regulated
OM / YM	Granular cell	GFOD2	5.77626e-18	0.407922	0.744	0.621	1.17761e-13	Up regulated
OM / YM	Fibroblast	DAPK1	1.00258e-13	0.407768	0.59	0.503	2.04395e-09	Up regulated
OM / YM	Endothelial cell	ATP2C1	5.47284e-08	0.407735	0.468	0.352	0.00111575	Up regulated
OM / YM	Granular cell	PTPRA	1.67602e-15	0.407535	0.76	0.679	3.41691e-11	Up regulated
OM / YM	Plasma cell	CAB39	1.22955e-11	0.407518	0.75	0.71	2.50668e-07	Up regulated
OM / YM	Granular cell	DHCR24	2.2314e-13	0.4074	0.397	0.294	4.54915e-09	Up regulated
OM / YM	Mitotic cell	USP36	4.81797e-09	0.407052	0.474	0.384	9.8224e-05	Up regulated
OM / YM	Junctional epithelium	IKBKB	1.54243e-10	0.407052	0.75	0.668	3.14455e-06	Up regulated
OM / YM	Basal cell	TIGAR	4.70269e-84	0.406955	0.202	0.095	9.58738e-80	Up regulated
OM / YM	Mitotic cell	FAM222B	4.87996e-10	0.406818	0.304	0.193	9.94878e-06	Up regulated
OM / YM	Mitotic cell	BCR	5.76261e-09	0.406619	0.399	0.296	0.000117482	Up regulated
OM / YM	Endothelial cell	MAGI1	8.26503e-11	0.406605	0.938	0.925	1.68499e-06	Up regulated
OM / YM	T cell	BMPR2	5.45011e-10	0.406518	0.239	0.176	1.11111e-05	Up regulated
OM / YM	Granular cell	TAOK3	9.78891e-20	0.406411	0.81	0.727	1.99566e-15	Up regulated
OM / YM	Mitotic cell	CCNF	6.07931e-08	0.406377	0.473	0.379	0.00123939	Up regulated
OM / YM	Granular cell	AGAP1	1.85923e-12	0.406204	0.678	0.604	3.79042e-08	Up regulated
OM / YM	Granular cell	ELL	1.65368e-13	0.406075	0.778	0.742	3.37135e-09	Up regulated
OM / YM	Mitotic cell	MMP28	3.65105e-08	0.406038	0.195	0.108	0.00074434	Up regulated
OM / YM	Granular cell	ALDH3A2	5.8735e-19	0.405986	0.312	0.178	1.19743e-14	Up regulated
OM / YM	Endothelial cell	KATNBL1	1.82687e-11	0.405886	0.49	0.342	3.72445e-07	Up regulated
OM / YM	Basal cell	CAPN1	2.26182e-61	0.405879	0.364	0.26	4.61117e-57	Up regulated
OM / YM	T cell	CAPG	3.26305e-20	0.405714	0.133	0.062	6.65238e-16	Up regulated
OM / YM	Fibroblast	EDNRA	1.7177e-13	0.405606	0.595	0.503	3.50187e-09	Up regulated
OM / YM	Mitotic cell	HDAC4	1.8974e-09	0.405606	0.571	0.486	3.86824e-05	Up regulated
OM / YM	Spinous cell	WWC1	2.17415e-51	0.405561	0.421	0.342	4.43244e-47	Up regulated
OM / YM	Granular cell	KLK12	2.63553e-13	0.405432	0.543	0.465	5.37305e-09	Up regulated
OM / YM	Spinous cell	ANKRD11	4.86352e-130	0.405262	0.882	0.811	9.91526e-126	Up regulated
OM / YM	Mitotic cell	FAT2	8.32472e-09	0.40501	0.689	0.635	0.000169716	Up regulated
OM / YM	Granular cell	HUWE1	1.91603e-14	0.404937	0.751	0.687	3.90622e-10	Up regulated
OM / YM	Junctional epithelium	PLEK2	5.90781e-08	0.404765	0.643	0.565	0.00120442	Up regulated
OM / YM	T cell	KLF8	7.82862e-19	0.404606	0.113	0.05	1.59602e-14	Up regulated
OM / YM	Junctional epithelium	RETSAT	2.91459e-08	0.404533	0.527	0.432	0.000594197	Up regulated
OM / YM	Mitotic cell	FAM129B	1.4625e-07	0.404313	0.586	0.524	0.0029816	Up regulated
OM / YM	Plasma cell	TUBB	1.7904e-08	0.404138	0.173	0.088	0.000365008	Up regulated
OM / YM	T cell	FBXO42	3.70593e-16	0.403639	0.336	0.244	7.55528e-12	Up regulated
OM / YM	Basal cell	ADCY3	6.42118e-53	0.403611	0.326	0.231	1.30909e-48	Up regulated
OM / YM	Endothelial cell	ANXA2	5.39929e-09	0.403576	0.27	0.158	0.000110075	Up regulated
OM / YM	Plasma cell	SLC15A2	1.93838e-15	0.403563	0.891	0.845	3.95177e-11	Up regulated
OM / YM	Plasma cell	PLCL2	1.97229e-10	0.403523	0.693	0.592	4.0209e-06	Up regulated
OM / YM	Mitotic cell	FAM83F	1.42093e-12	0.403514	0.349	0.216	2.89685e-08	Up regulated
OM / YM	Fibroblast	ENPP1	4.35403e-13	0.40343	0.192	0.108	8.87656e-09	Up regulated
OM / YM	Basal cell	EFNA5	5.96239e-14	0.403229	0.71	0.696	1.21555e-09	Up regulated
OM / YM	Granular cell	DENND1B	1.75234e-07	0.403178	0.595	0.54	0.0035725	Up regulated
OM / YM	Fibroblast	CNTN1	2.59033e-21	0.403141	0.14	0.047	5.2809e-17	Up regulated
OM / YM	Mitotic cell	CAPZB	4.86755e-11	0.403117	0.665	0.581	9.92348e-07	Up regulated
OM / YM	Junctional epithelium	FHDC1	9.51342e-07	0.402776	0.351	0.244	0.019395	Up regulated
OM / YM	Granular cell	HSD17B4	4.51938e-08	0.402656	0.492	0.433	0.000921366	Up regulated
OM / YM	Granular cell	USP43	1.15272e-10	0.402634	0.551	0.462	2.35004e-06	Up regulated
OM / YM	Fibroblast	PTGFR	5.44201e-12	0.402565	0.212	0.13	1.10946e-07	Up regulated
OM / YM	Spinous cell	LRP8	1.48828e-110	0.402374	0.192	0.08	3.03415e-106	Up regulated
OM / YM	Fibroblast	STK39	4.59421e-19	0.402146	0.423	0.277	9.36622e-15	Up regulated
OM / YM	Spinous cell	MYH14	2.78581e-69	0.402093	0.604	0.524	5.67943e-65	Up regulated
OM / YM	Granular cell	KLHL29	1.93103e-08	0.401959	0.257	0.175	0.000393679	Up regulated
OM / YM	Fibroblast	DIAPH1	6.65249e-21	0.401813	0.177	0.075	1.35624e-16	Up regulated
OM / YM	Granular cell	PDPK1	5.87748e-12	0.401735	0.602	0.547	1.19824e-07	Up regulated
OM / YM	Granular cell	C6orf132	1.27828e-10	0.401734	0.934	0.92	2.60602e-06	Up regulated
OM / YM	Basal cell	ABCC1	4.9703e-82	0.401731	0.814	0.758	1.0133e-77	Up regulated
OM / YM	Spinous cell	SCARB1	2.37808e-132	0.401273	0.28	0.137	4.84819e-128	Up regulated
OM / YM	Spinous cell	GNB1	1.05636e-122	0.401244	0.566	0.44	2.1536e-118	Up regulated
OM / YM	Spinous cell	HTT	4.82466e-96	0.400999	0.713	0.621	9.83603e-92	Up regulated
OM / YM	Granular cell	TNFRSF1A	2.14044e-14	0.40088	0.605	0.503	4.36371e-10	Up regulated
OM / YM	Mitotic cell	MYOF	9.89373e-10	0.400779	0.835	0.797	2.01703e-05	Up regulated
OM / YM	Mitotic cell	MYH9	8.98128e-10	0.400517	0.847	0.826	1.83101e-05	Up regulated
OM / YM	Granular cell	RALGAPA1	2.3612e-12	0.400371	0.758	0.688	4.81378e-08	Up regulated
OM / YM	Granular cell	IKBKB	1.04367e-16	0.400306	0.716	0.642	2.12773e-12	Up regulated
OM / YM	Granular cell	STAM	2.52472e-18	0.400259	0.735	0.621	5.14714e-14	Up regulated
OM / YM	Spinous cell	ARRB1	5.16499e-70	0.400187	0.478	0.386	1.05299e-65	Up regulated
OM / YM	Junctional epithelium	PAXBP1	5.39575e-08	0.400186	0.641	0.561	0.00110003	Up regulated
OM / YM	Fibroblast	SIK2	5.57555e-12	0.400122	0.345	0.252	1.13669e-07	Up regulated
OM / YM	Fibroblast	EEPD1	1.42016e-12	0.40012	0.18	0.101	2.89527e-08	Up regulated
OM / YM	Spinous cell	FRMD6	5.84023e-110	0.400068	0.725	0.622	1.19065e-105	Up regulated
OM / YM	Pericyte	LIN7C	1.11317e-06	0.400015	0.11	0.013	0.0226941	Up regulated
OM / YM	Plasma cell	PTPN2	8.06123e-08	0.399645	0.453	0.344	0.00164344	Up regulated
OM / YM	T cell	ANKRD6	2.35447e-16	0.399617	0.303	0.21	4.80006e-12	Up regulated
OM / YM	Plasma cell	MYO6	2.89045e-09	0.399572	0.228	0.125	5.89276e-05	Up regulated
OM / YM	Plasma cell	NCOA3	7.15288e-09	0.399437	0.676	0.578	0.000145826	Up regulated
OM / YM	Basal cell	ARHGAP35	1.95848e-54	0.399378	0.467	0.375	3.99276e-50	Up regulated
OM / YM	Plasma cell	PPP4R3B	2.86573e-09	0.399223	0.537	0.415	5.84236e-05	Up regulated
OM / YM	T cell	KLRB1	2.88643e-12	0.399098	0.216	0.145	5.88456e-08	Up regulated
OM / YM	Plasma cell	FERMT3	5.13874e-08	0.398879	0.388	0.282	0.00104763	Up regulated
OM / YM	Granular cell	PLEKHG6	3.45405e-09	0.398513	0.544	0.491	7.04178e-05	Up regulated
OM / YM	Endothelial cell	RTN4	4.95915e-08	0.398493	0.505	0.397	0.00101102	Up regulated
OM / YM	Spinous cell	CD82	3.34245e-109	0.398404	0.328	0.197	6.81424e-105	Up regulated
OM / YM	Mitotic cell	DUOX1	2.0389e-07	0.398141	0.397	0.311	0.00415671	Up regulated
OM / YM	T cell	ASIC2	4.00547e-10	0.397727	0.168	0.11	8.16596e-06	Up regulated
OM / YM	Mitotic cell	HK1	1.81112e-08	0.397556	0.548	0.468	0.000369233	Up regulated
OM / YM	Basal cell	XPR1	3.36917e-59	0.397397	0.567	0.472	6.86873e-55	Up regulated
OM / YM	Junctional epithelium	NRP1	1.01084e-07	0.397364	0.189	0.089	0.0020608	Up regulated
OM / YM	Plasma cell	RHOQ	1.75911e-09	0.397263	0.488	0.36	3.5863e-05	Up regulated
OM / YM	Spinous cell	NCK2	8.95042e-87	0.397087	0.562	0.458	1.82472e-82	Up regulated
OM / YM	Granular cell	ERP44	9.90815e-12	0.397057	0.655	0.595	2.01997e-07	Up regulated
OM / YM	Endothelial cell	INTS6	1.16638e-08	0.39701	0.437	0.32	0.000237789	Up regulated
OM / YM	Fibroblast	TIAM2	1.09715e-10	0.39697	0.475	0.392	2.23676e-06	Up regulated
OM / YM	Fibroblast	NEDD4L	1.89203e-22	0.396863	0.32	0.177	3.85729e-18	Up regulated
OM / YM	Fibroblast	UTRN	2.021e-27	0.396557	0.877	0.745	4.1202e-23	Up regulated
OM / YM	Spinous cell	ATP9A	2.014e-92	0.396239	0.579	0.474	4.10594e-88	Up regulated
OM / YM	Plasma cell	KANSL1L	9.16527e-07	0.396227	0.379	0.284	0.0186852	Up regulated
OM / YM	Mitotic cell	TPM4	9.11352e-07	0.396162	0.589	0.518	0.0185797	Up regulated
OM / YM	Macrophage	ZFYVE9	1.61884e-08	0.396028	0.185	0.076	0.000330032	Up regulated
OM / YM	Granular cell	UBE2O	1.22502e-06	0.39597	0.556	0.51	0.0249745	Up regulated
OM / YM	Basal cell	MANBA	2.4074e-61	0.395963	0.492	0.386	4.90798e-57	Up regulated
OM / YM	Granular cell	LMBR1L	1.21566e-13	0.395202	0.672	0.606	2.47837e-09	Up regulated
OM / YM	Granular cell	ERCC6	7.45789e-10	0.394955	0.315	0.228	1.52044e-05	Up regulated
OM / YM	Mitotic cell	URB1	1.11536e-08	0.394951	0.376	0.272	0.000227388	Up regulated
OM / YM	Spinous cell	SPTAN1	4.67051e-93	0.394168	0.684	0.589	9.52176e-89	Up regulated
OM / YM	Spinous cell	SRSF5	4.69535e-173	0.394031	0.663	0.517	9.57242e-169	Up regulated
OM / YM	Plasma cell	RNF13	1.98196e-06	0.393998	0.309	0.221	0.0404063	Up regulated
OM / YM	Spinous cell	ACSL3	7.74638e-96	0.393838	0.591	0.475	1.57926e-91	Up regulated
OM / YM	Basal cell	MSN	3.67438e-50	0.393743	0.294	0.201	7.49096e-46	Up regulated
OM / YM	Fibroblast	APELA	8.11311e-16	0.393694	0.283	0.172	1.65402e-11	Up regulated
OM / YM	Junctional epithelium	EGFR	3.21258e-09	0.393564	0.94	0.932	6.54949e-05	Up regulated
OM / YM	Junctional epithelium	UBE2F	9.19295e-07	0.393392	0.43	0.327	0.0187417	Up regulated
OM / YM	Granular cell	SCNN1A	7.43885e-28	0.393315	0.988	0.906	1.51656e-23	Up regulated
OM / YM	Endothelial cell	B4GALT5	4.79062e-07	0.393291	0.352	0.257	0.00976663	Up regulated
OM / YM	Junctional epithelium	PPP6R2	6.06433e-09	0.393128	0.587	0.485	0.000123634	Up regulated
OM / YM	Endothelial cell	MBD2	1.15988e-08	0.392933	0.366	0.249	0.000236464	Up regulated
OM / YM	T cell	SLC6A6	2.52636e-15	0.392796	0.459	0.373	5.15049e-11	Up regulated
OM / YM	Fibroblast	RIN2	9.38436e-19	0.392631	0.679	0.559	1.91319e-14	Up regulated
OM / YM	Spinous cell	KIAA0232	2.07495e-66	0.392516	0.695	0.634	4.2302e-62	Up regulated
OM / YM	Junctional epithelium	DNM2	5.23923e-09	0.392464	0.718	0.633	0.000106812	Up regulated
OM / YM	Fibroblast	KLF12	3.13349e-10	0.392369	0.328	0.242	6.38825e-06	Up regulated
OM / YM	Basal cell	LARGE1	7.10447e-58	0.392328	0.688	0.62	1.44839e-53	Up regulated
OM / YM	Granular cell	MTHFD1L	3.38505e-13	0.392066	0.677	0.575	6.9011e-09	Up regulated
OM / YM	T cell	IMMP2L	1.02079e-17	0.392045	0.689	0.61	2.08109e-13	Up regulated
OM / YM	Mitotic cell	WDR1	9.8126e-10	0.391927	0.314	0.207	2.00049e-05	Up regulated
OM / YM	Fibroblast	CD47	3.84985e-21	0.391876	0.474	0.338	7.84869e-17	Up regulated
OM / YM	Spinous cell	KIF5B	3.43375e-98	0.391819	0.615	0.516	7.00038e-94	Up regulated
OM / YM	T cell	SERTAD2	9.9954e-09	0.391541	0.148	0.1	0.000203776	Up regulated
OM / YM	Granular cell	MAGT1	4.40258e-13	0.391421	0.371	0.264	8.97553e-09	Up regulated
OM / YM	T cell	CAMSAP1	1.9532e-24	0.391417	0.12	0.047	3.982e-20	Up regulated
OM / YM	Spinous cell	IRAK2	2.1819e-75	0.391326	0.339	0.231	4.44824e-71	Up regulated
OM / YM	Granular cell	WAPL	1.7326e-19	0.391245	0.873	0.802	3.53226e-15	Up regulated
OM / YM	Granular cell	SLC8B1	4.89739e-15	0.391027	0.363	0.246	9.9843e-11	Up regulated
OM / YM	Basal cell	ETV6	3.55496e-43	0.390975	0.593	0.533	7.24749e-39	Up regulated
OM / YM	T cell	EEF2K	1.07869e-13	0.390958	0.22	0.145	2.19912e-09	Up regulated
OM / YM	Basal cell	PHLDB2	3.75743e-47	0.39087	0.433	0.341	7.66028e-43	Up regulated
OM / YM	Junctional epithelium	SRPK1	5.23032e-07	0.390641	0.682	0.633	0.0106631	Up regulated
OM / YM	Fibroblast	IGFBP4	3.052e-10	0.39061	0.561	0.476	6.22211e-06	Up regulated
OM / YM	T cell	RNF130	2.73613e-15	0.390518	0.125	0.064	5.57814e-11	Up regulated
OM / YM	Fibroblast	ARHGEF12	3.12492e-21	0.390041	0.597	0.448	6.37077e-17	Up regulated
OM / YM	Plasma cell	SLC47A1	1.19239e-10	0.389922	0.128	0.042	2.43092e-06	Up regulated
OM / YM	Spinous cell	RALB	3.18979e-101	0.389909	0.423	0.294	6.50303e-97	Up regulated
OM / YM	Fibroblast	TMEM65	2.95823e-14	0.3898	0.204	0.116	6.03094e-10	Up regulated
OM / YM	Basal cell	MYO1B	1.06304e-49	0.389736	0.155	0.079	2.16721e-45	Up regulated
OM / YM	Spinous cell	PPFIA1	1.9336e-103	0.389565	0.493	0.372	3.94203e-99	Up regulated
OM / YM	Spinous cell	EZR	4.05472e-84	0.389507	0.818	0.753	8.26635e-80	Up regulated
OM / YM	Granular cell	ARPC1A	1.42983e-13	0.389422	0.44	0.337	2.915e-09	Up regulated
OM / YM	Fibroblast	RICTOR	8.76874e-17	0.389186	0.602	0.471	1.78768e-12	Up regulated
OM / YM	Fibroblast	DIAPH2	2.38837e-15	0.389146	0.718	0.624	4.86916e-11	Up regulated
OM / YM	Mitotic cell	TNK2	1.68797e-07	0.388953	0.596	0.541	0.00344126	Up regulated
OM / YM	Mitotic cell	MMS22L	9.47225e-13	0.388928	0.666	0.552	1.93111e-08	Up regulated
OM / YM	Fibroblast	SPECC1	5.00689e-11	0.388833	0.284	0.199	1.02075e-06	Up regulated
OM / YM	Mitotic cell	SRPK1	6.32867e-11	0.388654	0.704	0.65	1.29023e-06	Up regulated
OM / YM	Endothelial cell	ANXA4	1.26383e-09	0.388574	0.417	0.286	2.57658e-05	Up regulated
OM / YM	Spinous cell	MTSS1	1.2344e-78	0.387954	0.927	0.897	2.51657e-74	Up regulated
OM / YM	Mitotic cell	ZNRF3	1.11016e-07	0.387882	0.406	0.31	0.00226328	Up regulated
OM / YM	Spinous cell	DIAPH1	3.72819e-84	0.387763	0.525	0.412	7.60065e-80	Up regulated
OM / YM	Basal cell	CHST11	1.62683e-35	0.387485	0.533	0.468	3.31662e-31	Up regulated
OM / YM	Plasma cell	LNPK	1.6034e-07	0.387406	0.104	0.041	0.00326885	Up regulated
OM / YM	Spinous cell	PYGL	2.00832e-86	0.387192	0.441	0.328	4.09435e-82	Up regulated
OM / YM	Mitotic cell	FASTKD1	2.45399e-11	0.387187	0.436	0.306	5.00295e-07	Up regulated
OM / YM	Spinous cell	RETSAT	4.35365e-100	0.386944	0.45	0.329	8.87579e-96	Up regulated
OM / YM	Junctional epithelium	TBC1D2	5.72389e-08	0.386492	0.781	0.745	0.00116693	Up regulated
OM / YM	Fibroblast	WWTR1	5.36881e-14	0.386406	0.605	0.513	1.09454e-09	Up regulated
OM / YM	Basal cell	ROR2	1.12875e-27	0.386253	0.299	0.233	2.30119e-23	Up regulated
OM / YM	Plasma cell	SLC41A2	2.01887e-10	0.386243	0.531	0.386	4.11587e-06	Up regulated
OM / YM	Granular cell	SURF4	1.14032e-17	0.385707	0.523	0.401	2.32476e-13	Up regulated
OM / YM	Granular cell	UBE2F	5.20727e-14	0.385582	0.471	0.358	1.06161e-09	Up regulated
OM / YM	Fibroblast	IFI16	2.04699e-21	0.385339	0.718	0.61	4.17319e-17	Up regulated
OM / YM	Spinous cell	CYP4F22	3.03073e-67	0.385336	0.247	0.154	6.17874e-63	Up regulated
OM / YM	Basal cell	RHBDL2	5.95635e-59	0.385335	0.438	0.336	1.21432e-54	Up regulated
OM / YM	Fibroblast	PIK3CB	9.27977e-10	0.385263	0.289	0.206	1.89187e-05	Up regulated
OM / YM	Spinous cell	ACSS2	1.36819e-84	0.385237	0.441	0.33	2.78933e-80	Up regulated
OM / YM	Spinous cell	KIF21A	1.17192e-80	0.385212	0.69	0.596	2.3892e-76	Up regulated
OM / YM	Plasma cell	SAMSN1	1.55708e-06	0.385182	0.204	0.125	0.0317441	Up regulated
OM / YM	Plasma cell	PPP1CB	1.22028e-07	0.385168	0.412	0.308	0.00248779	Up regulated
OM / YM	Basal cell	CDCP1	2.03357e-54	0.385157	0.567	0.487	4.14585e-50	Up regulated
OM / YM	Spinous cell	AKAP11	1.21124e-76	0.385106	0.419	0.319	2.46935e-72	Up regulated
OM / YM	Mitotic cell	ARSB	7.4748e-11	0.385026	0.186	0.084	1.52389e-06	Up regulated
OM / YM	Fibroblast	STIM1	5.99582e-18	0.38477	0.28	0.161	1.22237e-13	Up regulated
OM / YM	Basal cell	FAM83F	3.06586e-64	0.384546	0.226	0.129	6.25036e-60	Up regulated
OM / YM	Fibroblast	EPHX1	9.75438e-15	0.384463	0.327	0.223	1.98863e-10	Up regulated
OM / YM	Granular cell	ACAP2	9.7547e-15	0.384442	0.756	0.688	1.98869e-10	Up regulated
OM / YM	Basal cell	NECTIN1	5.72972e-34	0.384375	0.35	0.278	1.16812e-29	Up regulated
OM / YM	Spinous cell	ENPP3	6.63969e-67	0.384272	0.114	0.044	1.35363e-62	Up regulated
OM / YM	Spinous cell	SRGAP1	6.04285e-28	0.384119	0.194	0.139	1.23196e-23	Up regulated
OM / YM	Basal cell	MAOB	2.50846e-23	0.384097	0.268	0.208	5.114e-19	Up regulated
OM / YM	Spinous cell	GAK	6.76438e-91	0.383704	0.471	0.359	1.37905e-86	Up regulated
OM / YM	Junctional epithelium	PTPN11	5.5621e-07	0.383578	0.593	0.518	0.0113395	Up regulated
OM / YM	Plasma cell	BIN2	1.90208e-07	0.383524	0.394	0.286	0.00387777	Up regulated
OM / YM	Mitotic cell	JUP	9.32488e-08	0.383369	0.566	0.492	0.00190106	Up regulated
OM / YM	Plasma cell	GAS6	1.51774e-12	0.383308	0.114	0.026	3.09422e-08	Up regulated
OM / YM	Spinous cell	DNM2	1.49167e-108	0.383255	0.692	0.597	3.04106e-104	Up regulated
OM / YM	Mitotic cell	DOT1L	1.37871e-07	0.383229	0.448	0.366	0.00281078	Up regulated
OM / YM	Junctional epithelium	PTPN2	3.57272e-07	0.382863	0.63	0.558	0.00728371	Up regulated
OM / YM	Mitotic cell	BDKRB1	2.2899e-07	0.382731	0.345	0.252	0.00466843	Up regulated
OM / YM	T cell	RBPJ	7.29137e-10	0.382706	0.669	0.63	1.48649e-05	Up regulated
OM / YM	Junctional epithelium	SERINC2	1.45056e-07	0.382631	0.394	0.284	0.00295725	Up regulated
OM / YM	Basal cell	ADORA2B	4.01662e-37	0.382501	0.278	0.203	8.18868e-33	Up regulated
OM / YM	Plasma cell	AHCYL2	4.70998e-07	0.382275	0.12	0.053	0.00960225	Up regulated
OM / YM	Fibroblast	RABGAP1L	5.65372e-17	0.382268	0.669	0.544	1.15262e-12	Up regulated
OM / YM	Endothelial cell	NFAT5	3.90054e-09	0.382192	0.746	0.698	7.95204e-05	Up regulated
OM / YM	Granular cell	PTPRF	4.08736e-11	0.38218	0.438	0.344	8.3329e-07	Up regulated
OM / YM	Granular cell	FAM184A	7.06565e-16	0.382164	0.338	0.211	1.44047e-11	Up regulated
OM / YM	Junctional epithelium	KIAA1671	5.66598e-07	0.382125	0.564	0.462	0.0115512	Up regulated
OM / YM	Plasma cell	NDFIP2	5.30691e-07	0.38187	0.162	0.088	0.0108192	Up regulated
OM / YM	Plasma cell	SRPK2	1.64095e-08	0.381798	0.649	0.589	0.000334541	Up regulated
OM / YM	T cell	JAKMIP2	8.82268e-08	0.381568	0.297	0.24	0.00179868	Up regulated
OM / YM	Fibroblast	ZNF608	1.13069e-06	0.381484	0.348	0.287	0.0230513	Up regulated
OM / YM	Plasma cell	HOOK1	6.1914e-09	0.381387	0.24	0.138	0.000126224	Up regulated
OM / YM	Junctional epithelium	MVP	2.57674e-09	0.38128	0.675	0.575	5.2532e-05	Up regulated
OM / YM	Mitotic cell	INCENP	2.57803e-09	0.381263	0.554	0.452	5.25583e-05	Up regulated
OM / YM	Basal cell	PPRC1	1.19695e-65	0.381259	0.233	0.133	2.44022e-61	Up regulated
OM / YM	Granular cell	SH3YL1	7.14549e-16	0.381257	0.572	0.482	1.45675e-11	Up regulated
OM / YM	Spinous cell	CFH	6.73278e-83	0.381242	0.378	0.253	1.37261e-78	Up regulated
OM / YM	Spinous cell	ENDOU	3.0995e-37	0.381146	0.385	0.325	6.31894e-33	Up regulated
OM / YM	Basal cell	PHACTR1	9.89583e-25	0.381077	0.382	0.32	2.01746e-20	Up regulated
OM / YM	Granular cell	HBEGF	1.33331e-07	0.381027	0.19	0.12	0.00271822	Up regulated
OM / YM	Fibroblast	LRP11	4.65885e-14	0.380967	0.45	0.344	9.49799e-10	Up regulated
OM / YM	Basal cell	FAT2	8.48677e-46	0.380878	0.545	0.483	1.7302e-41	Up regulated
OM / YM	Basal cell	JUP	9.77648e-40	0.3808	0.33	0.25	1.99313e-35	Up regulated
OM / YM	Granular cell	KIAA0556	1.19422e-11	0.380749	0.566	0.477	2.43467e-07	Up regulated
OM / YM	Basal cell	PPP2R2D	2.35364e-53	0.380625	0.522	0.446	4.79837e-49	Up regulated
OM / YM	Fibroblast	MKL2	3.17975e-22	0.380479	0.462	0.305	6.48256e-18	Up regulated
OM / YM	Mitotic cell	ZC3H7B	7.92077e-08	0.380453	0.449	0.368	0.00161481	Up regulated
OM / YM	Plasma cell	RHOT1	3.35619e-07	0.380321	0.198	0.115	0.00684226	Up regulated
OM / YM	Granular cell	USP4	2.20482e-15	0.380221	0.745	0.689	4.49497e-11	Up regulated
OM / YM	Junctional epithelium	RBBP8	6.6732e-07	0.380204	0.664	0.59	0.0136047	Up regulated
OM / YM	Granular cell	IDH1	2.20438e-12	0.380135	0.129	0.051	4.49406e-08	Up regulated
OM / YM	Junctional epithelium	ETV6	3.78943e-11	0.380066	0.895	0.859	7.72551e-07	Up regulated
OM / YM	Fibroblast	LRIG1	1.66761e-11	0.380055	0.146	0.078	3.39975e-07	Up regulated
OM / YM	Granular cell	SLC45A4	4.55323e-10	0.379936	0.411	0.321	9.28266e-06	Up regulated
OM / YM	Junctional epithelium	ARHGAP35	4.58963e-10	0.37991	0.591	0.462	9.35688e-06	Up regulated
OM / YM	Junctional epithelium	ATP2B4	4.74819e-07	0.379832	0.536	0.424	0.00968013	Up regulated
OM / YM	T cell	ANKH	1.45832e-12	0.379637	0.283	0.204	2.97307e-08	Up regulated
OM / YM	Plasma cell	RNF144A	4.54111e-07	0.379636	0.148	0.077	0.00925795	Up regulated
OM / YM	Basal cell	PRKCA	2.27115e-47	0.379275	0.716	0.684	4.63018e-43	Up regulated
OM / YM	Basal cell	PDE1C	3.76212e-73	0.37926	0.1	0.028	7.66983e-69	Up regulated
OM / YM	Spinous cell	USP43	4.57929e-93	0.379104	0.301	0.18	9.33581e-89	Up regulated
OM / YM	Basal cell	BCL11B	1.11084e-36	0.379093	0.43	0.36	2.26468e-32	Up regulated
OM / YM	Plasma cell	JAZF1	3.61545e-07	0.379065	0.417	0.314	0.00737081	Up regulated
OM / YM	Mitotic cell	SLC25A25	6.06921e-08	0.378996	0.27	0.176	0.00123733	Up regulated
OM / YM	Mitotic cell	CHL1	1.18874e-06	0.378864	0.506	0.428	0.0242348	Up regulated
OM / YM	Fibroblast	RUNX2	2.32013e-09	0.378802	0.81	0.769	4.73006e-05	Up regulated
OM / YM	Plasma cell	MTM1	8.91613e-07	0.378634	0.164	0.09	0.0181773	Up regulated
OM / YM	Fibroblast	OXCT1	5.82516e-21	0.378594	0.191	0.083	1.18758e-16	Up regulated
OM / YM	Granular cell	RGS12	3.56609e-09	0.378551	0.394	0.304	7.27019e-05	Up regulated
OM / YM	Fibroblast	UGP2	2.3721e-09	0.378511	0.403	0.324	4.836e-05	Up regulated
OM / YM	Endothelial cell	SLMAP	5.18967e-08	0.378411	0.481	0.367	0.00105802	Up regulated
OM / YM	Granular cell	HIVEP3	1.52837e-07	0.378365	0.309	0.235	0.00311588	Up regulated
OM / YM	Spinous cell	TIGAR	1.36557e-90	0.378248	0.468	0.349	2.78398e-86	Up regulated
OM / YM	Junctional epithelium	CCDC149	3.59554e-07	0.378184	0.372	0.249	0.00733023	Up regulated
OM / YM	Basal cell	STAT3	1.77898e-49	0.378048	0.446	0.355	3.6268e-45	Up regulated
OM / YM	Mitotic cell	FDFT1	1.27757e-06	0.377881	0.545	0.487	0.0260459	Up regulated
OM / YM	T cell	TRPS1	4.67289e-13	0.377821	0.513	0.435	9.52662e-09	Up regulated
OM / YM	Mitotic cell	CRK	1.05071e-10	0.377739	0.627	0.54	2.14208e-06	Up regulated
OM / YM	Granular cell	USP46	2.37475e-19	0.377324	0.748	0.657	4.84139e-15	Up regulated
OM / YM	Spinous cell	PPARGC1B	2.51818e-57	0.377277	0.18	0.102	5.13381e-53	Up regulated
OM / YM	Endothelial cell	TMEM164	1.63806e-06	0.377275	0.242	0.158	0.0333952	Up regulated
OM / YM	Granular cell	ACTN4	4.02781e-16	0.377247	0.884	0.838	8.2115e-12	Up regulated
OM / YM	Granular cell	PCGF3	3.90985e-13	0.377102	0.602	0.541	7.97102e-09	Up regulated
OM / YM	Mitotic cell	XPO5	4.52712e-08	0.376946	0.52	0.428	0.000922945	Up regulated
OM / YM	T cell	CPQ	3.68548e-11	0.376942	0.29	0.215	7.51359e-07	Up regulated
OM / YM	T cell	RTN4	2.2574e-06	0.376874	0.187	0.143	0.0460216	Up regulated
OM / YM	Spinous cell	RSU1	3.43882e-80	0.376812	0.46	0.342	7.01072e-76	Up regulated
OM / YM	Basal cell	PPP6R2	6.51639e-53	0.376646	0.425	0.332	1.3285e-48	Up regulated
OM / YM	T cell	HACL1	4.10042e-11	0.376593	0.197	0.134	8.35953e-07	Up regulated
OM / YM	Plasma cell	MLKL	2.67525e-07	0.376573	0.37	0.267	0.00545404	Up regulated
OM / YM	Endothelial cell	PIK3CB	2.56741e-07	0.376514	0.505	0.392	0.00523419	Up regulated
OM / YM	T cell	IFFO2	5.61761e-14	0.376388	0.148	0.084	1.14526e-09	Up regulated
OM / YM	Endothelial cell	UBE2E2	1.6835e-10	0.376267	0.835	0.776	3.43215e-06	Up regulated
OM / YM	Spinous cell	TBL1X	3.45746e-75	0.376172	0.657	0.575	7.04873e-71	Up regulated
OM / YM	Plasma cell	HOMER1	1.70336e-09	0.376086	0.106	0.033	3.47265e-05	Up regulated
OM / YM	Spinous cell	TMEM40	1.12091e-89	0.376086	0.628	0.528	2.28519e-85	Up regulated
OM / YM	Junctional epithelium	MSRA	4.06772e-07	0.376004	0.495	0.369	0.00829286	Up regulated
OM / YM	Granular cell	EPN2	3.31727e-15	0.376002	0.836	0.738	6.76293e-11	Up regulated
OM / YM	Basal cell	FGD6	2.20203e-51	0.375967	0.657	0.601	4.48928e-47	Up regulated
OM / YM	Endothelial cell	LRRFIP1	7.77382e-09	0.375872	0.715	0.635	0.000158485	Up regulated
OM / YM	Granular cell	FAM118B	4.01716e-13	0.375679	0.345	0.239	8.18979e-09	Up regulated
OM / YM	Plasma cell	LIMS1	2.0899e-06	0.375677	0.649	0.579	0.0426067	Up regulated
OM / YM	Basal cell	CORO2A	1.6286e-44	0.375231	0.443	0.359	3.32022e-40	Up regulated
OM / YM	Fibroblast	SLCO3A1	8.4117e-08	0.375186	0.571	0.505	0.00171489	Up regulated
OM / YM	Granular cell	EIF4G3	1.36202e-13	0.375154	0.773	0.722	2.77675e-09	Up regulated
OM / YM	Mitotic cell	LETM1	3.66549e-12	0.375152	0.276	0.149	7.47284e-08	Up regulated
OM / YM	Granular cell	RMDN3	5.27785e-08	0.375131	0.564	0.515	0.001076	Up regulated
OM / YM	Fibroblast	GAREM1	3.7144e-16	0.375117	0.141	0.06	7.57256e-12	Up regulated
OM / YM	T cell	STXBP3	4.54519e-12	0.375113	0.22	0.152	9.26628e-08	Up regulated
OM / YM	Fibroblast	C9orf3	3.78047e-25	0.374986	0.862	0.743	7.70725e-21	Up regulated
OM / YM	Mitotic cell	PITPNA	1.6287e-12	0.374666	0.261	0.134	3.32042e-08	Up regulated
OM / YM	Granular cell	PPARD	1.76502e-14	0.374539	0.595	0.521	3.59834e-10	Up regulated
OM / YM	Junctional epithelium	FAM222B	4.49646e-09	0.3744	0.411	0.275	9.16692e-05	Up regulated
OM / YM	Spinous cell	SIPA1L2	4.04165e-44	0.374237	0.65	0.606	8.23971e-40	Up regulated
OM / YM	Basal cell	TNKS1BP1	9.83931e-48	0.374209	0.351	0.265	2.00594e-43	Up regulated
OM / YM	Mitotic cell	ACLY	8.70481e-10	0.374175	0.418	0.306	1.77465e-05	Up regulated
OM / YM	Granular cell	SQOR	2.99953e-17	0.374168	0.407	0.266	6.11514e-13	Up regulated
OM / YM	Granular cell	SHROOM2	2.34467e-08	0.374161	0.589	0.528	0.000478007	Up regulated
OM / YM	Basal cell	SLC12A2	4.33585e-45	0.373986	0.349	0.255	8.8395e-41	Up regulated
OM / YM	Fibroblast	ABCA1	1.94301e-10	0.373651	0.371	0.28	3.96121e-06	Up regulated
OM / YM	Plasma cell	HSD17B4	4.06926e-07	0.373622	0.311	0.214	0.00829599	Up regulated
OM / YM	Plasma cell	NUGGC	9.06653e-11	0.373481	0.665	0.553	1.84839e-06	Up regulated
OM / YM	Mitotic cell	IARS	5.63712e-10	0.373418	0.698	0.63	1.14924e-05	Up regulated
OM / YM	Fibroblast	SRSF5	6.01449e-22	0.373128	0.482	0.329	1.22617e-17	Up regulated
OM / YM	T cell	DNMBP	4.61075e-16	0.373093	0.161	0.09	9.39995e-12	Up regulated
OM / YM	Endothelial cell	ARHGAP10	2.63274e-08	0.373058	0.252	0.149	0.000536737	Up regulated
OM / YM	Endothelial cell	MAOB	9.52255e-08	0.372863	0.164	0.084	0.00194136	Up regulated
OM / YM	Plasma cell	MYO5A	8.90017e-12	0.372744	0.813	0.712	1.81448e-07	Up regulated
OM / YM	Plasma cell	SLC6A16	1.00816e-11	0.372363	0.161	0.059	2.05534e-07	Up regulated
OM / YM	T cell	SEPT9	6.38276e-18	0.372336	0.486	0.381	1.30125e-13	Up regulated
OM / YM	Plasma cell	STK3	6.14721e-08	0.372228	0.412	0.301	0.00125323	Up regulated
OM / YM	T cell	MAP3K4	4.36534e-14	0.372163	0.305	0.221	8.89962e-10	Up regulated
OM / YM	Basal cell	GRAMD2A	3.43876e-57	0.372133	0.251	0.156	7.01061e-53	Up regulated
OM / YM	Junctional epithelium	BDKRB1	2.3487e-06	0.37208	0.331	0.224	0.047883	Up regulated
OM / YM	Fibroblast	ECM2	3.91649e-16	0.371887	0.231	0.129	7.98455e-12	Up regulated
OM / YM	Mitotic cell	SPTBN1	1.01265e-10	0.371811	0.621	0.527	2.06448e-06	Up regulated
OM / YM	Plasma cell	IARS	6.23841e-09	0.371773	0.464	0.338	0.000127183	Up regulated
OM / YM	Fibroblast	HERC3	3.94992e-14	0.371679	0.392	0.275	8.0527e-10	Up regulated
OM / YM	Basal cell	MAD1L1	5.75453e-40	0.371092	0.408	0.332	1.17318e-35	Up regulated
OM / YM	Junctional epithelium	STRA6	1.61344e-11	0.371089	0.331	0.166	3.28933e-07	Up regulated
OM / YM	Junctional epithelium	TBX19	5.0365e-08	0.371075	0.222	0.112	0.00102679	Up regulated
OM / YM	Plasma cell	MPP6	1.12116e-06	0.371033	0.146	0.077	0.0228571	Up regulated
OM / YM	Plasma cell	STX7	5.94105e-07	0.371006	0.214	0.13	0.012112	Up regulated
OM / YM	Basal cell	HIPK2	3.86645e-44	0.370924	0.461	0.378	7.88253e-40	Up regulated
OM / YM	Endothelial cell	SPARC	5.74447e-10	0.370778	0.423	0.29	1.17112e-05	Up regulated
OM / YM	Plasma cell	SLC16A6	1.77981e-06	0.370767	0.492	0.386	0.036285	Up regulated
OM / YM	Spinous cell	AGTPBP1	2.00779e-88	0.370733	0.556	0.44	4.09328e-84	Up regulated
OM / YM	Mitotic cell	POLR3A	3.58099e-10	0.370532	0.452	0.335	7.30056e-06	Up regulated
OM / YM	Mitotic cell	ATP2B4	1.15604e-08	0.370414	0.436	0.327	0.000235683	Up regulated
OM / YM	Basal cell	TCAIM	1.23273e-50	0.370246	0.455	0.359	2.51317e-46	Up regulated
OM / YM	Plasma cell	DPH6	3.01099e-07	0.370245	0.196	0.112	0.00613851	Up regulated
OM / YM	Spinous cell	MSRA	8.27663e-66	0.370138	0.426	0.325	1.68736e-61	Up regulated
OM / YM	Basal cell	SRPK1	3.67683e-43	0.369081	0.458	0.385	7.49596e-39	Up regulated
OM / YM	Mitotic cell	FAM193B	2.60437e-08	0.368871	0.407	0.305	0.000530954	Up regulated
OM / YM	Mitotic cell	ARHGAP35	3.46837e-08	0.368809	0.551	0.478	0.000707097	Up regulated
OM / YM	Basal cell	WDR45B	2.14577e-51	0.36873	0.473	0.389	4.37458e-47	Up regulated
OM / YM	Basal cell	LDLRAD3	5.9278e-49	0.368345	0.664	0.607	1.2085e-44	Up regulated
OM / YM	Junctional epithelium	NDE1	4.01905e-10	0.368309	0.353	0.207	8.19363e-06	Up regulated
OM / YM	Granular cell	A2ML1	4.16703e-08	0.368107	0.825	0.728	0.000849533	Up regulated
OM / YM	Fibroblast	NTN1	1.30157e-07	0.367947	0.514	0.45	0.00265351	Up regulated
OM / YM	Mitotic cell	NCOR2	3.78183e-08	0.367715	0.584	0.519	0.000771002	Up regulated
OM / YM	Mitotic cell	ANKRD29	1.60097e-08	0.367574	0.391	0.286	0.000326391	Up regulated
OM / YM	Plasma cell	MBNL1	1.86919e-08	0.367558	0.65	0.579	0.000381071	Up regulated
OM / YM	Granular cell	ECHDC2	7.95919e-11	0.367382	0.24	0.145	1.62264e-06	Up regulated
OM / YM	Mitotic cell	PHRF1	3.46087e-08	0.367372	0.534	0.467	0.000705567	Up regulated
OM / YM	Granular cell	DUOX2	5.8425e-07	0.367346	0.282	0.204	0.0119111	Up regulated
OM / YM	Junctional epithelium	FAM20A	8.1428e-08	0.367227	0.888	0.837	0.00166007	Up regulated
OM / YM	Mitotic cell	TRAPPC12	6.93697e-10	0.367167	0.325	0.212	1.41424e-05	Up regulated
OM / YM	Mitotic cell	NOL10	8.39403e-09	0.367106	0.578	0.492	0.000171129	Up regulated
OM / YM	Fibroblast	CPNE8	7.94162e-07	0.366991	0.122	0.075	0.0161906	Up regulated
OM / YM	Granular cell	NIPAL2	3.5345e-09	0.366497	0.444	0.355	7.20579e-05	Up regulated
OM / YM	T cell	PPP1R16B	1.07386e-11	0.36638	0.413	0.336	2.18928e-07	Up regulated
OM / YM	Endothelial cell	NAGK	2.4026e-09	0.366314	0.279	0.168	4.89817e-05	Up regulated
OM / YM	Basal cell	IGSF3	2.60772e-40	0.366273	0.438	0.366	5.31636e-36	Up regulated
OM / YM	Endothelial cell	IL13RA1	8.30569e-07	0.366195	0.417	0.323	0.0169328	Up regulated
OM / YM	Junctional epithelium	EPS15L1	4.15288e-08	0.366145	0.499	0.386	0.000846648	Up regulated
OM / YM	Mitotic cell	TBC1D2	3.86927e-11	0.366044	0.775	0.703	7.88828e-07	Up regulated
OM / YM	Basal cell	BCR	9.28566e-38	0.365894	0.354	0.276	1.89307e-33	Up regulated
OM / YM	Junctional epithelium	ZBTB7C	3.58808e-07	0.365874	0.888	0.848	0.00731503	Up regulated
OM / YM	Mitotic cell	KIAA1671	3.37734e-07	0.365796	0.562	0.501	0.00688539	Up regulated
OM / YM	Granular cell	NCOA3	2.60251e-14	0.365592	0.784	0.735	5.30573e-10	Up regulated
OM / YM	Endothelial cell	TNFRSF11A	5.50325e-11	0.365495	0.144	0.055	1.12195e-06	Up regulated
OM / YM	Spinous cell	MET	1.16307e-41	0.365435	0.422	0.35	2.37114e-37	Up regulated
OM / YM	T cell	CHMP7	2.75782e-20	0.36535	0.163	0.082	5.62237e-16	Up regulated
OM / YM	Granular cell	KCTD5	1.21866e-09	0.365154	0.462	0.383	2.48448e-05	Up regulated
OM / YM	Spinous cell	PDZRN3	1.48444e-97	0.364964	0.751	0.595	3.02633e-93	Up regulated
OM / YM	Mitotic cell	PMEPA1	2.41296e-10	0.364724	0.196	0.093	4.91931e-06	Up regulated
OM / YM	Basal cell	EIF3A	2.34141e-80	0.364708	0.815	0.767	4.77343e-76	Up regulated
OM / YM	Junctional epithelium	ENTPD3	6.12734e-08	0.364654	0.473	0.329	0.00124918	Up regulated
OM / YM	Basal cell	RELB	5.20693e-53	0.364644	0.198	0.113	1.06154e-48	Up regulated
OM / YM	Endothelial cell	TBC1D8	2.33729e-07	0.36462	0.612	0.524	0.00476502	Up regulated
OM / YM	Granular cell	SECISBP2L	2.31055e-11	0.364604	0.776	0.744	4.71052e-07	Up regulated
OM / YM	Spinous cell	LTBP1	5.32449e-67	0.36455	0.203	0.111	1.0855e-62	Up regulated
OM / YM	Junctional epithelium	KCTD8	5.02507e-10	0.364359	0.163	0.052	1.02446e-05	Up regulated
OM / YM	Basal cell	PRKDC	6.67935e-56	0.364134	0.834	0.811	1.36172e-51	Up regulated
OM / YM	Granular cell	ASCC2	6.09717e-14	0.364067	0.845	0.839	1.24303e-09	Up regulated
OM / YM	T cell	CARD19	9.87883e-14	0.363945	0.201	0.128	2.014e-09	Up regulated
OM / YM	Basal cell	BDKRB1	9.65636e-45	0.363807	0.309	0.222	1.96864e-40	Up regulated
OM / YM	Junctional epithelium	DHX29	1.19513e-06	0.363799	0.699	0.634	0.0243652	Up regulated
OM / YM	Plasma cell	ST6GALNAC2	3.30464e-10	0.363695	0.123	0.041	6.73718e-06	Up regulated
OM / YM	Spinous cell	AFDN	1.11235e-27	0.363671	0.64	0.595	2.26775e-23	Up regulated
OM / YM	Spinous cell	EPHA2	2.34732e-97	0.36348	0.274	0.155	4.78549e-93	Up regulated
OM / YM	Spinous cell	FOXK1	1.64025e-63	0.36327	0.558	0.479	3.34397e-59	Up regulated
OM / YM	Junctional epithelium	IFFO2	5.12198e-07	0.363197	0.228	0.127	0.0104422	Up regulated
OM / YM	Spinous cell	SPG11	1.94952e-84	0.363134	0.696	0.616	3.97448e-80	Up regulated
OM / YM	Mitotic cell	FBXO10	3.50347e-07	0.362947	0.406	0.321	0.00714252	Up regulated
OM / YM	Mitotic cell	AXIN1	7.93531e-08	0.362856	0.428	0.336	0.00161777	Up regulated
OM / YM	Spinous cell	CD55	9.81729e-29	0.362785	0.414	0.363	2.00145e-24	Up regulated
OM / YM	Junctional epithelium	FAM193B	4.54907e-07	0.362765	0.383	0.266	0.00927419	Up regulated
OM / YM	Fibroblast	LRP1	4.20384e-21	0.362723	0.734	0.625	8.57037e-17	Up regulated
OM / YM	Spinous cell	STX12	1.21835e-75	0.362664	0.417	0.309	2.48384e-71	Up regulated
OM / YM	T cell	UBE4B	8.19026e-16	0.362633	0.41	0.312	1.66975e-11	Up regulated
OM / YM	Spinous cell	KALRN	2.24563e-64	0.36262	0.414	0.314	4.57817e-60	Up regulated
OM / YM	Granular cell	NCOR2	1.1839e-08	0.362518	0.51	0.446	0.000241361	Up regulated
OM / YM	Fibroblast	C1GALT1	2.81306e-25	0.362465	0.148	0.045	5.73498e-21	Up regulated
OM / YM	Plasma cell	TNIK	9.59282e-07	0.36244	0.298	0.205	0.0195569	Up regulated
OM / YM	Endothelial cell	STRN	6.20958e-08	0.362395	0.396	0.284	0.00126595	Up regulated
OM / YM	Fibroblast	LRMDA	3.19192e-07	0.362316	0.582	0.538	0.00650736	Up regulated
OM / YM	Granular cell	TPCN1	2.47449e-11	0.36174	0.591	0.502	5.04473e-07	Up regulated
OM / YM	Junctional epithelium	DCP2	3.37986e-08	0.3617	0.477	0.359	0.000689053	Up regulated
OM / YM	Basal cell	ENO1	4.1989e-45	0.361533	0.423	0.339	8.5603e-41	Up regulated
OM / YM	Macrophage	DPYD	6.47491e-07	0.361391	0.871	0.875	0.0132004	Up regulated
OM / YM	Fibroblast	TRIM71	2.38945e-29	0.361192	0.108	0.016	4.87137e-25	Up regulated
OM / YM	Fibroblast	ESR1	2.60964e-12	0.361028	0.195	0.112	5.32027e-08	Up regulated
OM / YM	Basal cell	SQOR	1.04206e-39	0.361016	0.302	0.225	2.12444e-35	Up regulated
OM / YM	T cell	HSD17B4	4.34769e-12	0.360834	0.142	0.085	8.86364e-08	Up regulated
OM / YM	Basal cell	DDX21	7.19116e-40	0.360422	0.336	0.255	1.46606e-35	Up regulated
OM / YM	Granular cell	JUP	4.13923e-09	0.360418	0.82	0.776	8.43866e-05	Up regulated
OM / YM	Fibroblast	STK32B	4.07249e-08	0.360347	0.523	0.443	0.000830259	Up regulated
OM / YM	Junctional epithelium	ACIN1	5.31885e-08	0.360306	0.71	0.63	0.00108435	Up regulated
OM / YM	Granular cell	MAP3K9	2.38912e-12	0.360262	0.873	0.844	4.8707e-08	Up regulated
OM / YM	Junctional epithelium	CEMIP	2.78619e-11	0.36011	0.129	0.028	5.68021e-07	Up regulated
OM / YM	Basal cell	RFWD3	4.03096e-36	0.360107	0.345	0.274	8.21793e-32	Up regulated
OM / YM	Endothelial cell	AIM2	1.13456e-06	0.360086	0.267	0.179	0.0231303	Up regulated
OM / YM	Fibroblast	SOBP	1.45607e-09	0.360009	0.434	0.348	2.96849e-05	Up regulated
OM / YM	Junctional epithelium	PITPNA	2.39484e-08	0.359812	0.389	0.255	0.000488236	Up regulated
OM / YM	T cell	P2RX7	1.41101e-10	0.3598	0.184	0.123	2.87663e-06	Up regulated
OM / YM	T cell	OSTF1	1.50815e-12	0.359719	0.332	0.248	3.07467e-08	Up regulated
OM / YM	Mitotic cell	TNPO2	1.91197e-09	0.359694	0.547	0.459	3.89793e-05	Up regulated
OM / YM	Mitotic cell	TRMU	7.19156e-07	0.359573	0.545	0.484	0.0146614	Up regulated
OM / YM	Fibroblast	KIFAP3	2.168e-11	0.359507	0.531	0.445	4.41989e-07	Up regulated
OM / YM	Fibroblast	PHF21A	1.98487e-19	0.35949	0.79	0.714	4.04655e-15	Up regulated
OM / YM	Plasma cell	Ndrg1	3.23668e-07	0.359408	0.281	0.184	0.00659861	Up regulated
OM / YM	Plasma cell	ATE1	4.06289e-08	0.359402	0.606	0.504	0.000828301	Up regulated
OM / YM	T cell	SREBF2	3.03151e-10	0.359334	0.337	0.271	6.18034e-06	Up regulated
OM / YM	Basal cell	LTBR	4.05358e-57	0.359241	0.307	0.207	8.26404e-53	Up regulated
OM / YM	Fibroblast	ATP8B1	1.28563e-13	0.358946	0.19	0.106	2.62102e-09	Up regulated
OM / YM	Basal cell	TRPM4	6.88197e-48	0.358746	0.303	0.213	1.40303e-43	Up regulated
OM / YM	Basal cell	SLC2A1	9.64933e-24	0.358725	0.338	0.283	1.96721e-19	Up regulated
OM / YM	Endothelial cell	EGFL7	5.49377e-07	0.358481	0.753	0.698	0.0112001	Up regulated
OM / YM	Mitotic cell	SKI	1.52282e-08	0.358431	0.459	0.363	0.000310458	Up regulated
OM / YM	Junctional epithelium	FDCSP	2.38853e-10	0.358331	0.959	0.896	4.8695e-06	Up regulated
OM / YM	Granular cell	CLCN3	1.2832e-08	0.358256	0.548	0.504	0.000261607	Up regulated
OM / YM	Granular cell	SCAPER	1.82841e-14	0.358202	0.852	0.801	3.72757e-10	Up regulated
OM / YM	Spinous cell	MBOAT2	2.68168e-08	0.358184	0.264	0.236	0.000546714	Up regulated
OM / YM	Spinous cell	CDH1	3.25479e-87	0.358108	0.863	0.804	6.63554e-83	Up regulated
OM / YM	Basal cell	MSRA	4.26644e-41	0.358029	0.349	0.265	8.698e-37	Up regulated
OM / YM	Mitotic cell	SACM1L	1.57037e-08	0.357818	0.475	0.385	0.000320151	Up regulated
OM / YM	Granular cell	XPO6	1.25687e-09	0.357726	0.695	0.643	2.56237e-05	Up regulated
OM / YM	Granular cell	TCF7L2	1.73129e-10	0.357699	0.73	0.649	3.52959e-06	Up regulated
OM / YM	Fibroblast	ZNF462	3.23102e-17	0.357623	0.222	0.116	6.58709e-13	Up regulated
OM / YM	Granular cell	BRD4	4.6933e-19	0.357592	0.659	0.569	9.56823e-15	Up regulated
OM / YM	Basal cell	USP4	1.3409e-44	0.357584	0.405	0.322	2.73369e-40	Up regulated
OM / YM	Plasma cell	ATN1	2.59253e-10	0.357582	0.111	0.033	5.28539e-06	Up regulated
OM / YM	Spinous cell	PPL	4.58864e-17	0.357454	0.543	0.533	9.35487e-13	Up regulated
OM / YM	Fibroblast	MYOF	7.82214e-15	0.357095	0.728	0.647	1.5947e-10	Up regulated
OM / YM	Mitotic cell	HS6ST1	7.17031e-07	0.357051	0.269	0.189	0.0146181	Up regulated
OM / YM	Mitotic cell	RALGDS	3.37509e-10	0.357049	0.414	0.299	6.8808e-06	Up regulated
OM / YM	Fibroblast	PPFIBP2	1.15173e-13	0.357034	0.442	0.338	2.34804e-09	Up regulated
OM / YM	Basal cell	ZMIZ1	3.23989e-38	0.356904	0.363	0.287	6.60516e-34	Up regulated
OM / YM	Basal cell	LAMA5	4.05384e-47	0.356787	0.589	0.528	8.26456e-43	Up regulated
OM / YM	Basal cell	FAM184A	9.79452e-43	0.356682	0.244	0.163	1.99681e-38	Up regulated
OM / YM	Spinous cell	MAP3K9	2.30941e-44	0.356582	0.302	0.224	4.70819e-40	Up regulated
OM / YM	Granular cell	USP8	6.87091e-15	0.355968	0.784	0.733	1.40077e-10	Up regulated
OM / YM	Spinous cell	TAOK3	2.85382e-90	0.355926	0.58	0.474	5.81808e-86	Up regulated
OM / YM	T cell	GNAQ	3.9107e-09	0.355815	0.394	0.332	7.97274e-05	Up regulated
OM / YM	Spinous cell	PLA2R1	3.00082e-52	0.355716	0.673	0.633	6.11778e-48	Up regulated
OM / YM	Basal cell	SLC25A21	1.33291e-39	0.355594	0.418	0.323	2.7174e-35	Up regulated
OM / YM	T cell	TNFSF4	2.04238e-14	0.355576	0.63	0.553	4.1638e-10	Up regulated
OM / YM	Mitotic cell	CD82	1.6945e-08	0.355537	0.292	0.196	0.000345458	Up regulated
OM / YM	Basal cell	BCL11A	2.7016e-58	0.355475	0.795	0.739	5.50774e-54	Up regulated
OM / YM	Junctional epithelium	SH3RF3	1.02628e-06	0.355446	0.486	0.375	0.0209228	Up regulated
OM / YM	Plasma cell	ANKS1A	4.30219e-08	0.355445	0.555	0.453	0.000877088	Up regulated
OM / YM	Granular cell	ANKRD50	2.60463e-12	0.355403	0.359	0.25	5.31007e-08	Up regulated
OM / YM	Fibroblast	KLF7	8.82087e-11	0.35529	0.281	0.2	1.79831e-06	Up regulated
OM / YM	Granular cell	FAM83A	8.36802e-10	0.355176	0.574	0.461	1.70599e-05	Up regulated
OM / YM	Fibroblast	SPOCK1	4.24115e-17	0.355112	0.116	0.04	8.64644e-13	Up regulated
OM / YM	Granular cell	CD24	4.80731e-11	0.355068	0.672	0.587	9.80067e-07	Up regulated
OM / YM	Granular cell	ZC3H7A	4.55249e-12	0.354995	0.369	0.268	9.28116e-08	Up regulated
OM / YM	Junctional epithelium	NBEA	1.07619e-07	0.354941	0.275	0.151	0.00219403	Up regulated
OM / YM	Fibroblast	JMY	5.79816e-15	0.354568	0.265	0.166	1.18207e-10	Up regulated
OM / YM	Spinous cell	SEMA4B	4.48321e-114	0.35431	0.867	0.786	9.13991e-110	Up regulated
OM / YM	Fibroblast	PPFIA2	1.61594e-07	0.354306	0.243	0.173	0.00329442	Up regulated
OM / YM	Junctional epithelium	RHBDL2	1.48428e-07	0.35427	0.729	0.684	0.003026	Up regulated
OM / YM	Basal cell	TEAD3	1.7505e-46	0.354077	0.281	0.194	3.56875e-42	Up regulated
OM / YM	Fibroblast	ST3GAL5	3.26154e-13	0.35403	0.12	0.052	6.6493e-09	Up regulated
OM / YM	Basal cell	AGAP1	3.76632e-49	0.353842	0.79	0.757	7.6784e-45	Up regulated
OM / YM	Fibroblast	CHN2	7.09583e-11	0.35378	0.145	0.078	1.44663e-06	Up regulated
OM / YM	Junctional epithelium	C1orf100	4.59612e-09	0.35377	0.234	0.111	9.3701e-05	Up regulated
OM / YM	Basal cell	NCK2	4.05575e-45	0.353752	0.36	0.272	8.26845e-41	Up regulated
OM / YM	Mitotic cell	FAM193A	1.81887e-08	0.353732	0.568	0.489	0.000370813	Up regulated
OM / YM	Basal cell	GLIS3	3.46427e-33	0.353679	0.113	0.059	7.06261e-29	Up regulated
OM / YM	Mitotic cell	RELB	1.43268e-08	0.353506	0.278	0.177	0.000292081	Up regulated
OM / YM	Junctional epithelium	THRAP3	1.0064e-08	0.353385	0.707	0.639	0.000205175	Up regulated
OM / YM	Granular cell	CSNK1G2	2.02981e-13	0.353369	0.439	0.345	4.13818e-09	Up regulated
OM / YM	Fibroblast	ASPN	5.19926e-16	0.353356	0.451	0.324	1.05997e-11	Up regulated
OM / YM	Basal cell	DNM2	1.91636e-50	0.353324	0.448	0.357	3.90689e-46	Up regulated
OM / YM	Mitotic cell	USP4	1.84336e-07	0.353218	0.542	0.467	0.00375806	Up regulated
OM / YM	Granular cell	POR	4.67274e-15	0.353211	0.745	0.667	9.52632e-11	Up regulated
OM / YM	Granular cell	RALB	7.30429e-11	0.3532	0.309	0.215	1.48912e-06	Up regulated
OM / YM	Spinous cell	AGO2	3.28142e-73	0.353073	0.402	0.299	6.68982e-69	Up regulated
OM / YM	Granular cell	SUFU	3.89681e-07	0.353026	0.634	0.595	0.00794443	Up regulated
OM / YM	Plasma cell	PRAG1	7.95549e-08	0.352846	0.105	0.04	0.00162189	Up regulated
OM / YM	Spinous cell	RCOR1	2.2319e-70	0.35274	0.491	0.402	4.55018e-66	Up regulated
OM / YM	Endothelial cell	TTC39B	2.20949e-07	0.352676	0.159	0.084	0.0045045	Up regulated
OM / YM	Junctional epithelium	MVD	3.50508e-07	0.352618	0.23	0.127	0.00714582	Up regulated
OM / YM	Spinous cell	CECR2	3.20666e-60	0.352397	0.141	0.069	6.53741e-56	Up regulated
OM / YM	Endothelial cell	C15orf41	1.64722e-06	0.35235	0.179	0.104	0.0335818	Up regulated
OM / YM	Granular cell	NUCB2	1.84822e-10	0.35228	0.38	0.289	3.76797e-06	Up regulated
OM / YM	Plasma cell	GPHN	3.645e-14	0.352154	0.889	0.799	7.43105e-10	Up regulated
OM / YM	Endothelial cell	RAI14	6.71242e-07	0.352133	0.83	0.782	0.0136846	Up regulated
OM / YM	Fibroblast	OSBPL10	3.31869e-21	0.352052	0.345	0.196	6.76582e-17	Up regulated
OM / YM	T cell	WSB1	1.1405e-07	0.351989	0.343	0.293	0.00232514	Up regulated
OM / YM	T cell	SPON1	9.18872e-13	0.351891	0.431	0.344	1.8733e-08	Up regulated
OM / YM	Plasma cell	CCDC88C	2.90266e-10	0.351876	0.755	0.662	5.91765e-06	Up regulated
OM / YM	Mitotic cell	KLHDC4	8.96475e-09	0.351741	0.398	0.294	0.000182764	Up regulated
OM / YM	Basal cell	SLC7A1	4.48041e-23	0.35172	0.816	0.812	9.13421e-19	Up regulated
OM / YM	Mitotic cell	LARP4B	7.79777e-11	0.351344	0.568	0.478	1.58973e-06	Up regulated
OM / YM	Mitotic cell	INO80	1.45169e-07	0.351343	0.737	0.709	0.00295956	Up regulated
OM / YM	Mitotic cell	KIAA0100	9.00215e-10	0.351312	0.398	0.284	1.83527e-05	Up regulated
OM / YM	Junctional epithelium	TANGO6	2.77953e-10	0.35096	0.815	0.737	5.66664e-06	Up regulated
OM / YM	Fibroblast	ELF2	4.99454e-11	0.350907	0.543	0.455	1.01824e-06	Up regulated
OM / YM	Mitotic cell	SRSF5	9.12521e-12	0.350865	0.521	0.409	1.86036e-07	Up regulated
OM / YM	Spinous cell	KAZN	7.48138e-78	0.350801	0.557	0.441	1.52523e-73	Up regulated
OM / YM	Fibroblast	NPTN	5.87517e-16	0.350692	0.298	0.192	1.19777e-11	Up regulated
OM / YM	Spinous cell	DIP2A	2.89651e-70	0.350608	0.559	0.475	5.90512e-66	Up regulated
OM / YM	Fibroblast	NTRK2	2.40423e-09	0.350574	0.432	0.354	4.9015e-05	Up regulated
OM / YM	T cell	ST7	1.83181e-12	0.350528	0.14	0.081	3.7345e-08	Up regulated
OM / YM	Spinous cell	P3H2	2.18803e-39	0.350248	0.634	0.583	4.46075e-35	Up regulated
OM / YM	T cell	TOM1L2	6.59303e-13	0.350206	0.194	0.124	1.34412e-08	Up regulated
OM / YM	Mitotic cell	UBASH3B	1.60523e-06	0.349985	0.247	0.163	0.0327258	Up regulated
OM / YM	Endothelial cell	PNPLA8	9.84111e-10	0.349934	0.159	0.071	2.00631e-05	Up regulated
OM / YM	Fibroblast	DOK5	3.01806e-09	0.349914	0.157	0.093	6.15292e-05	Up regulated
OM / YM	Mitotic cell	PDXK	4.07849e-08	0.349907	0.424	0.33	0.000831481	Up regulated
OM / YM	T cell	PHLPP1	8.37701e-14	0.349871	0.11	0.056	1.70782e-09	Up regulated
OM / YM	Fibroblast	SGCE	1.43178e-11	0.34972	0.563	0.486	2.91897e-07	Up regulated
OM / YM	Granular cell	NOTCH3	4.41145e-14	0.349678	0.395	0.277	8.99363e-10	Up regulated
OM / YM	Basal cell	GPT2	1.63629e-46	0.349537	0.579	0.509	3.33591e-42	Up regulated
OM / YM	Mitotic cell	TACC3	5.84449e-07	0.349511	0.754	0.74	0.0119152	Up regulated
OM / YM	Mitotic cell	MICALL1	1.19565e-09	0.349362	0.761	0.726	2.43757e-05	Up regulated
OM / YM	T cell	JAK3	1.58735e-16	0.34935	0.399	0.294	3.23614e-12	Up regulated
OM / YM	Basal cell	HSPG2	3.03282e-39	0.349237	0.328	0.249	6.18301e-35	Up regulated
OM / YM	Granular cell	C5orf34	1.18685e-20	0.349167	0.259	0.124	2.41963e-16	Up regulated
OM / YM	Fibroblast	CEPT1	1.78808e-15	0.349128	0.224	0.127	3.64537e-11	Up regulated
OM / YM	Plasma cell	ZNF280D	7.27783e-07	0.349071	0.434	0.337	0.0148373	Up regulated
OM / YM	Basal cell	TCF7L1	1.24394e-30	0.349034	0.495	0.43	2.53603e-26	Up regulated
OM / YM	Basal cell	KLHL5	3.21161e-53	0.348936	0.602	0.516	6.54751e-49	Up regulated
OM / YM	Granular cell	PIAS4	2.18114e-07	0.348862	0.338	0.276	0.00444669	Up regulated
OM / YM	Mitotic cell	SLC6A9	3.58541e-08	0.348775	0.284	0.188	0.000730958	Up regulated
OM / YM	Spinous cell	ANKS1A	1.91579e-92	0.348627	0.711	0.607	3.90571e-88	Up regulated
OM / YM	Junctional epithelium	LSS	3.73226e-07	0.348597	0.357	0.23	0.00760895	Up regulated
OM / YM	Spinous cell	CAPN2	1.99469e-47	0.348479	0.622	0.565	4.06658e-43	Up regulated
OM / YM	Junctional epithelium	HEATR3	1.38386e-06	0.348329	0.316	0.214	0.0282128	Up regulated
OM / YM	Plasma cell	NSF	2.54071e-13	0.348221	0.804	0.69	5.17975e-09	Up regulated
OM / YM	Plasma cell	TMEM107	3.64793e-07	0.348199	0.167	0.09	0.00743703	Up regulated
OM / YM	Fibroblast	DYNC2H1	9.06346e-18	0.348044	0.802	0.72	1.84777e-13	Up regulated
OM / YM	Fibroblast	TMEM196	4.0743e-07	0.348001	0.237	0.173	0.00830627	Up regulated
OM / YM	Plasma cell	TOP3B	7.27609e-07	0.347873	0.162	0.088	0.0148338	Up regulated
OM / YM	Spinous cell	EVPL	3.48914e-82	0.347847	0.665	0.582	7.1133e-78	Up regulated
OM / YM	T cell	TTC3	2.98013e-08	0.347845	0.212	0.156	0.000607558	Up regulated
OM / YM	Granular cell	LMTK2	8.31101e-19	0.347764	0.954	0.905	1.69437e-14	Up regulated
OM / YM	T cell	IFNAR2	4.89728e-11	0.347555	0.297	0.224	9.98408e-07	Up regulated
OM / YM	T cell	ZDHHC14	2.34604e-10	0.347504	0.32	0.247	4.78287e-06	Up regulated
OM / YM	Granular cell	PRKAR2A	3.29613e-10	0.347355	0.284	0.194	6.71982e-06	Up regulated
OM / YM	Spinous cell	ZDHHC14	7.74163e-59	0.347324	0.499	0.407	1.57829e-54	Up regulated
OM / YM	T cell	STXBP4	1.96353e-11	0.347272	0.28	0.204	4.00306e-07	Up regulated
OM / YM	Granular cell	ARHGAP30	5.25121e-20	0.347161	0.901	0.825	1.07056e-15	Up regulated
OM / YM	Fibroblast	PROS1	2.43172e-20	0.347159	0.124	0.039	4.95754e-16	Up regulated
OM / YM	Fibroblast	THBS2	2.80866e-08	0.347078	0.597	0.523	0.000572601	Up regulated
OM / YM	Plasma cell	ARHGAP6	4.75877e-07	0.347001	0.658	0.564	0.00970171	Up regulated
OM / YM	Junctional epithelium	DDB2	2.07264e-06	0.346931	0.621	0.553	0.0422548	Up regulated
OM / YM	T cell	SEMA4B	1.01146e-11	0.346896	0.159	0.1	2.06206e-07	Up regulated
OM / YM	Basal cell	PYGL	2.15718e-46	0.346833	0.297	0.208	4.39784e-42	Up regulated
OM / YM	Endothelial cell	MYCT1	1.31656e-07	0.346684	0.306	0.202	0.00268408	Up regulated
OM / YM	Plasma cell	TP53INP1	2.67574e-07	0.346567	0.876	0.866	0.00545503	Up regulated
OM / YM	Plasma cell	NET1	5.6755e-09	0.346505	0.165	0.075	0.000115707	Up regulated
OM / YM	Granular cell	MTSS1	1.17482e-10	0.34648	0.798	0.74	2.3951e-06	Up regulated
OM / YM	Granular cell	ABR	1.92523e-14	0.346337	0.249	0.142	3.92496e-10	Up regulated
OM / YM	Granular cell	DOCK1	5.6061e-11	0.346157	0.698	0.622	1.14292e-06	Up regulated
OM / YM	Mitotic cell	ABR	4.56362e-09	0.346026	0.442	0.336	9.30385e-05	Up regulated
OM / YM	Spinous cell	ZFC3H1	1.3395e-87	0.345871	0.806	0.73	2.73084e-83	Up regulated
OM / YM	T cell	DPEP2	2.9098e-12	0.345769	0.211	0.141	5.9322e-08	Up regulated
OM / YM	Fibroblast	PLEKHH2	3.22759e-10	0.345616	0.582	0.483	6.58009e-06	Up regulated
OM / YM	Basal cell	GNB1	6.87202e-49	0.345451	0.421	0.33	1.401e-44	Up regulated
OM / YM	Mitotic cell	MYO18A	2.12273e-07	0.345358	0.518	0.448	0.0043276	Up regulated
OM / YM	Granular cell	BRWD3	2.94108e-08	0.345254	0.576	0.522	0.000599599	Up regulated
OM / YM	Mitotic cell	PITPNC1	1.29037e-07	0.345115	0.404	0.301	0.00263068	Up regulated
OM / YM	Basal cell	TANC1	1.12226e-49	0.344985	0.669	0.619	2.28796e-45	Up regulated
OM / YM	Junctional epithelium	IMPA2	4.7769e-07	0.344941	0.497	0.384	0.00973866	Up regulated
OM / YM	Fibroblast	CXCL12	6.24988e-11	0.34489	0.309	0.217	1.27416e-06	Up regulated
OM / YM	T cell	DYNC1I2	1.5993e-11	0.344745	0.178	0.115	3.26048e-07	Up regulated
OM / YM	Plasma cell	USP6NL	1.05098e-07	0.344631	0.754	0.715	0.00214264	Up regulated
OM / YM	Spinous cell	ANO10	3.78678e-70	0.344518	0.487	0.38	7.7201e-66	Up regulated
OM / YM	Spinous cell	ADAP2	5.71419e-108	0.344473	0.202	0.089	1.16495e-103	Up regulated
OM / YM	Endothelial cell	ABCC3	7.84751e-09	0.344422	0.144	0.065	0.000159987	Up regulated
OM / YM	Spinous cell	DGCR2	3.07814e-78	0.344382	0.687	0.606	6.27541e-74	Up regulated
OM / YM	Mitotic cell	ZNF516	2.90145e-08	0.34436	0.555	0.472	0.000591518	Up regulated
OM / YM	Fibroblast	SPTBN1	5.21053e-10	0.344282	0.474	0.391	1.06227e-05	Up regulated
OM / YM	Granular cell	EHD3	4.63192e-07	0.344278	0.246	0.169	0.00944309	Up regulated
OM / YM	T cell	STX12	4.01259e-14	0.344259	0.209	0.133	8.18046e-10	Up regulated
OM / YM	Mitotic cell	CS	4.46866e-09	0.344137	0.718	0.637	9.11026e-05	Up regulated
OM / YM	Spinous cell	MVK	7.94909e-68	0.343702	0.514	0.426	1.62058e-63	Up regulated
OM / YM	Granular cell	PXK	3.61503e-08	0.343683	0.829	0.777	0.000736996	Up regulated
OM / YM	Spinous cell	LRRFIP1	4.83132e-90	0.343642	0.834	0.766	9.84961e-86	Up regulated
OM / YM	Mitotic cell	CSNK1G2	6.1004e-10	0.343574	0.32	0.208	1.24369e-05	Up regulated
OM / YM	Fibroblast	RNF13	4.14575e-13	0.343511	0.469	0.349	8.45193e-09	Up regulated
OM / YM	Basal cell	AACS	4.34599e-44	0.34325	0.268	0.185	8.86018e-40	Up regulated
OM / YM	T cell	ACYP2	1.39921e-13	0.343218	0.107	0.053	2.85258e-09	Up regulated
OM / YM	Spinous cell	VPS53	1.84514e-82	0.342967	0.742	0.655	3.7617e-78	Up regulated
OM / YM	T cell	RELB	1.85259e-12	0.342786	0.217	0.143	3.77687e-08	Up regulated
OM / YM	Spinous cell	AGL	9.49932e-75	0.342777	0.658	0.578	1.93663e-70	Up regulated
OM / YM	Mitotic cell	MAN1C1	5.88184e-11	0.342658	0.196	0.092	1.19913e-06	Up regulated
OM / YM	Mitotic cell	MOB2	8.34144e-09	0.342623	0.307	0.205	0.000170057	Up regulated
OM / YM	Spinous cell	RASEF	2.75043e-74	0.342535	0.375	0.266	5.6073e-70	Up regulated
OM / YM	Basal cell	ARHGEF10	2.92149e-25	0.342442	0.429	0.372	5.95603e-21	Up regulated
OM / YM	Junctional epithelium	TAOK1	6.8003e-09	0.342418	0.77	0.696	0.000138638	Up regulated
OM / YM	Plasma cell	COL4A4	1.74588e-06	0.342255	0.466	0.373	0.0355932	Up regulated
OM / YM	T cell	MDM2	6.53929e-13	0.34202	0.275	0.195	1.33316e-08	Up regulated
OM / YM	Fibroblast	FMNL2	1.00767e-09	0.341948	0.568	0.494	2.05433e-05	Up regulated
OM / YM	Spinous cell	ARNTL2	1.12262e-39	0.341866	0.422	0.355	2.28869e-35	Up regulated
OM / YM	Basal cell	NXN	7.1865e-42	0.341818	0.699	0.664	1.46511e-37	Up regulated
OM / YM	Basal cell	CAPZB	1.45526e-46	0.341793	0.514	0.438	2.96685e-42	Up regulated
OM / YM	Macrophage	PYGL	1.59073e-07	0.341781	0.127	0.042	0.00324302	Up regulated
OM / YM	Spinous cell	FOS	1.35701e-66	0.341672	0.299	0.194	2.76654e-62	Up regulated
OM / YM	Fibroblast	MKX	2.09002e-10	0.341652	0.187	0.114	4.26093e-06	Up regulated
OM / YM	Basal cell	DAP3	9.08378e-31	0.341254	0.462	0.408	1.85191e-26	Up regulated
OM / YM	Mitotic cell	CARS	2.10672e-10	0.341233	0.232	0.124	4.29496e-06	Up regulated
OM / YM	Spinous cell	MICAL3	2.24903e-62	0.341187	0.472	0.388	4.5851e-58	Up regulated
OM / YM	Fibroblast	URI1	5.40711e-13	0.340995	0.46	0.352	1.10235e-08	Up regulated
OM / YM	Granular cell	ABCF1	2.30346e-13	0.340943	0.713	0.655	4.69607e-09	Up regulated
OM / YM	Spinous cell	SLCO3A1	3.90208e-36	0.340936	0.766	0.727	7.95517e-32	Up regulated
OM / YM	Granular cell	ATP11B	4.45166e-09	0.340905	0.727	0.677	9.07561e-05	Up regulated
OM / YM	Fibroblast	CPAMD8	1.9745e-21	0.340845	0.103	0.024	4.02541e-17	Up regulated
OM / YM	Mitotic cell	ILF3	1.84322e-10	0.340786	0.648	0.566	3.75776e-06	Up regulated
OM / YM	Fibroblast	EPS8	3.01503e-10	0.340783	0.34	0.251	6.14674e-06	Up regulated
OM / YM	Granular cell	RHBDF2	5.28456e-11	0.340734	0.589	0.506	1.07736e-06	Up regulated
OM / YM	Spinous cell	RHOD	1.33911e-66	0.340726	0.265	0.168	2.73004e-62	Up regulated
OM / YM	Spinous cell	TGFA	1.11626e-47	0.340694	0.322	0.235	2.27572e-43	Up regulated
OM / YM	Mitotic cell	ZC3H7A	1.38756e-06	0.340619	0.568	0.507	0.0282883	Up regulated
OM / YM	Basal cell	AKAP6	1.02344e-35	0.340569	0.567	0.497	2.08648e-31	Up regulated
OM / YM	Granular cell	GRTP1	8.86665e-07	0.340559	0.459	0.404	0.0180764	Up regulated
OM / YM	Endothelial cell	PLEKHO1	5.73159e-07	0.340522	0.301	0.204	0.011685	Up regulated
OM / YM	Basal cell	POLH	1.56126e-33	0.340477	0.277	0.205	3.18294e-29	Up regulated
OM / YM	Spinous cell	KTN1	3.29755e-89	0.340469	0.835	0.776	6.72271e-85	Up regulated
OM / YM	Basal cell	MKL1	5.28107e-52	0.340411	0.31	0.211	1.07665e-47	Up regulated
OM / YM	Basal cell	GPM6A	1.5467e-31	0.340388	0.104	0.053	3.15326e-27	Up regulated
OM / YM	Fibroblast	VSTM4	1.28311e-13	0.340385	0.434	0.329	2.61587e-09	Up regulated
OM / YM	Spinous cell	NT5C2	3.67329e-56	0.340339	0.869	0.829	7.48874e-52	Up regulated
OM / YM	Junctional epithelium	AKIRIN1	3.64367e-07	0.339746	0.436	0.333	0.00742835	Up regulated
OM / YM	Mitotic cell	VDAC2	1.98407e-08	0.339688	0.67	0.61	0.000404492	Up regulated
OM / YM	Spinous cell	PGD	5.51104e-58	0.33963	0.735	0.676	1.12354e-53	Up regulated
OM / YM	Junctional epithelium	YBX3	2.97119e-07	0.339511	0.66	0.596	0.00605737	Up regulated
OM / YM	Spinous cell	CAMK2G	6.92968e-54	0.339452	0.403	0.319	1.41275e-49	Up regulated
OM / YM	Spinous cell	SOD2	1.32829e-113	0.33922	0.292	0.154	2.70799e-109	Up regulated
OM / YM	Mitotic cell	LTBR	9.86027e-08	0.339148	0.42	0.33	0.00201021	Up regulated
OM / YM	T cell	CAMK1D	6.45098e-13	0.338896	0.585	0.511	1.31516e-08	Up regulated
OM / YM	Spinous cell	ARHGAP35	1.72694e-78	0.338853	0.56	0.463	3.52071e-74	Up regulated
OM / YM	Granular cell	CCNK	7.40559e-11	0.338851	0.592	0.522	1.50978e-06	Up regulated
OM / YM	Basal cell	PDPK1	1.0317e-40	0.338743	0.386	0.308	2.10332e-36	Up regulated
OM / YM	Spinous cell	CRK	7.10533e-67	0.338711	0.508	0.413	1.44856e-62	Up regulated
OM / YM	Fibroblast	RSPO4	8.24193e-20	0.338608	0.132	0.045	1.68028e-15	Up regulated
OM / YM	T cell	XKR6	2.052e-11	0.338335	0.2	0.134	4.18342e-07	Up regulated
OM / YM	Spinous cell	IDH1	1.03546e-80	0.338274	0.274	0.165	2.11099e-76	Up regulated
OM / YM	Plasma cell	DIAPH3	2.51792e-08	0.338159	0.142	0.062	0.000513329	Up regulated
OM / YM	Fibroblast	UMAD1	2.60161e-10	0.338123	0.496	0.405	5.30389e-06	Up regulated
OM / YM	Basal cell	SCARB1	1.7471e-41	0.337778	0.235	0.155	3.5618e-37	Up regulated
OM / YM	Granular cell	GPR107	7.98383e-13	0.337549	0.688	0.64	1.62766e-08	Up regulated
OM / YM	Mitotic cell	RBM39	2.47804e-07	0.337503	0.617	0.573	0.00505198	Up regulated
OM / YM	Mitotic cell	AKAP11	9.13419e-07	0.337144	0.406	0.332	0.0186219	Up regulated
OM / YM	Fibroblast	PDE4B	6.10757e-08	0.337135	0.167	0.108	0.00124515	Up regulated
OM / YM	Fibroblast	PTPN3	2.28534e-11	0.337104	0.293	0.202	4.65913e-07	Up regulated
OM / YM	Spinous cell	AGAP1	9.5754e-81	0.336963	0.835	0.771	1.95214e-76	Up regulated
OM / YM	Granular cell	ANKS1A	5.52135e-08	0.336894	0.549	0.499	0.00112564	Up regulated
OM / YM	Mitotic cell	FBXL7	4.91733e-13	0.336815	0.167	0.055	1.0025e-08	Up regulated
OM / YM	Spinous cell	APBB1IP	7.54139e-78	0.336768	0.274	0.164	1.53746e-73	Up regulated
OM / YM	Granular cell	EPHA2	5.54372e-14	0.336571	0.859	0.805	1.1302e-09	Up regulated
OM / YM	Basal cell	CARD10	2.19657e-63	0.336551	0.178	0.09	4.47814e-59	Up regulated
OM / YM	Mitotic cell	MTCH2	4.45984e-09	0.336419	0.507	0.408	9.09228e-05	Up regulated
OM / YM	Endothelial cell	SGMS1	3.11049e-10	0.336258	0.171	0.078	6.34135e-06	Up regulated
OM / YM	Junctional epithelium	SMG6	1.07445e-07	0.336149	0.858	0.853	0.00219048	Up regulated
OM / YM	Spinous cell	RALGDS	6.23725e-88	0.336134	0.377	0.259	1.27159e-83	Up regulated
OM / YM	Basal cell	XXYLT1	1.33533e-29	0.335866	0.36	0.294	2.72234e-25	Up regulated
OM / YM	Fibroblast	NIPAL2	7.56827e-15	0.33585	0.12	0.049	1.54294e-10	Up regulated
OM / YM	Spinous cell	ETV6	1.65434e-73	0.335724	0.738	0.679	3.3727e-69	Up regulated
OM / YM	Mitotic cell	PRRC2A	4.06582e-07	0.335525	0.422	0.34	0.00828898	Up regulated
OM / YM	Granular cell	DDX3X	6.4488e-10	0.335523	0.715	0.664	1.31472e-05	Up regulated
OM / YM	Mitotic cell	MROH1	6.84735e-09	0.33534	0.569	0.487	0.000139597	Up regulated
OM / YM	Spinous cell	CDCP1	1.4742e-55	0.335288	0.651	0.589	3.00545e-51	Up regulated
OM / YM	Endothelial cell	ZDHHC13	4.83287e-10	0.335285	0.127	0.048	9.85278e-06	Up regulated
OM / YM	Spinous cell	BHLHE40	5.33446e-40	0.33507	0.641	0.595	1.08754e-35	Up regulated
OM / YM	Mitotic cell	SPG11	1.2866e-08	0.334679	0.735	0.698	0.0002623	Up regulated
OM / YM	Basal cell	KCNT2	1.06959e-39	0.334631	0.148	0.08	2.18057e-35	Up regulated
OM / YM	Mitotic cell	ZFC3H1	1.34435e-06	0.334587	0.767	0.729	0.0274073	Up regulated
OM / YM	Basal cell	TFDP1	6.57139e-36	0.334529	0.37	0.294	1.33971e-31	Up regulated
OM / YM	Mitotic cell	RCC1	1.71211e-07	0.334514	0.712	0.703	0.00349048	Up regulated
OM / YM	Plasma cell	LITAF	1.56359e-06	0.334497	0.139	0.071	0.0318769	Up regulated
OM / YM	T cell	HDLBP	1.01673e-10	0.334285	0.19	0.129	2.07281e-06	Up regulated
OM / YM	Spinous cell	BDKRB1	3.35947e-76	0.334266	0.279	0.174	6.84896e-72	Up regulated
OM / YM	Fibroblast	UBE2D3	1.73054e-15	0.334186	0.548	0.423	3.52804e-11	Up regulated
OM / YM	Junctional epithelium	SLC1A1	6.17672e-07	0.334031	0.308	0.19	0.0125925	Up regulated
OM / YM	Granular cell	ACACA	1.84853e-06	0.33403	0.615	0.571	0.0376859	Up regulated
OM / YM	Fibroblast	ETS1	2.89155e-14	0.333983	0.214	0.123	5.89501e-10	Up regulated
OM / YM	Granular cell	PLIN3	1.33058e-14	0.33394	0.619	0.522	2.71265e-10	Up regulated
OM / YM	Junctional epithelium	SMAD6	7.34115e-07	0.3339	0.232	0.127	0.0149664	Up regulated
OM / YM	Basal cell	VSNL1	4.0798e-37	0.333873	0.342	0.257	8.31748e-33	Up regulated
OM / YM	Fibroblast	ZNF609	6.15092e-15	0.333869	0.582	0.454	1.25399e-10	Up regulated
OM / YM	Mitotic cell	RILPL1	4.3776e-10	0.333859	0.305	0.192	8.9246e-06	Up regulated
OM / YM	Basal cell	ARHGAP23	1.68475e-58	0.333551	0.157	0.076	3.43471e-54	Up regulated
OM / YM	Fibroblast	ANKRD17	4.12741e-15	0.333551	0.65	0.536	8.41456e-11	Up regulated
OM / YM	Spinous cell	NCOA3	9.33786e-91	0.33341	0.704	0.618	1.90371e-86	Up regulated
OM / YM	Basal cell	PPFIA1	9.46371e-37	0.332983	0.378	0.303	1.92937e-32	Up regulated
OM / YM	T cell	SYNE3	4.43234e-13	0.332805	0.464	0.379	9.0362e-09	Up regulated
OM / YM	Granular cell	LRRK1	3.79587e-13	0.332638	0.726	0.633	7.73865e-09	Up regulated
OM / YM	Basal cell	CYFIP1	2.11961e-49	0.332524	0.605	0.535	4.32124e-45	Up regulated
OM / YM	T cell	SLC1A4	1.00913e-08	0.332429	0.151	0.102	0.000205731	Up regulated
OM / YM	Fibroblast	TTC28	3.75709e-21	0.332341	0.916	0.883	7.65959e-17	Up regulated
OM / YM	T cell	EHBP1	1.33015e-18	0.332307	0.521	0.398	2.71179e-14	Up regulated
OM / YM	Spinous cell	SH3YL1	3.63799e-78	0.332226	0.661	0.578	7.41678e-74	Up regulated
OM / YM	Granular cell	ANTXR2	2.83351e-22	0.332205	0.173	0.053	5.77668e-18	Up regulated
OM / YM	Mitotic cell	PHF20	6.63758e-07	0.332131	0.569	0.494	0.013532	Up regulated
OM / YM	Granular cell	RAB22A	9.92474e-09	0.33212	0.503	0.432	0.000202336	Up regulated
OM / YM	Basal cell	IFNLR1	3.97883e-39	0.332104	0.246	0.169	8.11164e-35	Up regulated
OM / YM	Fibroblast	P2RX4	1.85093e-12	0.332047	0.281	0.185	3.77349e-08	Up regulated
OM / YM	Granular cell	GOLGB1	3.14824e-09	0.332044	0.656	0.61	6.41831e-05	Up regulated
[truncated: 4,064 more rows]

## Sheet: MM_YM
group	cell type	gene	p_val	avg_log2FC	pct.1	pct.2	p_val_adj	direction
MM / YM	Plasma cell	TFEC	5.36622e-40	2.12978	0.349	0.107	1.09401e-35	Up regulated
MM / YM	Fibroblast	NRXN1	1.57896e-34	2.0482	0.313	0.148	3.21902e-30	Up regulated
MM / YM	Plasma cell	VIM	3.04043e-39	1.95182	0.542	0.311	6.19852e-35	Up regulated
MM / YM	Plasma cell	ANKRD28	1.46952e-79	1.88511	0.853	0.69	2.99591e-75	Up regulated
MM / YM	Granular cell	KLK6	1.04135e-81	1.85965	0.411	0.095	2.12301e-77	Up regulated
MM / YM	Granular cell	IL36A	1.5288e-133	1.80731	0.658	0.204	3.11677e-129	Up regulated
MM / YM	B cell	ERN1	1.81552e-08	1.744	0.436	0.206	0.000370129	Up regulated
MM / YM	B cell	DGKG	3.40782e-22	1.71807	0.63	0.163	6.94753e-18	Up regulated
MM / YM	Junctional epithelium	CACNB2	1.29221e-68	1.70276	0.607	0.16	2.63442e-64	Up regulated
MM / YM	Plasma cell	CD44	3.66064e-58	1.64958	0.632	0.353	7.46295e-54	Up regulated
MM / YM	Granular cell	KLK13	3.75889e-106	1.61165	0.857	0.604	7.66324e-102	Up regulated
MM / YM	Junctional epithelium	DCN	2.32671e-61	1.60971	0.843	0.487	4.74347e-57	Up regulated
MM / YM	Plasma cell	DGKG	1.20174e-84	1.56395	0.648	0.236	2.45e-80	Up regulated
MM / YM	Junctional epithelium	PAPPA	2.85884e-30	1.56278	0.691	0.458	5.82833e-26	Up regulated
MM / YM	Granular cell	LCN2	6.19954e-32	1.54036	0.333	0.151	1.2639e-27	Up regulated
MM / YM	Endothelial cell	NEGR1	6.44412e-17	1.51933	0.258	0.125	1.31376e-12	Up regulated
MM / YM	Plasma cell	RTN4	3.2021e-54	1.51226	0.386	0.089	6.52812e-50	Up regulated
MM / YM	Granular cell	SLC28A3	3.51639e-141	1.50499	0.821	0.455	7.16886e-137	Up regulated
MM / YM	Granular cell	PLA2G4D	5.69202e-56	1.50472	0.567	0.33	1.16043e-51	Up regulated
MM / YM	Fibroblast	CEMIP	7.64491e-69	1.4974	0.218	0.021	1.55857e-64	Up regulated
MM / YM	Plasma cell	LMNA	3.67543e-40	1.49113	0.347	0.11	7.49309e-36	Up regulated
MM / YM	Granular cell	SLC5A10	1.25669e-65	1.47001	0.674	0.434	2.56202e-61	Up regulated
MM / YM	Junctional epithelium	PNLIPRP3	1.46457e-61	1.46725	0.605	0.175	2.98581e-57	Up regulated
MM / YM	Endothelial cell	IL12RB2	2.17653e-39	1.45872	0.473	0.24	4.43729e-35	Up regulated
MM / YM	Plasma cell	AHNAK	8.56351e-45	1.45124	0.602	0.336	1.74584e-40	Up regulated
MM / YM	Granular cell	KLK14	3.21166e-80	1.41616	0.677	0.425	6.54762e-76	Up regulated
MM / YM	Granular cell	HEPHL1	5.88557e-30	1.41299	0.665	0.51	1.19989e-25	Up regulated
MM / YM	Plasma cell	TRIM9	6.29953e-37	1.40863	0.341	0.108	1.28429e-32	Up regulated
MM / YM	Granular cell	DMKN	1.86469e-43	1.39667	0.575	0.355	3.80153e-39	Up regulated
MM / YM	Granular cell	KLK10	5.89438e-79	1.38783	0.744	0.499	1.20169e-74	Up regulated
MM / YM	Granular cell	KRT17	4.3464e-38	1.3815	0.409	0.197	8.861e-34	Up regulated
MM / YM	T cell	ADAM12	5.7219e-116	1.37953	0.497	0.21	1.16652e-111	Up regulated
MM / YM	Granular cell	KLK5	1.4549e-73	1.32775	0.705	0.419	2.96611e-69	Up regulated
MM / YM	Granular cell	RTKN2	9.88517e-43	1.32523	0.528	0.308	2.01529e-38	Up regulated
MM / YM	B cell	TTC28	6.56392e-09	1.31182	0.352	0.116	0.000133819	Up regulated
MM / YM	Plasma cell	DGKH	4.86846e-25	1.30823	0.227	0.062	9.92533e-21	Up regulated
MM / YM	Fibroblast	SOD2	5.40825e-34	1.29151	0.433	0.257	1.10258e-29	Up regulated
MM / YM	Plasma cell	NYAP2	5.76162e-29	1.26393	0.213	0.038	1.17462e-24	Up regulated
MM / YM	Plasma cell	ADGRE5	4.19321e-37	1.25813	0.665	0.479	8.54869e-33	Up regulated
MM / YM	Granular cell	DNASE1L3	3.60923e-16	1.24824	0.115	0.033	7.35814e-12	Up regulated
MM / YM	Plasma cell	TCP11L2	6.71843e-47	1.24424	0.532	0.273	1.36969e-42	Up regulated
MM / YM	B cell	IGKC	1.96091e-06	1.23296	0.303	0.12	0.039977	Up regulated
MM / YM	Plasma cell	EYS	3.99036e-14	1.21908	0.303	0.174	8.13515e-10	Up regulated
MM / YM	Plasma cell	ZSWIM4	2.19246e-28	1.2157	0.273	0.086	4.46976e-24	Up regulated
MM / YM	B cell	VIM	8.64788e-09	1.21086	0.467	0.202	0.000176304	Up regulated
MM / YM	Plasma cell	CADM1	9.58229e-67	1.1993	0.834	0.612	1.95354e-62	Up regulated
MM / YM	Plasma cell	SPAG1	1.79305e-36	1.19852	0.388	0.151	3.65549e-32	Up regulated
MM / YM	Plasma cell	ESR2	1.23532e-34	1.19028	0.262	0.056	2.51844e-30	Up regulated
MM / YM	Junctional epithelium	ENPP3	7.20397e-37	1.18058	0.664	0.361	1.46867e-32	Up regulated
MM / YM	Fibroblast	LUZP2	9.69012e-24	1.17381	0.246	0.116	1.97552e-19	Up regulated
MM / YM	Pericyte	FRMD4B	1.77554e-15	1.17339	0.634	0.379	3.61979e-11	Up regulated
MM / YM	Plasma cell	STPG2	2.90385e-21	1.1677	0.246	0.089	5.92007e-17	Up regulated
MM / YM	Granular cell	SLC5A8	3.96392e-33	1.15735	0.3	0.124	8.08124e-29	Up regulated
MM / YM	Granular cell	SBSN	3.01897e-64	1.15229	0.581	0.318	6.15478e-60	Up regulated
MM / YM	B cell	HDLBP	1.54389e-06	1.1436	0.309	0.129	0.0314753	Up regulated
MM / YM	Fibroblast	HPSE2	2.69395e-35	1.14299	0.345	0.16	5.49215e-31	Up regulated
MM / YM	Plasma cell	GAS7	1.44496e-25	1.14053	0.36	0.175	2.94583e-21	Up regulated
MM / YM	Granular cell	RAPGEF5	4.71702e-44	1.1381	0.596	0.372	9.61658e-40	Up regulated
MM / YM	Plasma cell	SYNE2	6.58734e-41	1.13705	0.637	0.405	1.34296e-36	Up regulated
MM / YM	Granular cell	ENDOU	2.16774e-81	1.12882	0.834	0.67	4.41938e-77	Up regulated
MM / YM	Spinous cell	KRT17	6.28056e-209	1.12799	0.163	0.029	1.28042e-204	Up regulated
MM / YM	Macrophage	PSD3	7.44908e-17	1.1273	0.527	0.293	1.51864e-12	Up regulated
MM / YM	Pericyte	FGF7	3.48938e-13	1.12591	0.503	0.238	7.11379e-09	Up regulated
MM / YM	Granular cell	JMY	3.63055e-31	1.12424	0.766	0.667	7.4016e-27	Up regulated
MM / YM	Endothelial cell	ENPP3	3.33066e-24	1.12119	0.57	0.422	6.79021e-20	Up regulated
MM / YM	Plasma cell	FNBP1	1.57533e-28	1.11763	0.534	0.353	3.21162e-24	Up regulated
MM / YM	B cell	LMNA	2.03373e-11	1.10849	0.285	0.047	4.14616e-07	Up regulated
MM / YM	Granular cell	ACTN2	2.30153e-29	1.10721	0.307	0.141	4.69212e-25	Up regulated
MM / YM	Basal cell	SOD2	1.95645e-74	1.10544	0.343	0.236	3.98862e-70	Up regulated
MM / YM	Plasma cell	INSC	1.56804e-17	1.1049	0.209	0.075	3.19676e-13	Up regulated
MM / YM	T cell	SGCZ	3.68602e-13	1.09946	0.102	0.05	7.5147e-09	Up regulated
MM / YM	Plasma cell	SPAG16	7.24497e-51	1.09556	0.714	0.434	1.47703e-46	Up regulated
MM / YM	Spinous cell	FMNL2	0	1.09507	0.716	0.457	0	Up regulated
MM / YM	Pericyte	CNNM2	1.7243e-09	1.09371	0.631	0.483	3.51534e-05	Up regulated
MM / YM	Junctional epithelium	ATP13A4	4.56149e-34	1.09308	0.384	0.101	9.2995e-30	Up regulated
MM / YM	Plasma cell	C11orf80	2.01532e-36	1.09184	0.262	0.051	4.10864e-32	Up regulated
MM / YM	B cell	INPP4A	9.70243e-07	1.09108	0.436	0.227	0.0197804	Up regulated
MM / YM	Plasma cell	PITPNC1	4.11085e-21	1.08141	0.609	0.486	8.38079e-17	Up regulated
MM / YM	T cell	CCR6	3.99479e-64	1.0803	0.289	0.111	8.14419e-60	Up regulated
MM / YM	Plasma cell	BANK1	1.30259e-38	1.07237	0.706	0.51	2.65558e-34	Up regulated
MM / YM	Macrophage	PID1	8.37487e-19	1.0717	0.708	0.481	1.70739e-14	Up regulated
MM / YM	Plasma cell	TRAK1	4.05851e-50	1.06988	0.693	0.462	8.27408e-46	Up regulated
MM / YM	Fibroblast	RBMS3	3.07251e-70	1.06779	0.876	0.709	6.26393e-66	Up regulated
MM / YM	Granular cell	RHCG	1.9477e-49	1.06468	0.786	0.618	3.97077e-45	Up regulated
MM / YM	Junctional epithelium	XDH	1.07973e-18	1.06112	0.395	0.189	2.20125e-14	Up regulated
MM / YM	T cell	ZNRF1	3.74929e-67	1.05807	0.252	0.083	7.64368e-63	Up regulated
MM / YM	Basal cell	PALLD	0	1.05008	0.759	0.528	0	Up regulated
MM / YM	Junctional epithelium	ANKRD37	1.75692e-17	1.0464	0.298	0.12	3.58183e-13	Up regulated
MM / YM	Junctional epithelium	SOD2	2.83476e-17	1.03935	0.617	0.458	5.77923e-13	Up regulated
MM / YM	Plasma cell	RUNX2	6.03907e-44	1.03383	0.676	0.412	1.23119e-39	Up regulated
MM / YM	Granular cell	IL36G	6.08019e-74	1.03221	0.279	0.022	1.23957e-69	Up regulated
MM / YM	Plasma cell	GPHN	3.50812e-88	1.03053	0.955	0.799	7.152e-84	Up regulated
MM / YM	Granular cell	APOBEC3A	6.69866e-31	1.02934	0.233	0.075	1.36566e-26	Up regulated
MM / YM	Granular cell	PLA2G4E	1.14307e-74	1.02915	0.861	0.692	2.33037e-70	Up regulated
MM / YM	Granular cell	RAB10	3.5558e-63	1.02818	0.839	0.706	7.24921e-59	Up regulated
MM / YM	Plasma cell	RFX3	2.58321e-26	1.02627	0.474	0.278	5.2664e-22	Up regulated
MM / YM	Fibroblast	SPHKAP	9.05209e-44	1.01996	0.357	0.155	1.84545e-39	Up regulated
MM / YM	Fibroblast	FBXL7	1.72266e-67	1.0159	0.835	0.664	3.51199e-63	Up regulated
MM / YM	Pericyte	MEOX2	7.94464e-10	1.01265	0.273	0.087	1.61967e-05	Up regulated
MM / YM	Endothelial cell	RALGAPA2	3.62039e-50	1.0108	0.92	0.858	7.38089e-46	Up regulated
MM / YM	T cell	LMNA	1.96864e-73	1.0066	0.317	0.122	4.01347e-69	Up regulated
MM / YM	Granular cell	BICDL1	8.51405e-40	1.00508	0.601	0.417	1.73576e-35	Up regulated
MM / YM	Granular cell	OVOL1	4.57986e-52	1.00057	0.664	0.491	9.33697e-48	Up regulated
MM / YM	Junctional epithelium	KCND2	1.28867e-14	0.995248	0.202	0.06	2.62721e-10	Up regulated
MM / YM	Fibroblast	ANGPT1	1.12294e-37	0.993987	0.541	0.345	2.28935e-33	Up regulated
MM / YM	B cell	TXNDC5	7.87156e-08	0.991912	0.333	0.116	0.00160477	Up regulated
MM / YM	Macrophage	PLCB1	1.44202e-13	0.987866	0.4	0.204	2.93984e-09	Up regulated
MM / YM	Basal cell	RCAN2	3.87656e-259	0.984498	0.284	0.079	7.90315e-255	Up regulated
MM / YM	Macrophage	TNFRSF11A	3.11412e-12	0.980362	0.446	0.267	6.34875e-08	Up regulated
MM / YM	Plasma cell	ELF2	9.11714e-31	0.97924	0.511	0.308	1.85871e-26	Up regulated
MM / YM	Granular cell	IL36B	1.22098e-49	0.977641	0.67	0.412	2.4892e-45	Up regulated
MM / YM	Junctional epithelium	HES1	9.24776e-16	0.976792	0.553	0.395	1.88534e-11	Up regulated
MM / YM	B cell	GPHN	2.38854e-06	0.973305	0.788	0.635	0.0486951	Up regulated
MM / YM	Pericyte	BTBD11	1.23029e-09	0.972928	0.349	0.141	2.50818e-05	Up regulated
MM / YM	Fibroblast	BCL2	2.41349e-29	0.966999	0.499	0.332	4.92039e-25	Up regulated
MM / YM	Macrophage	LRP11	3.50734e-16	0.963225	0.485	0.267	7.15041e-12	Up regulated
MM / YM	Plasma cell	NEAT1-3	1.88611e-33	0.958163	0.54	0.321	3.84521e-29	Up regulated
MM / YM	Granular cell	PI3	4.19958e-53	0.958024	0.277	0.059	8.56169e-49	Up regulated
MM / YM	Granular cell	ACPP	8.885e-09	0.954802	0.423	0.347	0.000181138	Up regulated
MM / YM	Plasma cell	TTLL7	1.36117e-23	0.951626	0.217	0.058	2.77502e-19	Up regulated
MM / YM	Granular cell	TGM1	5.07316e-112	0.948977	0.946	0.76	1.03427e-107	Up regulated
MM / YM	Plasma cell	SLC41A2	1.87576e-42	0.947967	0.644	0.386	3.82411e-38	Up regulated
MM / YM	Granular cell	HK2	3.01395e-38	0.944883	0.376	0.175	6.14454e-34	Up regulated
MM / YM	Plasma cell	ZC2HC1A	2.73597e-35	0.943342	0.233	0.032	5.57781e-31	Up regulated
MM / YM	Plasma cell	ANTXR2	1.22351e-32	0.94329	0.642	0.463	2.49436e-28	Up regulated
MM / YM	Granular cell	ATP1B1	2.96608e-59	0.942703	0.814	0.591	6.04696e-55	Up regulated
MM / YM	Pericyte	VAT1L	2.08661e-07	0.938021	0.188	0.054	0.00425398	Up regulated
MM / YM	Fibroblast	ITGA9	2.17088e-35	0.937746	0.248	0.091	4.42578e-31	Up regulated
MM / YM	Spinous cell	SOD2	1.14177e-97	0.934815	0.271	0.154	2.32772e-93	Up regulated
MM / YM	Endothelial cell	COL15A1	5.67859e-27	0.932438	0.642	0.504	1.1577e-22	Up regulated
MM / YM	Granular cell	DCUN1D3	4.09663e-61	0.929399	0.902	0.703	8.3518e-57	Up regulated
MM / YM	B cell	TANC2	3.21458e-08	0.927423	0.388	0.146	0.000655356	Up regulated
MM / YM	Macrophage	SDC2	4.10219e-15	0.925508	0.577	0.348	8.36312e-11	Up regulated
MM / YM	Macrophage	ARHGAP10	2.23388e-18	0.919875	0.71	0.488	4.55421e-14	Up regulated
MM / YM	Plasma cell	EXOC6B	4.94226e-16	0.916272	0.522	0.397	1.00758e-11	Up regulated
MM / YM	Plasma cell	FGD6	2.55886e-23	0.916173	0.237	0.074	5.21675e-19	Up regulated
MM / YM	Fibroblast	HMCN1	1.83993e-61	0.915464	0.814	0.607	3.75106e-57	Up regulated
MM / YM	Fibroblast	RGS6	7.48239e-09	0.908437	0.371	0.293	0.000152544	Up regulated
MM / YM	Junctional epithelium	KCTD8	1.18008e-23	0.906386	0.248	0.052	2.40583e-19	Up regulated
MM / YM	Junctional epithelium	HIVEP3	3.2417e-23	0.902411	0.449	0.217	6.60884e-19	Up regulated
MM / YM	Plasma cell	SPATA7	1.42598e-21	0.902292	0.172	0.036	2.90714e-17	Up regulated
MM / YM	B cell	AHNAK	3.94375e-07	0.902271	0.527	0.292	0.00804012	Up regulated
MM / YM	Granular cell	USP3	3.45127e-38	0.901753	0.918	0.838	7.03611e-34	Up regulated
MM / YM	Fibroblast	CCBE1	1.83382e-34	0.89976	0.682	0.529	3.7386e-30	Up regulated
MM / YM	T cell	PAK3	1.56427e-53	0.898356	0.197	0.06	3.18908e-49	Up regulated
MM / YM	Granular cell	FRMPD1	1.76366e-13	0.89805	0.32	0.204	3.59557e-09	Up regulated
MM / YM	Plasma cell	CEP112	2.97457e-14	0.895426	0.231	0.111	6.06425e-10	Up regulated
MM / YM	T cell	WDFY2	1.36572e-76	0.894795	0.425	0.19	2.7843e-72	Up regulated
MM / YM	Pericyte	LHFPL6	2.00158e-14	0.893998	0.895	0.849	4.08062e-10	Up regulated
MM / YM	Plasma cell	GPAM	1.74566e-12	0.891272	0.271	0.155	3.55887e-08	Up regulated
MM / YM	Granular cell	RNLS	1.04963e-19	0.886732	0.722	0.608	2.13988e-15	Up regulated
MM / YM	Macrophage	TGFBI	2.16958e-11	0.885042	0.379	0.206	4.42312e-07	Up regulated
MM / YM	Junctional epithelium	EPB41L3	4.02751e-25	0.882533	0.28	0.069	8.21089e-21	Up regulated
MM / YM	Fibroblast	PSD3	5.48681e-46	0.882205	0.812	0.645	1.1186e-41	Up regulated
MM / YM	Plasma cell	NEDD4L	1.29632e-27	0.881317	0.753	0.632	2.64281e-23	Up regulated
MM / YM	Granular cell	DUSP1	3.98822e-79	0.881081	0.717	0.428	8.13079e-75	Up regulated
MM / YM	Pericyte	IGF1R	4.39855e-08	0.880364	0.67	0.534	0.000896732	Up regulated
MM / YM	Granular cell	UBE2O	1.35e-46	0.880207	0.707	0.51	2.75224e-42	Up regulated
MM / YM	Fibroblast	SLIT3	9.44072e-41	0.879263	0.572	0.351	1.92468e-36	Up regulated
MM / YM	Granular cell	TGM3	2.84183e-48	0.877972	0.935	0.901	5.79363e-44	Up regulated
MM / YM	Fibroblast	HMGA2	2.81221e-24	0.874983	0.238	0.107	5.73325e-20	Up regulated
MM / YM	Fibroblast	GLIS3	2.99414e-33	0.874195	0.634	0.458	6.10415e-29	Up regulated
MM / YM	T cell	CD109	3.61342e-46	0.874059	0.247	0.103	7.36668e-42	Up regulated
MM / YM	Plasma cell	KATNBL1	1.88493e-30	0.872343	0.283	0.082	3.84281e-26	Up regulated
MM / YM	Granular cell	AQP3	1.07285e-47	0.87225	0.622	0.366	2.18721e-43	Up regulated
MM / YM	Granular cell	MBOAT2	9.36328e-33	0.868725	0.757	0.634	1.90889e-28	Up regulated
MM / YM	B cell	RTN4	5.64941e-09	0.867913	0.564	0.279	0.000115174	Up regulated
MM / YM	Mitotic cell	CACNA2D3	6.51964e-42	0.865422	0.677	0.36	1.32916e-37	Up regulated
MM / YM	Plasma cell	SRPK2	1.66623e-39	0.863303	0.76	0.589	3.39694e-35	Up regulated
MM / YM	T cell	FRMD4A	2.73202e-36	0.863257	0.192	0.078	5.56977e-32	Up regulated
MM / YM	Macrophage	LGALS3	3.5583e-14	0.861615	0.273	0.099	7.2543e-10	Up regulated
MM / YM	Granular cell	HR	2.01134e-45	0.861217	0.577	0.377	4.10052e-41	Up regulated
MM / YM	Endothelial cell	SOD2	7.69591e-07	0.858781	0.189	0.122	0.0156896	Up regulated
MM / YM	Plasma cell	CPNE8	2.26067e-15	0.85792	0.249	0.119	4.60884e-11	Up regulated
MM / YM	B cell	ARHGAP12	5.08231e-07	0.855336	0.406	0.193	0.0103613	Up regulated
MM / YM	Granular cell	KLK8	7.82802e-94	0.855183	0.537	0.183	1.5959e-89	Up regulated
MM / YM	Endothelial cell	HIF1A	3.89907e-29	0.85413	0.615	0.429	7.94904e-25	Up regulated
MM / YM	B cell	MAN1A1	1.91807e-06	0.853115	0.6	0.403	0.0391037	Up regulated
MM / YM	T cell	SPON2	7.15934e-51	0.852404	0.109	0.016	1.45957e-46	Up regulated
MM / YM	Plasma cell	COBLL1	1.60648e-23	0.847046	0.279	0.1	3.27514e-19	Up regulated
MM / YM	Junctional epithelium	DDIT4	2.52201e-16	0.846068	0.324	0.149	5.14161e-12	Up regulated
MM / YM	Plasma cell	ACVR1	2.04074e-27	0.845236	0.681	0.545	4.16046e-23	Up regulated
MM / YM	Junctional epithelium	ITGB4	2.03212e-18	0.844424	0.815	0.694	4.14288e-14	Up regulated
MM / YM	Basal cell	CACNB4	3.29724e-264	0.843874	0.244	0.051	6.72209e-260	Up regulated
MM / YM	Granular cell	GSDMA	9.82442e-35	0.843491	0.492	0.298	2.00291e-30	Up regulated
MM / YM	T cell	PLCL1	2.59723e-37	0.842311	0.305	0.158	5.29498e-33	Up regulated
MM / YM	Fibroblast	ANKRD28	2.98203e-39	0.841927	0.745	0.576	6.07946e-35	Up regulated
MM / YM	Granular cell	GM2A	5.89101e-22	0.840983	0.322	0.172	1.201e-17	Up regulated
MM / YM	Mitotic cell	KAZN	5.55998e-36	0.840445	0.778	0.566	1.13351e-31	Up regulated
MM / YM	Fibroblast	CELF2	1.28365e-16	0.838733	0.371	0.252	2.61698e-12	Up regulated
MM / YM	Plasma cell	TBC1D9	1.53262e-15	0.837774	0.915	0.896	3.12455e-11	Up regulated
MM / YM	T cell	TSHZ2	6.42465e-39	0.836763	0.413	0.246	1.30979e-34	Up regulated
MM / YM	Granular cell	SGPP2	7.44924e-20	0.835698	0.483	0.34	1.51868e-15	Up regulated
MM / YM	Plasma cell	PCNX1	1.03405e-22	0.83528	0.607	0.456	2.10811e-18	Up regulated
MM / YM	Mitotic cell	FMNL2	5.71271e-30	0.834149	0.741	0.561	1.16465e-25	Up regulated
MM / YM	Fibroblast	FAT4	4.01545e-27	0.8338	0.676	0.539	8.18629e-23	Up regulated
MM / YM	Granular cell	DSC1	9.09592e-20	0.830689	0.159	0.053	1.85438e-15	Up regulated
MM / YM	Macrophage	IL12RB2	1.94811e-10	0.830321	0.285	0.133	3.97162e-06	Up regulated
MM / YM	Basal cell	DCN	1.19426e-188	0.827801	0.4	0.196	2.43475e-184	Up regulated
MM / YM	Fibroblast	CORIN	8.8607e-27	0.827275	0.47	0.305	1.80643e-22	Up regulated
MM / YM	B cell	RBPJ	9.57389e-07	0.825509	0.661	0.481	0.0195183	Up regulated
MM / YM	Basal cell	KAZN	5.26782e-139	0.825332	0.823	0.728	1.07395e-134	Up regulated
MM / YM	Granular cell	TAOK1	1.75689e-34	0.824813	0.843	0.716	3.58178e-30	Up regulated
MM / YM	Fibroblast	NEGR1	3.18132e-22	0.824741	0.467	0.328	6.48576e-18	Up regulated
MM / YM	B cell	PRKCA	4.51427e-07	0.824711	0.764	0.584	0.00920325	Up regulated
MM / YM	Plasma cell	EPHB6	1.0082e-21	0.823314	0.286	0.119	2.05542e-17	Up regulated
MM / YM	Macrophage	CD109	1.82935e-17	0.82295	0.306	0.096	3.72949e-13	Up regulated
MM / YM	Fibroblast	NCAM1	3.14057e-11	0.82061	0.307	0.22	6.40269e-07	Up regulated
MM / YM	Plasma cell	GABRG3	1.37837e-15	0.820192	0.125	0.025	2.81009e-11	Up regulated
MM / YM	Spinous cell	SLC28A3	0	0.819461	0.518	0.286	0	Up regulated
MM / YM	Junctional epithelium	SLIT2	8.3129e-27	0.818938	0.791	0.559	1.69475e-22	Up regulated
MM / YM	Granular cell	FAM83G	2.63303e-36	0.815278	0.518	0.344	5.36795e-32	Up regulated
MM / YM	Pericyte	CHSY3	1.57797e-07	0.813372	0.668	0.5	0.00321701	Up regulated
MM / YM	Endothelial cell	PLCB4	8.27418e-23	0.813259	0.715	0.585	1.68686e-18	Up regulated
MM / YM	Granular cell	RAB5A	2.94847e-42	0.812857	0.922	0.84	6.01104e-38	Up regulated
MM / YM	Plasma cell	ATP2B4	6.88105e-24	0.81274	0.286	0.114	1.40284e-19	Up regulated
MM / YM	Granular cell	IDE	1.82644e-06	0.810259	0.727	0.678	0.0372356	Up regulated
MM / YM	Spinous cell	PALLD	0	0.809638	0.949	0.839	0	Up regulated
MM / YM	Plasma cell	NCOA3	2.86888e-32	0.807477	0.736	0.578	5.84879e-28	Up regulated
MM / YM	Macrophage	F13A1	1.68195e-08	0.806688	0.408	0.247	0.0003429	Up regulated
MM / YM	Macrophage	SNX24	4.15345e-13	0.805499	0.583	0.401	8.46764e-09	Up regulated
MM / YM	Plasma cell	IGF1R	1.3204e-16	0.803124	0.134	0.026	2.69191e-12	Up regulated
MM / YM	Junctional epithelium	S100A9	1.81733e-06	0.801786	0.244	0.146	0.0370499	Up regulated
MM / YM	Fibroblast	MAN1A1	3.78326e-43	0.801699	0.678	0.485	7.71294e-39	Up regulated
MM / YM	Plasma cell	KHDRBS3	2.49351e-18	0.79976	0.253	0.107	5.08352e-14	Up regulated
MM / YM	Granular cell	FOS	1.01568e-34	0.799088	0.34	0.151	2.07066e-30	Up regulated
MM / YM	Basal cell	NELL1	1.2424e-233	0.797854	0.646	0.411	2.53288e-229	Up regulated
MM / YM	Plasma cell	RAB30	2.56111e-18	0.796975	0.329	0.171	5.22134e-14	Up regulated
MM / YM	Fibroblast	ARID5B	2.41459e-46	0.7959	0.756	0.57	4.92262e-42	Up regulated
MM / YM	Granular cell	EFCAB6	3.70744e-10	0.794926	0.208	0.124	7.55837e-06	Up regulated
MM / YM	B cell	FAM198A	9.56349e-07	0.794322	0.133	0.013	0.0194971	Up regulated
MM / YM	Junctional epithelium	S100A8	1.09559e-09	0.791091	0.288	0.155	2.23358e-05	Up regulated
MM / YM	Macrophage	LARGE1	1.20188e-11	0.790782	0.475	0.313	2.45027e-07	Up regulated
MM / YM	Plasma cell	ETV6	7.11183e-20	0.790725	0.604	0.459	1.44989e-15	Up regulated
MM / YM	Macrophage	OPRM1	1.50184e-09	0.786274	0.356	0.201	3.06181e-05	Up regulated
MM / YM	Macrophage	DNM1	2.85289e-12	0.784241	0.419	0.225	5.81618e-08	Up regulated
MM / YM	Pericyte	FGD4	1.24559e-07	0.784168	0.702	0.57	0.00253939	Up regulated
MM / YM	Spinous cell	SLIT2	4.14876e-291	0.783636	0.551	0.301	8.45808e-292	Up regulated
MM / YM	Junctional epithelium	KRT5	2.42715e-14	0.782079	0.777	0.696	4.94822e-10	Up regulated
MM / YM	Endothelial cell	MAGI2	2.11287e-09	0.78183	0.199	0.112	4.3075e-05	Up regulated
MM / YM	Spinous cell	SLC5A10	2.23762e-281	0.781149	0.762	0.602	4.56184e-277	Up regulated
MM / YM	Granular cell	HSPB1	4.33691e-42	0.77863	0.743	0.572	8.84166e-38	Up regulated
MM / YM	Pericyte	A2M	1.91903e-06	0.777011	0.585	0.47	0.0391233	Up regulated
MM / YM	Fibroblast	MAML2	2.6645e-54	0.775879	0.915	0.815	5.43212e-50	Up regulated
MM / YM	Macrophage	ADARB1	3.39368e-15	0.775783	0.281	0.098	6.91869e-11	Up regulated
MM / YM	Junctional epithelium	TNIP3	9.47248e-20	0.775597	0.517	0.29	1.93115e-15	Up regulated
MM / YM	Plasma cell	SUPT3H	5.90255e-18	0.773546	0.42	0.266	1.20335e-13	Up regulated
MM / YM	Plasma cell	TNFAIP8	4.65548e-13	0.770729	0.437	0.326	9.49114e-09	Up regulated
MM / YM	Granular cell	CSTB	1.41073e-45	0.769088	0.853	0.776	2.87605e-41	Up regulated
MM / YM	Junctional epithelium	CTNNA3	2.15262e-10	0.768897	0.28	0.147	4.38855e-06	Up regulated
MM / YM	Basal cell	RBFOX1	3.09953e-109	0.767948	0.195	0.079	6.31901e-105	Up regulated
MM / YM	B cell	SND1	2.73764e-08	0.76378	0.77	0.554	0.000558123	Up regulated
MM / YM	Fibroblast	CRTAC1	2.86341e-17	0.762832	0.243	0.133	5.83764e-13	Up regulated
MM / YM	Plasma cell	TACC1	7.17035e-15	0.762802	0.427	0.305	1.46182e-10	Up regulated
MM / YM	Fibroblast	MAN2A1	1.42931e-31	0.760696	0.68	0.517	2.91393e-27	Up regulated
MM / YM	Granular cell	SNX9	4.57643e-17	0.760221	0.95	0.911	9.32996e-13	Up regulated
MM / YM	Granular cell	IFRD1	2.14766e-09	0.759274	0.614	0.537	4.37843e-05	Up regulated
MM / YM	Fibroblast	RFTN1	1.1314e-48	0.757208	0.663	0.44	2.30658e-44	Up regulated
MM / YM	Granular cell	IL22RA1	1.44901e-68	0.756612	0.906	0.792	2.9541e-64	Up regulated
MM / YM	Junctional epithelium	UAP1	3.39883e-21	0.755833	0.476	0.267	6.92919e-17	Up regulated
MM / YM	Plasma cell	AP1S2	5.31454e-18	0.752695	0.294	0.142	1.08347e-13	Up regulated
MM / YM	Plasma cell	KANSL1L	2.91217e-20	0.751962	0.448	0.284	5.93703e-16	Up regulated
MM / YM	Granular cell	UCHL3	6.89475e-66	0.750361	0.743	0.491	1.40563e-61	Up regulated
MM / YM	Endothelial cell	GAS7	1.52925e-11	0.750285	0.338	0.234	3.11768e-07	Up regulated
MM / YM	Spinous cell	HES1	3.96884e-201	0.749389	0.56	0.383	8.09127e-197	Up regulated
MM / YM	Macrophage	CD200R1	5.80717e-09	0.748182	0.419	0.271	0.000118391	Up regulated
MM / YM	Fibroblast	HS3ST4	1.65993e-24	0.747854	0.255	0.115	3.38409e-20	Up regulated
MM / YM	Plasma cell	ERN1	5.59544e-26	0.746684	0.951	0.933	1.14074e-21	Up regulated
MM / YM	Endothelial cell	SYT1	6.04718e-13	0.74551	0.108	0.031	1.23284e-08	Up regulated
MM / YM	T cell	FNDC3B	1.00637e-51	0.745425	0.207	0.067	2.05169e-47	Up regulated
MM / YM	Mitotic cell	PALLD	3.22784e-28	0.745295	0.84	0.706	6.58059e-24	Up regulated
MM / YM	B cell	STK3	1.34497e-06	0.745132	0.248	0.077	0.02742	Up regulated
MM / YM	Granular cell	NAV2	6.1199e-54	0.745032	0.981	0.92	1.24766e-49	Up regulated
MM / YM	Fibroblast	PDE7B	4.67933e-24	0.744768	0.691	0.56	9.53976e-20	Up regulated
MM / YM	T cell	RPS6KA2	1.50078e-38	0.743913	0.186	0.07	3.05964e-34	Up regulated
MM / YM	Junctional epithelium	RHCG	1.18435e-09	0.743479	0.756	0.725	2.41454e-05	Up regulated
MM / YM	Macrophage	ST8SIA1	1.65387e-07	0.743218	0.381	0.247	0.00337175	Up regulated
MM / YM	Fibroblast	COL6A3	5.81615e-15	0.74313	0.683	0.599	1.18574e-10	Up regulated
MM / YM	Macrophage	KCNQ1	6.38484e-11	0.74254	0.558	0.389	1.30168e-06	Up regulated
MM / YM	Granular cell	CPEB2	8.07297e-28	0.742304	0.863	0.798	1.64584e-23	Up regulated
MM / YM	Granular cell	PPIF	2.98032e-45	0.741918	0.69	0.481	6.07599e-41	Up regulated
MM / YM	Plasma cell	ULK2	1.91911e-16	0.741151	0.28	0.14	3.91249e-12	Up regulated
MM / YM	B cell	CPEB3	1.91837e-07	0.740106	0.4	0.163	0.00391097	Up regulated
MM / YM	Granular cell	CDC42BPB	3.80141e-66	0.737694	0.954	0.86	7.74993e-62	Up regulated
MM / YM	Fibroblast	SDC2	2.40604e-27	0.73537	0.32	0.162	4.90519e-23	Up regulated
MM / YM	Granular cell	ABCA12	6.03704e-43	0.734392	0.854	0.64	1.23077e-38	Up regulated
MM / YM	Plasma cell	EZR	1.8826e-07	0.733865	0.407	0.323	0.00383806	Up regulated
MM / YM	T cell	PLEKHA5	1.13343e-30	0.733511	0.308	0.174	2.31073e-26	Up regulated
MM / YM	Pericyte	SORBS1	6.63565e-08	0.733188	0.597	0.403	0.00135281	Up regulated
MM / YM	Plasma cell	RB1	9.73069e-29	0.732547	0.699	0.547	1.9838e-24	Up regulated
MM / YM	Fibroblast	SGCD	6.19087e-31	0.732071	0.674	0.507	1.26213e-26	Up regulated
MM / YM	Endothelial cell	SLCO2A1	2.75907e-09	0.730845	0.361	0.262	5.62492e-05	Up regulated
MM / YM	Granular cell	MGAT4A	1.86593e-30	0.728516	0.281	0.111	3.80407e-26	Up regulated
MM / YM	Endothelial cell	RAB3C	5.75239e-07	0.728401	0.259	0.183	0.0117274	Up regulated
MM / YM	Granular cell	ATP6V1C2	9.19092e-26	0.728092	0.688	0.546	1.87375e-21	Up regulated
MM / YM	T cell	PDCD6	6.59554e-38	0.727089	0.47	0.321	1.34463e-33	Up regulated
MM / YM	T cell	SUN1	1.71793e-44	0.727052	0.303	0.152	3.50235e-40	Up regulated
MM / YM	Plasma cell	GPATCH2	8.76916e-15	0.726817	0.396	0.263	1.78777e-10	Up regulated
MM / YM	T cell	ANTXR2	2.82842e-43	0.726674	0.585	0.426	5.7663e-39	Up regulated
MM / YM	Pericyte	CAMK2D	8.04372e-10	0.723381	0.815	0.685	1.63987e-05	Up regulated
MM / YM	Fibroblast	UST	4.60214e-55	0.722781	0.537	0.263	9.38238e-51	Up regulated
MM / YM	Junctional epithelium	ALOX15B	1.28607e-29	0.722557	0.895	0.799	2.62192e-25	Up regulated
MM / YM	T cell	CEP112	3.36809e-29	0.722096	0.344	0.215	6.86652e-25	Up regulated
MM / YM	Plasma cell	SRSF5	2.65127e-31	0.721833	0.607	0.397	5.40514e-27	Up regulated
MM / YM	Fibroblast	PDE4B	2.66884e-19	0.721812	0.22	0.108	5.44096e-15	Up regulated
MM / YM	Macrophage	SLC37A2	3.62906e-09	0.720699	0.35	0.206	7.39856e-05	Up regulated
MM / YM	Fibroblast	DPYD	5.89666e-51	0.720139	0.802	0.547	1.20215e-46	Up regulated
MM / YM	Junctional epithelium	BHLHE40	2.4107e-22	0.720063	0.851	0.767	4.91469e-18	Up regulated
MM / YM	Junctional epithelium	CSTA	1.6085e-16	0.719952	0.378	0.19	3.27925e-12	Up regulated
MM / YM	Junctional epithelium	ZSWIM4	9.0902e-19	0.718424	0.616	0.433	1.85322e-14	Up regulated
MM / YM	Junctional epithelium	SPEF2	6.80034e-11	0.717594	0.592	0.465	1.38639e-06	Up regulated
MM / YM	Fibroblast	TRIM9	4.00577e-31	0.717584	0.253	0.1	8.16656e-27	Up regulated
MM / YM	Plasma cell	ARID5B	3.9035e-11	0.717099	0.54	0.451	7.95806e-07	Up regulated
MM / YM	Plasma cell	IQGAP1	8.46421e-27	0.716928	0.689	0.53	1.7256e-22	Up regulated
MM / YM	T cell	RTKN2	7.87758e-29	0.71687	0.167	0.07	1.606e-24	Up regulated
MM / YM	Endothelial cell	DOCK11	9.26863e-13	0.714656	0.47	0.356	1.8896e-08	Up regulated
MM / YM	Fibroblast	GPR176	3.53886e-27	0.711926	0.275	0.13	7.21468e-23	Up regulated
MM / YM	Granular cell	CMIP	1.51497e-50	0.710158	0.866	0.776	3.08858e-46	Up regulated
MM / YM	Mitotic cell	HMGCS1	1.21302e-16	0.708806	0.451	0.312	2.47299e-12	Up regulated
MM / YM	Basal cell	HIP1	5.5381e-197	0.707534	0.575	0.377	1.12905e-192	Up regulated
MM / YM	Granular cell	PPARD	1.64788e-67	0.706444	0.734	0.521	3.35954e-63	Up regulated
MM / YM	Macrophage	CHN2	3.34133e-09	0.705671	0.558	0.398	6.81197e-05	Up regulated
MM / YM	T cell	RORA	8.7888e-35	0.704868	0.561	0.41	1.79177e-30	Up regulated
MM / YM	Basal cell	CEMIP	3.29655e-285	0.704408	0.168	0.004	6.72067e-281	Up regulated
MM / YM	Macrophage	EEA1	8.69808e-15	0.703145	0.537	0.333	1.77328e-10	Up regulated
MM / YM	Macrophage	ALCAM	2.23064e-09	0.702807	0.656	0.519	4.54761e-05	Up regulated
MM / YM	Endothelial cell	CHST11	1.44974e-09	0.701986	0.588	0.542	2.95558e-05	Up regulated
MM / YM	Fibroblast	CAMK2D	1.04588e-42	0.700858	0.891	0.763	2.13224e-38	Up regulated
MM / YM	Plasma cell	PPIL6	1.01429e-19	0.699367	0.125	0.012	2.06783e-15	Up regulated
MM / YM	Macrophage	TBXAS1	3.27744e-10	0.698411	0.635	0.495	6.68171e-06	Up regulated
MM / YM	Granular cell	ERRFI1	1.39516e-13	0.698244	0.683	0.602	2.84431e-09	Up regulated
MM / YM	Granular cell	DSP	2.75379e-11	0.69691	0.628	0.558	5.61414e-07	Up regulated
MM / YM	Mitotic cell	P3H2	5.09158e-20	0.696853	0.641	0.474	1.03802e-15	Up regulated
MM / YM	B cell	GABRG3	1.76134e-07	0.696346	0.206	0.039	0.00359085	Up regulated
MM / YM	Pericyte	FAM227B	7.9581e-07	0.69529	0.392	0.232	0.0162242	Up regulated
MM / YM	Plasma cell	TSC22D3	4.45355e-08	0.694949	0.31	0.222	0.000907946	Up regulated
MM / YM	Granular cell	GPC6	2.83998e-17	0.694772	0.156	0.056	5.78986e-13	Up regulated
MM / YM	Granular cell	MVK	9.46359e-35	0.694579	0.559	0.387	1.92934e-30	Up regulated
MM / YM	Macrophage	CDC42BPA	8.02918e-13	0.693835	0.325	0.14	1.63691e-08	Up regulated
MM / YM	Plasma cell	PDLIM5	8.41316e-12	0.693768	0.286	0.168	1.71519e-07	Up regulated
MM / YM	Macrophage	SLC16A10	1.52042e-08	0.693199	0.302	0.151	0.000309967	Up regulated
MM / YM	T cell	IL23R	6.03017e-38	0.693155	0.175	0.062	1.22937e-33	Up regulated
MM / YM	Spinous cell	LRP2	6.26139e-238	0.693103	0.328	0.134	1.27651e-233	Up regulated
MM / YM	Plasma cell	COL4A3	2.57337e-17	0.692704	0.314	0.162	5.24633e-13	Up regulated
MM / YM	Granular cell	ZDHHC21	1.10214e-46	0.692444	0.916	0.798	2.24693e-42	Up regulated
MM / YM	Plasma cell	KCNQ3	2.48553e-11	0.692359	0.149	0.058	5.06724e-07	Up regulated
MM / YM	Endothelial cell	SAMD4A	4.4594e-08	0.692344	0.4	0.324	0.000909138	Up regulated
MM / YM	Plasma cell	FAM107B	7.75061e-08	0.691975	0.453	0.359	0.00158012	Up regulated
MM / YM	Plasma cell	CLIP1	9.97391e-16	0.690968	0.526	0.393	2.03338e-11	Up regulated
MM / YM	Junctional epithelium	GPC6	3.04436e-11	0.690799	0.455	0.301	6.20655e-07	Up regulated
MM / YM	Mitotic cell	PAPPA	8.76589e-20	0.690452	0.618	0.44	1.7871e-15	Up regulated
MM / YM	Granular cell	POLB	2.1434e-44	0.690356	0.728	0.566	4.36974e-40	Up regulated
MM / YM	Granular cell	GBA	6.99548e-27	0.690228	0.481	0.326	1.42617e-22	Up regulated
MM / YM	Plasma cell	DOCK11	9.79949e-22	0.689927	0.651	0.511	1.99782e-17	Up regulated
MM / YM	Spinous cell	SQLE	2.2465e-274	0.689347	0.585	0.375	4.57995e-270	Up regulated
MM / YM	Granular cell	BACE2	1.05045e-28	0.688568	0.842	0.763	2.14154e-24	Up regulated
MM / YM	Granular cell	KRT16	3.28094e-55	0.688026	0.79	0.593	6.68886e-51	Up regulated
MM / YM	Fibroblast	ELF1	7.22059e-53	0.688008	0.362	0.134	1.47206e-48	Up regulated
MM / YM	Junctional epithelium	ADAMTS5	4.43152e-09	0.687417	0.342	0.212	9.03455e-05	Up regulated
MM / YM	Plasma cell	TES	5.2653e-09	0.687353	0.291	0.196	0.000107344	Up regulated
MM / YM	Basal cell	SRSF5	5.26022e-246	0.687221	0.593	0.38	1.0724e-241	Up regulated
MM / YM	Endothelial cell	WDR72	1.33885e-13	0.68706	0.308	0.182	2.72951e-09	Up regulated
MM / YM	B cell	WDFY2	1.50763e-10	0.686479	0.648	0.309	3.07361e-06	Up regulated
MM / YM	B cell	NEAT1-3	7.80986e-08	0.68613	0.242	0.056	0.0015922	Up regulated
MM / YM	Plasma cell	RNLS	4.07919e-10	0.6857	0.231	0.132	8.31625e-06	Up regulated
MM / YM	Plasma cell	SUN1	9.23681e-17	0.684979	0.42	0.277	1.88311e-12	Up regulated
MM / YM	Junctional epithelium	CACNB4	1.22385e-16	0.68439	0.303	0.123	2.49505e-12	Up regulated
MM / YM	Junctional epithelium	SLC28A3	7.94358e-16	0.683961	0.598	0.427	1.61946e-11	Up regulated
MM / YM	Junctional epithelium	NAV1	5.453e-15	0.68358	0.495	0.336	1.1117e-10	Up regulated
MM / YM	Plasma cell	ARHGAP6	6.04363e-22	0.681948	0.707	0.564	1.23211e-17	Up regulated
MM / YM	Endothelial cell	SELE	1.80534e-07	0.681845	0.102	0.045	0.00368054	Up regulated
MM / YM	Macrophage	CYP27A1	1.16203e-09	0.681472	0.483	0.322	2.36903e-05	Up regulated
MM / YM	Macrophage	FLVCR2	5.3097e-07	0.681114	0.325	0.195	0.0108249	Up regulated
MM / YM	Granular cell	STK24	8.2722e-33	0.680626	0.973	0.937	1.68645e-28	Up regulated
MM / YM	Spinous cell	RCAN2	3.05845e-238	0.680432	0.353	0.153	6.23526e-234	Up regulated
MM / YM	T cell	DNM3	2.56207e-20	0.680107	0.318	0.216	5.22329e-16	Up regulated
MM / YM	Fibroblast	GLDN	1.24814e-22	0.679611	0.382	0.238	2.54458e-18	Up regulated
MM / YM	Junctional epithelium	SEPT9	3.93652e-16	0.678931	0.657	0.55	8.02539e-12	Up regulated
MM / YM	Granular cell	SLC37A2	1.17252e-23	0.677913	0.563	0.409	2.39041e-19	Up regulated
MM / YM	Granular cell	SEMA3F	2.90653e-42	0.677323	0.499	0.287	5.92554e-38	Up regulated
MM / YM	Junctional epithelium	KRBA1	8.32703e-21	0.676896	0.584	0.399	1.69763e-16	Up regulated
MM / YM	Granular cell	GRHL3	8.33696e-53	0.674745	0.876	0.732	1.69966e-48	Up regulated
MM / YM	Granular cell	MACF1	3.67279e-31	0.674743	0.797	0.617	7.48772e-27	Up regulated
MM / YM	Plasma cell	MCU	2.94985e-16	0.674695	0.335	0.185	6.01385e-12	Up regulated
MM / YM	T cell	ST6GALNAC5	2.81644e-37	0.674057	0.405	0.239	5.74187e-33	Up regulated
MM / YM	Junctional epithelium	AREG	2.99288e-23	0.673828	0.477	0.22	6.10159e-19	Up regulated
MM / YM	Plasma cell	RASGEF1B	4.38432e-17	0.673457	0.466	0.315	8.93831e-13	Up regulated
MM / YM	Plasma cell	PPP3CA	7.43946e-19	0.672804	0.645	0.529	1.51668e-14	Up regulated
MM / YM	Macrophage	ZNF704	1.21033e-06	0.671598	0.304	0.184	0.024675	Up regulated
MM / YM	Plasma cell	DOCK7	1.31825e-19	0.671574	0.171	0.041	2.68752e-15	Up regulated
MM / YM	Plasma cell	KIF27	1.90531e-17	0.670245	0.114	0.012	3.88436e-13	Up regulated
MM / YM	Granular cell	DNAJB6	2.86417e-40	0.669787	0.811	0.69	5.83919e-36	Up regulated
MM / YM	Fibroblast	SLC39A14	2.0421e-27	0.669255	0.209	0.079	4.16324e-23	Up regulated
MM / YM	Fibroblast	GABRG3	2.2522e-30	0.668867	0.571	0.374	4.59155e-26	Up regulated
MM / YM	Granular cell	ZBTB16	2.09741e-06	0.668044	0.682	0.658	0.0427598	Up regulated
MM / YM	Mitotic cell	SQLE	1.61524e-23	0.667395	0.503	0.316	3.29299e-19	Up regulated
MM / YM	Granular cell	RPS6KA5	1.63358e-24	0.667119	0.579	0.424	3.33037e-20	Up regulated
MM / YM	Spinous cell	PLA2G4E	3.75409e-149	0.666431	0.405	0.249	7.65347e-145	Up regulated
MM / YM	Plasma cell	MAPK1	1.17638e-17	0.664187	0.408	0.253	2.39829e-13	Up regulated
MM / YM	Fibroblast	FOXP1	4.75479e-38	0.663974	0.52	0.295	9.6936e-34	Up regulated
MM / YM	Granular cell	GALNT8	1.54774e-46	0.663957	0.283	0.074	3.15537e-42	Up regulated
MM / YM	Junctional epithelium	DAPK1	6.03922e-15	0.662946	0.658	0.535	1.23122e-10	Up regulated
MM / YM	Granular cell	MAP3K20	1.6306e-29	0.662933	0.778	0.664	3.3243e-25	Up regulated
MM / YM	Spinous cell	TGM3	8.89272e-08	0.661593	0.424	0.4	0.00181296	Up regulated
MM / YM	Mitotic cell	KRT14	3.77154e-19	0.660668	0.651	0.482	7.68904e-15	Up regulated
MM / YM	Granular cell	CORO2A	1.76801e-35	0.660462	0.721	0.546	3.60444e-31	Up regulated
MM / YM	Plasma cell	KLF12	1.44082e-11	0.660378	0.382	0.264	2.9374e-07	Up regulated
MM / YM	Fibroblast	FGF7	6.70125e-25	0.660331	0.595	0.437	1.36618e-20	Up regulated
MM / YM	Plasma cell	TULP3	2.64851e-15	0.66033	0.207	0.084	5.39952e-11	Up regulated
MM / YM	Basal cell	KCNH1	8.56853e-139	0.659541	0.351	0.189	1.74687e-134	Up regulated
MM / YM	Plasma cell	ANKS1B	1.23385e-10	0.659507	0.107	0.032	2.51545e-06	Up regulated
MM / YM	Granular cell	PNLIPRP3	1.08147e-39	0.658606	0.733	0.51	2.2048e-35	Up regulated
MM / YM	T cell	MCC	1.20621e-41	0.658455	0.227	0.092	2.45911e-37	Up regulated
MM / YM	Plasma cell	ARHGAP10	1.58357e-16	0.658145	0.139	0.03	3.22842e-12	Up regulated
MM / YM	Fibroblast	ITGB8	1.25249e-13	0.657765	0.387	0.283	2.55345e-09	Up regulated
MM / YM	Spinous cell	CDH3	1.9438e-230	0.656598	0.547	0.351	3.96283e-226	Up regulated
MM / YM	Granular cell	LPIN3	2.01309e-34	0.656008	0.561	0.399	4.10408e-30	Up regulated
MM / YM	Granular cell	LIPF	2.39754e-20	0.65557	0.441	0.298	4.88786e-16	Up regulated
MM / YM	Junctional epithelium	IL20RA	1.03108e-15	0.655191	0.455	0.276	2.10206e-11	Up regulated
MM / YM	Plasma cell	CBLB	2.38158e-16	0.654517	0.177	0.056	4.85532e-12	Up regulated
MM / YM	Plasma cell	ELMO1	5.92278e-31	0.65446	0.936	0.904	1.20748e-26	Up regulated
MM / YM	Granular cell	EGR1	1.84661e-42	0.654331	0.443	0.221	3.76469e-38	Up regulated
MM / YM	Fibroblast	MAP7	1.02043e-21	0.654046	0.303	0.163	2.08035e-17	Up regulated
MM / YM	Plasma cell	KLHL5	7.95495e-18	0.654043	0.584	0.448	1.62178e-13	Up regulated
MM / YM	Junctional epithelium	IL4R	1.29374e-22	0.653908	0.705	0.538	2.63756e-18	Up regulated
MM / YM	T cell	RYR2	1.4317e-17	0.653694	0.15	0.077	2.91882e-13	Up regulated
MM / YM	Plasma cell	ULK4	1.8837e-12	0.653262	0.427	0.296	3.8403e-08	Up regulated
MM / YM	Plasma cell	ANGPTL1	1.07288e-14	0.652307	0.419	0.271	2.18727e-10	Up regulated
MM / YM	Spinous cell	FRMD6	8.62317e-286	0.65174	0.788	0.622	1.75801e-281	Up regulated
MM / YM	Macrophage	DGKH	3.29196e-07	0.64987	0.421	0.284	0.00671133	Up regulated
MM / YM	Fibroblast	TNFAIP6	3.22293e-18	0.648667	0.385	0.256	6.57058e-14	Up regulated
MM / YM	Plasma cell	FAM198A	1.85805e-17	0.646753	0.308	0.148	3.788e-13	Up regulated
MM / YM	Granular cell	TRPV3	6.82874e-36	0.646377	0.71	0.591	1.39217e-31	Up regulated
MM / YM	Granular cell	ZMIZ1	1.50125e-40	0.646314	0.816	0.696	3.0606e-36	Up regulated
MM / YM	Granular cell	PTPRZ1	2.9936e-11	0.646185	0.413	0.312	6.10305e-07	Up regulated
MM / YM	Plasma cell	DUSP5	3.98514e-09	0.645676	0.272	0.17	8.12451e-05	Up regulated
MM / YM	Fibroblast	FAP	1.03815e-33	0.64545	0.693	0.519	2.11649e-29	Up regulated
MM / YM	Macrophage	VIM	5.98393e-12	0.645427	0.6	0.457	1.21994e-07	Up regulated
MM / YM	T cell	GABRG3	1.29362e-36	0.644881	0.108	0.025	2.6373e-32	Up regulated
MM / YM	Granular cell	ADRA1A	6.72036e-17	0.644448	0.392	0.269	1.37008e-12	Up regulated
MM / YM	Plasma cell	MAMDC2	2.03424e-17	0.644433	0.124	0.018	4.1472e-13	Up regulated
MM / YM	Plasma cell	SLC44A5	1.95473e-12	0.644301	0.105	0.023	3.98511e-08	Up regulated
MM / YM	Plasma cell	KATNAL1	1.00927e-20	0.64374	0.151	0.023	2.05759e-16	Up regulated
MM / YM	T cell	PTCH1	2.12179e-38	0.642508	0.149	0.047	4.32569e-34	Up regulated
MM / YM	Granular cell	LYZ	8.91108e-07	0.641827	0.366	0.303	0.018167	Up regulated
MM / YM	Basal cell	PIK3C2G	7.22853e-167	0.6418	0.626	0.462	1.47368e-162	Up regulated
MM / YM	Junctional epithelium	FGFR3	8.01257e-22	0.641542	0.571	0.37	1.63352e-17	Up regulated
MM / YM	Plasma cell	SOX5	4.29977e-14	0.641377	0.431	0.292	8.76594e-10	Up regulated
MM / YM	Granular cell	IFFO2	1.83977e-15	0.641179	0.685	0.565	3.75074e-11	Up regulated
MM / YM	Macrophage	GABRG3	9.78888e-09	0.641091	0.417	0.258	0.000199566	Up regulated
MM / YM	Mitotic cell	LRP1	4.69785e-24	0.640417	0.362	0.177	9.5775e-20	Up regulated
MM / YM	Fibroblast	CPE	3.54814e-22	0.64031	0.282	0.149	7.23358e-18	Up regulated
MM / YM	Pericyte	PLS3	8.53989e-08	0.640226	0.429	0.235	0.00174103	Up regulated
MM / YM	Fibroblast	SDK1	1.24337e-14	0.640159	0.726	0.639	2.53486e-10	Up regulated
MM / YM	Granular cell	CEMIP	6.82538e-23	0.63999	0.918	0.817	1.39149e-18	Up regulated
MM / YM	B cell	NDRG4	1.68958e-07	0.639537	0.176	0.026	0.00344455	Up regulated
MM / YM	Plasma cell	ARHGAP24	1.81067e-07	0.639252	0.389	0.315	0.00369142	Up regulated
MM / YM	Junctional epithelium	SRSF5	5.99194e-27	0.638633	0.655	0.444	1.22158e-22	Up regulated
MM / YM	Plasma cell	ANKS1A	5.38523e-19	0.638297	0.59	0.453	1.09789e-14	Up regulated
MM / YM	Macrophage	CAMK1D	7.33556e-12	0.638021	0.915	0.855	1.4955e-07	Up regulated
MM / YM	Plasma cell	CMTM7	5.41256e-08	0.637365	0.316	0.222	0.00110346	Up regulated
MM / YM	Junctional epithelium	BICDL1	5.99485e-12	0.636226	0.261	0.124	1.22217e-07	Up regulated
MM / YM	Plasma cell	DIXDC1	2.43676e-15	0.635236	0.15	0.041	4.96782e-11	Up regulated
MM / YM	Fibroblast	CD109	1.47754e-44	0.634445	0.542	0.305	3.01227e-40	Up regulated
MM / YM	Mitotic cell	SEPT9	2.58969e-29	0.634299	0.702	0.535	5.2796e-25	Up regulated
MM / YM	Macrophage	ZCCHC14	8.02527e-10	0.633414	0.269	0.125	1.63611e-05	Up regulated
MM / YM	Granular cell	FMNL2	8.47358e-15	0.632806	0.128	0.045	1.72751e-10	Up regulated
MM / YM	Mitotic cell	SRSF5	5.31836e-37	0.632558	0.642	0.409	1.08425e-32	Up regulated
MM / YM	Endothelial cell	ACKR1	1.97215e-14	0.631543	0.228	0.115	4.02062e-10	Up regulated
MM / YM	Granular cell	BMP2	6.38045e-12	0.631223	0.247	0.149	1.30078e-07	Up regulated
MM / YM	Junctional epithelium	PLA2G4E	2.39894e-25	0.630897	0.562	0.295	4.89072e-21	Up regulated
MM / YM	T cell	MICU3	5.09121e-41	0.630246	0.136	0.036	1.03795e-36	Up regulated
MM / YM	Junctional epithelium	KIF26B	2.19334e-06	0.629603	0.705	0.607	0.0447156	Up regulated
MM / YM	Granular cell	DDIT4	1.08743e-43	0.629466	0.358	0.133	2.21694e-39	Up regulated
MM / YM	Fibroblast	PRSS12	2.79947e-16	0.629437	0.299	0.183	5.70729e-12	Up regulated
MM / YM	Spinous cell	FAM83B	0	0.629151	0.939	0.82	0	Up regulated
MM / YM	Macrophage	UST	2.76074e-10	0.628604	0.46	0.285	5.62831e-06	Up regulated
MM / YM	Junctional epithelium	MBOAT2	1.21528e-13	0.627555	0.63	0.47	2.4776e-09	Up regulated
MM / YM	Plasma cell	SOBP	2.06796e-08	0.62748	0.101	0.037	0.000421595	Up regulated
MM / YM	Macrophage	HIPK2	2.50081e-08	0.626974	0.567	0.414	0.000509841	Up regulated
MM / YM	Macrophage	NCAM1	5.50177e-08	0.626143	0.342	0.195	0.00112165	Up regulated
MM / YM	Granular cell	PCGF3	5.66755e-39	0.625857	0.689	0.541	1.15544e-34	Up regulated
MM / YM	Granular cell	CD24	9.79916e-25	0.625498	0.7	0.587	1.99775e-20	Up regulated
MM / YM	Plasma cell	AKT3	1.42184e-11	0.624296	0.552	0.447	2.8987e-07	Up regulated
MM / YM	Granular cell	DNM2	1.6907e-54	0.623647	0.937	0.869	3.44684e-50	Up regulated
MM / YM	Macrophage	TNS1	1.62441e-10	0.623368	0.354	0.184	3.31169e-06	Up regulated
MM / YM	T cell	SSBP2	4.87409e-51	0.623307	0.65	0.438	9.9368e-47	Up regulated
MM / YM	Macrophage	SEPT9	2.037e-10	0.622111	0.604	0.457	4.15283e-06	Up regulated
MM / YM	Plasma cell	MXI1	6.25663e-16	0.621968	0.393	0.244	1.27554e-11	Up regulated
MM / YM	Plasma cell	BIN2	6.92695e-18	0.621887	0.454	0.286	1.4122e-13	Up regulated
MM / YM	Fibroblast	PLEKHH2	1.14464e-31	0.621279	0.669	0.483	2.33358e-27	Up regulated
MM / YM	Granular cell	GPR156	1.22924e-08	0.62022	0.109	0.05	0.000250605	Up regulated
MM / YM	Plasma cell	NDRG4	4.82207e-18	0.618523	0.375	0.204	9.83075e-14	Up regulated
MM / YM	Macrophage	OSBPL3	5.66935e-09	0.617342	0.646	0.499	0.000115581	Up regulated
MM / YM	Basal cell	MAN1A1	4.38047e-118	0.616635	0.329	0.18	8.93046e-114	Up regulated
MM / YM	T cell	CYP2E1	4.90855e-32	0.616243	0.174	0.069	1.00071e-27	Up regulated
MM / YM	Granular cell	ERC2	1.78584e-10	0.61579	0.379	0.28	3.6408e-06	Up regulated
MM / YM	Granular cell	AGAP1	3.15606e-18	0.614832	0.711	0.604	6.43425e-14	Up regulated
MM / YM	Junctional epithelium	RAB31	9.64761e-12	0.614643	0.64	0.53	1.96686e-07	Up regulated
MM / YM	Granular cell	PDXK	1.21012e-39	0.614626	0.796	0.676	2.46708e-35	Up regulated
MM / YM	Granular cell	TGM6	1.58585e-26	0.612018	0.829	0.712	3.23307e-22	Up regulated
MM / YM	Macrophage	EXOC6B	8.31638e-08	0.611796	0.692	0.567	0.00169546	Up regulated
MM / YM	Macrophage	CREB5	8.43344e-07	0.611355	0.435	0.311	0.0171933	Up regulated
MM / YM	Macrophage	ADGRE2	1.36004e-07	0.611211	0.196	0.087	0.00277272	Up regulated
MM / YM	Macrophage	ATP2B4	5.15672e-11	0.609756	0.321	0.158	1.0513e-06	Up regulated
MM / YM	Basal cell	SCNN1A	1.79304e-207	0.609469	0.296	0.107	3.65548e-203	Up regulated
MM / YM	Plasma cell	JAZF1	1.10168e-14	0.609322	0.456	0.314	2.24599e-10	Up regulated
MM / YM	T cell	MFHAS1	1.28547e-32	0.608887	0.568	0.438	2.62069e-28	Up regulated
MM / YM	Granular cell	MAP3K11	1.01756e-22	0.608759	0.375	0.235	2.07449e-18	Up regulated
MM / YM	Junctional epithelium	CHL1	2.80252e-12	0.608277	0.505	0.333	5.7135e-08	Up regulated
MM / YM	Fibroblast	LRCH1	5.84335e-32	0.607157	0.52	0.321	1.19128e-27	Up regulated
MM / YM	Pericyte	GUCY1A2	3.62446e-07	0.607127	0.901	0.842	0.00738918	Up regulated
MM / YM	Granular cell	IL36RN	7.56076e-29	0.607108	0.512	0.344	1.54141e-24	Up regulated
MM / YM	T cell	CD6	8.80481e-26	0.606923	0.588	0.498	1.79504e-21	Up regulated
MM / YM	Spinous cell	SRSF5	0	0.606201	0.736	0.517	0	Up regulated
MM / YM	Spinous cell	NFKBIA	7.45749e-27	0.606183	0.479	0.437	1.52036e-22	Up regulated
MM / YM	Macrophage	PLTP	5.01915e-10	0.60507	0.225	0.09	1.02325e-05	Up regulated
MM / YM	Macrophage	MGAT5	9.60152e-10	0.603924	0.744	0.641	1.95746e-05	Up regulated
MM / YM	T cell	ZC2HC1A	2.41984e-32	0.603324	0.212	0.098	4.93333e-28	Up regulated
MM / YM	Fibroblast	FMNL2	1.00333e-30	0.603177	0.664	0.494	2.04549e-26	Up regulated
MM / YM	Spinous cell	ABCC5	5.80968e-94	0.603085	0.648	0.549	1.18442e-89	Up regulated
MM / YM	T cell	CORO2A	1.65054e-30	0.602893	0.258	0.136	3.36496e-26	Up regulated
MM / YM	Plasma cell	CAST	3.6322e-14	0.602859	0.266	0.133	7.40497e-10	Up regulated
MM / YM	Granular cell	SLC26A9	6.71693e-16	0.602617	0.519	0.402	1.36938e-11	Up regulated
MM / YM	Spinous cell	ENAH	7.86494e-221	0.602473	0.819	0.701	1.60343e-216	Up regulated
MM / YM	Granular cell	IGSF22	1.70836e-07	0.602157	0.188	0.121	0.00348284	Up regulated
MM / YM	T cell	MAMDC2	3.10037e-22	0.60202	0.173	0.087	6.32072e-18	Up regulated
MM / YM	Granular cell	B4GALNT3	2.753e-10	0.601774	0.66	0.632	5.61254e-06	Up regulated
MM / YM	Macrophage	LGMN	2.3877e-06	0.601607	0.573	0.468	0.0486781	Up regulated
MM / YM	Junctional epithelium	MCU	2.2723e-15	0.601592	0.765	0.627	4.63254e-11	Up regulated
MM / YM	Macrophage	CPVL	6.73946e-07	0.601028	0.702	0.589	0.0137397	Up regulated
MM / YM	Plasma cell	ACYP2	6.87287e-10	0.600353	0.155	0.07	1.40117e-05	Up regulated
MM / YM	Fibroblast	SASH1	4.79394e-39	0.600031	0.763	0.567	9.77341e-35	Up regulated
MM / YM	T cell	SAMSN1	3.85153e-25	0.600004	0.504	0.378	7.85211e-21	Up regulated
MM / YM	Macrophage	REEP3	4.05957e-10	0.599905	0.521	0.359	8.27625e-06	Up regulated
MM / YM	Granular cell	MYO5A	2.84336e-26	0.59974	0.569	0.369	5.79676e-22	Up regulated
MM / YM	Spinous cell	IFFO2	1.76537e-75	0.599384	0.526	0.42	3.59906e-71	Up regulated
MM / YM	Plasma cell	HDAC9	2.65375e-14	0.599155	0.743	0.662	5.4102e-10	Up regulated
MM / YM	Granular cell	TOP1	2.98316e-28	0.597837	0.861	0.809	6.08178e-24	Up regulated
MM / YM	Granular cell	WDFY4	6.53538e-09	0.596823	0.171	0.099	0.000133237	Up regulated
MM / YM	Junctional epithelium	MYO1B	1.32102e-09	0.596749	0.663	0.556	2.69316e-05	Up regulated
MM / YM	Plasma cell	WDR78	1.11682e-15	0.596108	0.105	0.012	2.27687e-11	Up regulated
MM / YM	Plasma cell	XKR6	3.00781e-11	0.595528	0.447	0.334	6.13201e-07	Up regulated
MM / YM	Fibroblast	PCOLCE2	4.85592e-13	0.595402	0.311	0.213	9.89977e-09	Up regulated
MM / YM	Spinous cell	LSS	9.1303e-216	0.594983	0.364	0.177	1.86139e-211	Up regulated
MM / YM	Basal cell	KRT14	6.58178e-102	0.594804	0.56	0.422	1.34183e-97	Up regulated
MM / YM	T cell	EGLN3	7.68855e-33	0.594617	0.133	0.043	1.56747e-28	Up regulated
MM / YM	Junctional epithelium	SLC1A1	2.26129e-14	0.593909	0.367	0.19	4.61009e-10	Up regulated
MM / YM	Macrophage	PDCD6	4.19546e-08	0.593696	0.492	0.346	0.000855327	Up regulated
MM / YM	Granular cell	ITPKC	6.27243e-14	0.593274	0.683	0.628	1.27876e-09	Up regulated
MM / YM	T cell	LARGE1	7.34429e-15	0.593245	0.214	0.136	1.49728e-10	Up regulated
MM / YM	Granular cell	ALPK1	2.59696e-25	0.59313	0.67	0.554	5.29442e-21	Up regulated
MM / YM	Plasma cell	SLC44A1	4.0117e-13	0.592957	0.427	0.293	8.17866e-09	Up regulated
MM / YM	Plasma cell	ACVR1C	4.93056e-10	0.59242	0.143	0.06	1.00519e-05	Up regulated
MM / YM	Granular cell	ARSF	7.46927e-27	0.592022	0.702	0.545	1.52276e-22	Up regulated
MM / YM	Spinous cell	SGPP2	2.03525e-184	0.591762	0.909	0.815	4.14927e-180	Up regulated
MM / YM	Mitotic cell	FGFR3	8.97987e-30	0.591587	0.519	0.295	1.83073e-25	Up regulated
MM / YM	Macrophage	CD99	4.18711e-10	0.59027	0.494	0.33	8.53625e-06	Up regulated
MM / YM	Plasma cell	CDK17	2.11529e-15	0.590105	0.583	0.466	4.31245e-11	Up regulated
MM / YM	Granular cell	MCF2L2	2.50924e-23	0.589218	0.482	0.339	5.11558e-19	Up regulated
MM / YM	Plasma cell	SLF1	6.74011e-11	0.587913	0.269	0.16	1.37411e-06	Up regulated
MM / YM	Fibroblast	PTGER3	4.78457e-18	0.586998	0.331	0.202	9.75429e-14	Up regulated
MM / YM	Plasma cell	TEC	5.40791e-13	0.586748	0.231	0.112	1.10251e-08	Up regulated
MM / YM	Plasma cell	CEP128	3.69425e-09	0.586289	0.211	0.118	7.53147e-05	Up regulated
MM / YM	Basal cell	FMNL2	6.3825e-118	0.585493	0.691	0.573	1.3012e-113	Up regulated
MM / YM	Fibroblast	NHS	9.06059e-20	0.584653	0.641	0.523	1.84718e-15	Up regulated
MM / YM	Fibroblast	RIN2	6.88934e-35	0.58389	0.743	0.559	1.40453e-30	Up regulated
MM / YM	Spinous cell	HMGCS1	4.13891e-133	0.583831	0.558	0.423	8.43799e-129	Up regulated
MM / YM	Macrophage	JAZF1	1.61552e-07	0.583808	0.362	0.228	0.00329357	Up regulated
MM / YM	Spinous cell	EPHX3	3.63455e-253	0.583121	0.67	0.484	7.40975e-249	Up regulated
MM / YM	Granular cell	TBCD	4.15739e-25	0.583083	0.707	0.605	8.47568e-21	Up regulated
MM / YM	Granular cell	DLG1	1.52716e-28	0.58296	0.902	0.768	3.11343e-24	Up regulated
MM / YM	Spinous cell	PIK3C2G	5.14448e-116	0.582958	0.498	0.365	1.0488e-111	Up regulated
MM / YM	Mitotic cell	DSG4	4.58547e-12	0.582483	0.713	0.632	9.3484e-08	Up regulated
MM / YM	Plasma cell	PARK2	3.82647e-11	0.582466	0.202	0.099	7.80102e-07	Up regulated
MM / YM	Fibroblast	PTPRD	7.55025e-10	0.581651	0.373	0.287	1.53927e-05	Up regulated
MM / YM	Spinous cell	LDLR	6.06422e-231	0.580672	0.501	0.301	1.23631e-226	Up regulated
MM / YM	Spinous cell	ERC2	1.20382e-63	0.580365	0.507	0.409	2.45423e-59	Up regulated
MM / YM	Endothelial cell	MCTP1	1.42018e-10	0.580137	0.858	0.858	2.89533e-06	Up regulated
MM / YM	Granular cell	IRF6	1.59012e-17	0.580104	0.474	0.375	3.24177e-13	Up regulated
MM / YM	T cell	ADAMTS17	7.62395e-19	0.57982	0.1	0.04	1.5543e-14	Up regulated
MM / YM	Fibroblast	UTRN	4.40972e-46	0.579602	0.923	0.745	8.99009e-42	Up regulated
MM / YM	Fibroblast	NTN1	2.15667e-22	0.579136	0.597	0.45	4.3968e-18	Up regulated
MM / YM	Junctional epithelium	KRT13	1.01156e-06	0.579135	0.584	0.475	0.0206226	Up regulated
MM / YM	Endothelial cell	SEMA3F	2.63274e-11	0.579111	0.254	0.15	5.36736e-07	Up regulated
MM / YM	Fibroblast	ELMO1	5.56347e-19	0.578722	0.216	0.103	1.13422e-14	Up regulated
MM / YM	Endothelial cell	MEOX2	7.30966e-10	0.578668	0.325	0.215	1.49022e-05	Up regulated
MM / YM	Macrophage	RTN1	1.16105e-06	0.578101	0.508	0.376	0.0236704	Up regulated
MM / YM	Fibroblast	MTUS1	4.5255e-29	0.577963	0.509	0.328	9.22614e-25	Up regulated
MM / YM	Basal cell	FBXL7	1.5777e-115	0.57747	0.201	0.077	3.21646e-111	Up regulated
MM / YM	Basal cell	SUSD6	1.34281e-122	0.57742	0.501	0.36	2.73759e-118	Up regulated
MM / YM	T cell	SEL1L3	1.13964e-23	0.577216	0.309	0.193	2.32338e-19	Up regulated
MM / YM	Plasma cell	NPTN	2.44242e-15	0.57622	0.223	0.099	4.97937e-11	Up regulated
MM / YM	Endothelial cell	EGFL7	2.03122e-16	0.575765	0.747	0.698	4.14105e-12	Up regulated
MM / YM	Plasma cell	SCN9A	1.93416e-11	0.575446	0.311	0.193	3.94317e-07	Up regulated
MM / YM	T cell	DENND5A	1.39094e-27	0.575384	0.159	0.068	2.8357e-23	Up regulated
MM / YM	T cell	KLRB1	7.06165e-18	0.575118	0.235	0.145	1.43966e-13	Up regulated
MM / YM	Fibroblast	SEMA3C	2.09149e-14	0.575058	0.187	0.096	4.26393e-10	Up regulated
MM / YM	Granular cell	ECE1	1.35605e-26	0.574675	0.386	0.225	2.76459e-22	Up regulated
MM / YM	Plasma cell	ALDH1L2	1.78331e-12	0.574441	0.408	0.278	3.63564e-08	Up regulated
MM / YM	Fibroblast	AHI1	3.19459e-24	0.574237	0.554	0.395	6.51282e-20	Up regulated
MM / YM	Junctional epithelium	ATP2B4	3.4844e-14	0.57385	0.568	0.424	7.10365e-10	Up regulated
MM / YM	Granular cell	P4HB	1.80639e-17	0.573702	0.811	0.74	3.68269e-13	Up regulated
MM / YM	Macrophage	HGF	1.3965e-09	0.573035	0.173	0.055	2.84704e-05	Up regulated
MM / YM	Plasma cell	C12orf45	1.65347e-11	0.572992	0.325	0.207	3.37093e-07	Up regulated
MM / YM	Macrophage	PLAU	3.1903e-09	0.572771	0.215	0.088	6.50407e-05	Up regulated
MM / YM	Fibroblast	DCN	6.54839e-35	0.572594	0.888	0.791	1.33502e-30	Up regulated
MM / YM	Junctional epithelium	PTPRT	2.72843e-12	0.572272	0.47	0.298	5.56246e-08	Up regulated
MM / YM	Granular cell	UACA	8.73809e-08	0.57218	0.955	0.906	0.00178143	Up regulated
MM / YM	Basal cell	PPARGC1B	1.04345e-84	0.57186	0.353	0.235	2.12729e-80	Up regulated
MM / YM	Spinous cell	B4GALNT3	6.99958e-121	0.571078	0.524	0.389	1.427e-116	Up regulated
MM / YM	Junctional epithelium	IKBKB	4.16866e-21	0.57107	0.798	0.668	8.49864e-17	Up regulated
MM / YM	Plasma cell	ANXA2	9.0991e-12	0.570517	0.13	0.041	1.85503e-07	Up regulated
MM / YM	Junctional epithelium	EFNB2	2.05554e-14	0.570336	0.682	0.518	4.19063e-10	Up regulated
MM / YM	Plasma cell	ARL6IP6	1.54933e-10	0.570133	0.336	0.232	3.15863e-06	Up regulated
MM / YM	Plasma cell	CSTF3	4.05575e-15	0.569657	0.308	0.167	8.26846e-11	Up regulated
MM / YM	Granular cell	FRY	1.36957e-16	0.568518	0.729	0.648	2.79214e-12	Up regulated
MM / YM	Basal cell	FAM83B	2.9e-167	0.568476	0.784	0.649	5.91224e-163	Up regulated
MM / YM	Spinous cell	CYP51A1	1.14237e-151	0.568274	0.383	0.231	2.32896e-147	Up regulated
MM / YM	Granular cell	PPFIA3	2.89222e-25	0.568177	0.62	0.474	5.89637e-21	Up regulated
MM / YM	Plasma cell	AFF1	2.75382e-18	0.567485	0.781	0.66	5.61421e-14	Up regulated
MM / YM	Plasma cell	ATP10A	1.79438e-08	0.567469	0.15	0.073	0.000365821	Up regulated
MM / YM	Junctional epithelium	CDK6	2.04702e-08	0.567063	0.696	0.616	0.000417327	Up regulated
MM / YM	Mitotic cell	CYP51A1	1.62607e-10	0.566431	0.379	0.277	3.31507e-06	Up regulated
MM / YM	Plasma cell	AHCYL2	6.66391e-12	0.5664	0.149	0.053	1.35857e-07	Up regulated
MM / YM	Mitotic cell	LSS	7.01073e-18	0.566197	0.369	0.21	1.42928e-13	Up regulated
MM / YM	Junctional epithelium	OSGIN1	1.03312e-07	0.56594	0.605	0.535	0.00210621	Up regulated
MM / YM	Plasma cell	SNRPB2	5.01063e-13	0.565666	0.167	0.064	1.02152e-08	Up regulated
MM / YM	Plasma cell	RABGAP1L	4.5403e-26	0.565602	0.898	0.847	9.25632e-22	Up regulated
MM / YM	Fibroblast	NCAM2	5.54547e-07	0.565402	0.446	0.383	0.0113056	Up regulated
MM / YM	Fibroblast	FBN1	2.26761e-18	0.565312	0.762	0.648	4.62297e-14	Up regulated
MM / YM	Mitotic cell	HIVEP3	1.04451e-10	0.56497	0.335	0.222	2.12945e-06	Up regulated
MM / YM	Granular cell	VEGFA	1.97121e-26	0.564771	0.617	0.486	4.0187e-22	Up regulated
MM / YM	Basal cell	HIVEP3	4.61729e-72	0.564635	0.302	0.194	9.41327e-68	Up regulated
MM / YM	Plasma cell	KDSR	5.62313e-15	0.563929	0.189	0.073	1.14639e-10	Up regulated
MM / YM	Plasma cell	CUBN	1.58163e-11	0.562719	0.126	0.04	3.22447e-07	Up regulated
MM / YM	Plasma cell	IL12RB2	4.17209e-11	0.562088	0.131	0.047	8.50564e-07	Up regulated
MM / YM	Plasma cell	REPS2	4.57156e-11	0.561494	0.247	0.136	9.32005e-07	Up regulated
MM / YM	Granular cell	S100A8	1.62044e-42	0.561127	0.875	0.768	3.30359e-38	Up regulated
MM / YM	Granular cell	RCOR1	4.31992e-27	0.560924	0.619	0.479	8.80703e-23	Up regulated
MM / YM	Plasma cell	COL4A4	1.15764e-13	0.560816	0.504	0.373	2.36008e-09	Up regulated
MM / YM	Spinous cell	RAB10	4.05738e-262	0.560556	0.938	0.822	8.27179e-258	Up regulated
MM / YM	Endothelial cell	HDAC9	2.38975e-08	0.560544	0.481	0.392	0.000487199	Up regulated
MM / YM	Plasma cell	PRKCQ	1.36277e-09	0.560438	0.117	0.042	2.77829e-05	Up regulated
MM / YM	T cell	ASPH	8.30361e-32	0.560373	0.184	0.078	1.69286e-27	Up regulated
MM / YM	Endothelial cell	BMPR2	1.28423e-10	0.560012	0.848	0.837	2.61816e-06	Up regulated
MM / YM	Macrophage	PHTF2	3.71264e-08	0.559755	0.631	0.51	0.000756896	Up regulated
MM / YM	Granular cell	RPE65	9.52052e-23	0.559363	0.153	0.042	1.94095e-18	Up regulated
MM / YM	Plasma cell	FBXO22	3.2418e-12	0.558498	0.222	0.112	6.60907e-08	Up regulated
MM / YM	Granular cell	STRN3	4.55501e-60	0.557925	0.983	0.932	9.28631e-56	Up regulated
MM / YM	Plasma cell	AGBL3	2.75323e-07	0.557645	0.13	0.064	0.005613	Up regulated
MM / YM	Junctional epithelium	PTPN2	4.89861e-18	0.557558	0.688	0.558	9.9868e-14	Up regulated
MM / YM	Plasma cell	ANXA4	2.59725e-16	0.557126	0.137	0.03	5.29502e-12	Up regulated
MM / YM	Granular cell	KLK12	2.77018e-36	0.556651	0.632	0.465	5.64756e-32	Up regulated
MM / YM	Plasma cell	STT3B	3.59254e-13	0.556274	0.604	0.501	7.32411e-09	Up regulated
MM / YM	T cell	ASIC2	4.07974e-15	0.556166	0.186	0.11	8.31736e-11	Up regulated
MM / YM	Endothelial cell	SPTLC2	6.80705e-12	0.555561	0.645	0.571	1.38775e-07	Up regulated
MM / YM	Plasma cell	ABCA10	6.39624e-11	0.555309	0.238	0.132	1.304e-06	Up regulated
MM / YM	Fibroblast	HIVEP1	9.98965e-22	0.555233	0.483	0.333	2.03659e-17	Up regulated
MM / YM	Plasma cell	ACTN1	6.08479e-15	0.554867	0.167	0.056	1.24051e-10	Up regulated
MM / YM	Junctional epithelium	STRA6	2.10071e-18	0.554748	0.373	0.166	4.28272e-14	Up regulated
MM / YM	Mitotic cell	LY6D	1.33394e-20	0.554717	0.279	0.107	2.7195e-16	Up regulated
MM / YM	Spinous cell	RHCG	2.32883e-25	0.554716	0.502	0.453	4.74779e-21	Up regulated
MM / YM	Macrophage	FCGR2B	7.89346e-09	0.554401	0.4	0.245	0.000160924	Up regulated
MM / YM	Plasma cell	CCNY	2.17987e-10	0.554033	0.309	0.2	4.44409e-06	Up regulated
MM / YM	T cell	PHTF2	1.72789e-24	0.55381	0.512	0.392	3.52265e-20	Up regulated
MM / YM	Basal cell	PTGR1	4.62921e-81	0.55307	0.385	0.268	9.43758e-77	Up regulated
MM / YM	Macrophage	RTN4	7.78231e-12	0.55286	0.821	0.727	1.58658e-07	Up regulated
MM / YM	Granular cell	MAP7D1	4.5252e-26	0.552859	0.536	0.386	9.22553e-22	Up regulated
MM / YM	Junctional epithelium	VEGFA	4.46229e-13	0.552661	0.473	0.306	9.09728e-09	Up regulated
MM / YM	Granular cell	PLEKHD1	6.85939e-13	0.552571	0.278	0.183	1.39842e-08	Up regulated
MM / YM	Granular cell	RASAL1	8.91192e-32	0.552518	0.509	0.323	1.81687e-27	Up regulated
MM / YM	Mitotic cell	TOP2A	6.92043e-28	0.552053	0.938	0.885	1.41087e-23	Up regulated
MM / YM	Granular cell	TMTC2	3.6887e-24	0.551757	0.784	0.671	7.52015e-20	Up regulated
MM / YM	Granular cell	ALOXE3	1.59223e-29	0.551601	0.739	0.585	3.24607e-25	Up regulated
MM / YM	Pericyte	PHLDB2	8.04666e-08	0.551298	0.818	0.732	0.00164047	Up regulated
MM / YM	Junctional epithelium	PPP3CA	1.83089e-15	0.550917	0.86	0.777	3.73263e-11	Up regulated
MM / YM	Plasma cell	CLIC5	9.71371e-10	0.550803	0.25	0.148	1.98033e-05	Up regulated
MM / YM	Fibroblast	UBE2E2	3.46732e-18	0.550281	0.487	0.342	7.06882e-14	Up regulated
MM / YM	T cell	BIRC3	1.01594e-12	0.550227	0.284	0.207	2.0712e-08	Up regulated
MM / YM	T cell	ARHGEF33	2.69454e-18	0.549998	0.224	0.136	5.49335e-14	Up regulated
MM / YM	Mitotic cell	TICRR	1.61671e-17	0.549601	0.658	0.546	3.29598e-13	Up regulated
MM / YM	Plasma cell	PUS7	1.00152e-09	0.549345	0.229	0.132	2.0418e-05	Up regulated
MM / YM	Junctional epithelium	FAM20C	1.26142e-12	0.549259	0.343	0.19	2.57167e-08	Up regulated
MM / YM	Spinous cell	NELL1	1.65476e-119	0.548955	0.324	0.178	3.37356e-115	Up regulated
MM / YM	Junctional epithelium	B4GALNT3	6.22424e-10	0.548835	0.361	0.217	1.26894e-05	Up regulated
MM / YM	Spinous cell	PNLIPRP3	6.83883e-139	0.548394	0.329	0.173	1.39423e-134	Up regulated
MM / YM	Junctional epithelium	IFNGR2	3.41268e-15	0.548386	0.83	0.731	6.95742e-11	Up regulated
MM / YM	Fibroblast	ZEB1	4.42802e-31	0.547977	0.847	0.707	9.02741e-27	Up regulated
MM / YM	Plasma cell	IFT57	7.72113e-11	0.547303	0.132	0.048	1.57411e-06	Up regulated
MM / YM	Plasma cell	RNF144A	8.46529e-09	0.546565	0.155	0.077	0.000172582	Up regulated
MM / YM	Granular cell	FLG2	6.82029e-15	0.546066	0.179	0.079	1.39045e-10	Up regulated
MM / YM	Fibroblast	CYP7B1	7.33211e-25	0.546024	0.485	0.309	1.4948e-20	Up regulated
MM / YM	Spinous cell	HS3ST3A1	2.91743e-160	0.545909	0.231	0.087	5.94775e-156	Up regulated
MM / YM	Plasma cell	MCTP2	2.01026e-07	0.545782	0.433	0.341	0.00409832	Up regulated
MM / YM	T cell	DIXDC1	1.77248e-26	0.545236	0.154	0.065	3.61356e-22	Up regulated
MM / YM	Junctional epithelium	RAB38	1.02073e-15	0.544609	0.536	0.353	2.08096e-11	Up regulated
MM / YM	Granular cell	TPRG1	1.74563e-30	0.544446	0.885	0.765	3.55881e-26	Up regulated
MM / YM	Plasma cell	TMEM107	6.36229e-09	0.543784	0.172	0.09	0.000129708	Up regulated
MM / YM	Mitotic cell	SH3RF3	2.25567e-19	0.543357	0.334	0.157	4.59863e-15	Up regulated
MM / YM	Mitotic cell	CCNB1	6.15389e-18	0.542978	0.568	0.409	1.25459e-13	Up regulated
MM / YM	Spinous cell	OXCT1	2.76744e-188	0.54286	0.813	0.693	5.64199e-184	Up regulated
MM / YM	Basal cell	SEPT9	5.21929e-127	0.542651	0.593	0.463	1.06406e-122	Up regulated
MM / YM	Plasma cell	RAP1B	9.31831e-10	0.541718	0.608	0.537	1.89972e-05	Up regulated
MM / YM	Spinous cell	CACNB4	3.16099e-192	0.541694	0.212	0.064	6.44432e-188	Up regulated
MM / YM	Endothelial cell	PKP4	1.3754e-11	0.54168	0.829	0.822	2.80403e-07	Up regulated
MM / YM	Granular cell	FOSB	3.05315e-21	0.541654	0.279	0.138	6.22445e-17	Up regulated
MM / YM	T cell	ADAM19	4.24243e-14	0.541415	0.145	0.081	8.64904e-10	Up regulated
MM / YM	Plasma cell	KAT6B	1.553e-12	0.541333	0.58	0.481	3.16611e-08	Up regulated
MM / YM	Junctional epithelium	IL1RAPL1	1.75374e-11	0.540565	0.352	0.189	3.57535e-07	Up regulated
MM / YM	Granular cell	NET1	9.19576e-25	0.540223	0.579	0.405	1.87474e-20	Up regulated
MM / YM	Fibroblast	STARD13	2.13514e-28	0.54019	0.703	0.566	4.35292e-24	Up regulated
MM / YM	Plasma cell	PTEN	2.34804e-13	0.540013	0.411	0.271	4.78695e-09	Up regulated
MM / YM	Fibroblast	APP	5.40848e-29	0.539073	0.543	0.343	1.10263e-24	Up regulated
MM / YM	Mitotic cell	ST3GAL6	3.19276e-15	0.538766	0.557	0.437	6.50908e-11	Up regulated
MM / YM	Fibroblast	PRICKLE2	4.63766e-24	0.538724	0.705	0.565	9.45479e-20	Up regulated
MM / YM	Fibroblast	COL4A2	2.85351e-16	0.537978	0.46	0.33	5.81745e-12	Up regulated
MM / YM	Mitotic cell	SLC16A14	7.95864e-14	0.537838	0.686	0.586	1.62253e-09	Up regulated
MM / YM	Plasma cell	LNX2	1.60333e-15	0.537027	0.202	0.078	3.26871e-11	Up regulated
MM / YM	Fibroblast	ZNF608	4.09054e-13	0.53583	0.395	0.287	8.33939e-09	Up regulated
MM / YM	Granular cell	MYO5B	3.00232e-33	0.535584	0.896	0.775	6.12083e-29	Up regulated
MM / YM	Plasma cell	TARSL2	3.14969e-11	0.535237	0.25	0.138	6.42128e-07	Up regulated
MM / YM	Plasma cell	SLC17A9	2.48985e-12	0.534906	0.522	0.411	5.07607e-08	Up regulated
MM / YM	Mitotic cell	GNB1	1.56949e-24	0.533958	0.567	0.381	3.19972e-20	Up regulated
MM / YM	Plasma cell	ARMC9	3.96513e-09	0.533831	0.303	0.201	8.08371e-05	Up regulated
MM / YM	Plasma cell	CSPP1	5.52109e-10	0.533825	0.52	0.43	1.12558e-05	Up regulated
MM / YM	Junctional epithelium	CLOCK	7.95797e-09	0.533588	0.738	0.647	0.000162239	Up regulated
MM / YM	Granular cell	DENND3	2.65471e-26	0.532801	0.28	0.127	5.41215e-22	Up regulated
MM / YM	Macrophage	EEPD1	1.91325e-07	0.53212	0.302	0.169	0.00390053	Up regulated
MM / YM	Granular cell	BTG2	2.50548e-08	0.531839	0.348	0.282	0.000510792	Up regulated
MM / YM	Junctional epithelium	CACNA2D3	1.72625e-32	0.531433	0.666	0.309	3.51931e-28	Up regulated
MM / YM	Granular cell	PFKFB4	4.57498e-18	0.531302	0.563	0.455	9.32702e-14	Up regulated
MM / YM	Junctional epithelium	MVD	7.02231e-16	0.530894	0.3	0.127	1.43164e-11	Up regulated
MM / YM	Granular cell	GAS7	1.91462e-15	0.530601	0.861	0.756	3.90334e-11	Up regulated
MM / YM	Fibroblast	CPED1	2.1223e-18	0.53049	0.707	0.596	4.32674e-14	Up regulated
MM / YM	Granular cell	RALGAPA1	2.03276e-31	0.53044	0.845	0.688	4.14418e-27	Up regulated
MM / YM	Fibroblast	SAMD4A	5.23761e-19	0.529953	0.645	0.534	1.06779e-14	Up regulated
MM / YM	Fibroblast	ABCA1	1.62824e-22	0.529896	0.434	0.28	3.3195e-18	Up regulated
MM / YM	Mitotic cell	PIF1	1.15001e-17	0.529633	0.483	0.315	2.34452e-13	Up regulated
MM / YM	Fibroblast	A2M	2.34256e-21	0.529608	0.112	0.028	4.77579e-17	Up regulated
MM / YM	T cell	PARVB	9.95411e-25	0.529547	0.326	0.206	2.02934e-20	Up regulated
MM / YM	Fibroblast	ANXA5	3.1526e-25	0.528492	0.419	0.263	6.4272e-21	Up regulated
MM / YM	Granular cell	SLC41A1	5.65507e-39	0.528159	0.341	0.139	1.1529e-34	Up regulated
MM / YM	Endothelial cell	B4GALT5	1.8556e-08	0.527682	0.345	0.257	0.000378301	Up regulated
MM / YM	Fibroblast	NEDD4	6.71768e-32	0.527552	0.401	0.214	1.36953e-27	Up regulated
MM / YM	Fibroblast	DNAJC6	4.74652e-12	0.527243	0.313	0.221	9.67673e-08	Up regulated
MM / YM	Granular cell	PPM1H	1.80186e-07	0.526917	0.129	0.071	0.00367345	Up regulated
MM / YM	Fibroblast	ANKS1B	2.80743e-10	0.526331	0.192	0.115	5.72351e-06	Up regulated
MM / YM	Granular cell	PLBD1	2.70829e-19	0.525731	0.668	0.558	5.52138e-15	Up regulated
MM / YM	Plasma cell	ARMC2	2.28025e-11	0.52571	0.47	0.347	4.64874e-07	Up regulated
MM / YM	Plasma cell	PIK3CB	3.55837e-11	0.52551	0.374	0.249	7.25444e-07	Up regulated
MM / YM	Granular cell	F3	4.8101e-17	0.525165	0.622	0.479	9.80635e-13	Up regulated
MM / YM	Junctional epithelium	ALS2CL	5.02078e-12	0.525019	0.639	0.508	1.02359e-07	Up regulated
MM / YM	Macrophage	STARD9	2.37218e-06	0.524857	0.475	0.361	0.0483616	Up regulated
MM / YM	Fibroblast	ANTXR2	3.92647e-19	0.524825	0.544	0.405	8.0049e-15	Up regulated
MM / YM	T cell	NT5DC1	2.26512e-14	0.524824	0.458	0.384	4.61789e-10	Up regulated
MM / YM	Plasma cell	OSBPL3	5.61697e-14	0.524721	0.593	0.484	1.14513e-09	Up regulated
MM / YM	Plasma cell	HERC4	3.02258e-13	0.52463	0.401	0.26	6.16214e-09	Up regulated
MM / YM	Mitotic cell	KRT5	4.58246e-17	0.524554	0.827	0.725	9.34227e-13	Up regulated
MM / YM	Fibroblast	DIAPH2	1.40791e-34	0.524393	0.808	0.624	2.87031e-30	Up regulated
MM / YM	Mitotic cell	ACTN1	1.1286e-18	0.524157	0.582	0.433	2.30087e-14	Up regulated
MM / YM	Spinous cell	ROBO1	9.21704e-163	0.523496	0.856	0.739	1.87908e-158	Up regulated
MM / YM	Granular cell	SERPINB7	9.61284e-15	0.523125	0.508	0.389	1.95977e-10	Up regulated
MM / YM	Endothelial cell	IGFBP7	1.08245e-13	0.523	0.762	0.689	2.20679e-09	Up regulated
MM / YM	T cell	MCCC1	2.5587e-31	0.521186	0.219	0.104	5.21643e-27	Up regulated
MM / YM	Fibroblast	RBPMS	6.49456e-18	0.520975	0.488	0.361	1.32405e-13	Up regulated
MM / YM	Plasma cell	ANKH	7.27593e-13	0.51989	0.143	0.045	1.48334e-08	Up regulated
MM / YM	Spinous cell	FAM196A	2.25422e-205	0.519477	0.579	0.395	4.59567e-201	Up regulated
MM / YM	Granular cell	MAP2K3	4.09411e-08	0.51929	0.725	0.7	0.000834666	Up regulated
MM / YM	Plasma cell	MYO1D	2.03673e-06	0.519259	0.208	0.136	0.0415228	Up regulated
MM / YM	Granular cell	DYNAP	1.21385e-12	0.518478	0.109	0.038	2.47467e-08	Up regulated
MM / YM	Spinous cell	VWC2	2.32816e-148	0.518294	0.128	0.025	4.74641e-144	Up regulated
MM / YM	Mitotic cell	RCAN2	4.57517e-20	0.517837	0.211	0.064	9.32739e-16	Up regulated
MM / YM	Junctional epithelium	CYP51A1	3.59282e-09	0.517499	0.44	0.327	7.32469e-05	Up regulated
MM / YM	Endothelial cell	PITPNC1	2.07462e-13	0.517174	0.757	0.671	4.22952e-09	Up regulated
MM / YM	Granular cell	MAL	1.63324e-11	0.516968	0.792	0.742	3.32969e-07	Up regulated
MM / YM	Fibroblast	BACH2	1.96985e-17	0.516899	0.144	0.057	4.01593e-13	Up regulated
MM / YM	Fibroblast	FAM227B	3.86437e-13	0.516234	0.404	0.288	7.87829e-09	Up regulated
MM / YM	Granular cell	TRAF3IP3	1.48682e-32	0.516016	0.24	0.077	3.03118e-28	Up regulated
MM / YM	Granular cell	IRAK2	1.23553e-23	0.515572	0.603	0.449	2.51887e-19	Up regulated
MM / YM	Plasma cell	ITGB5	1.54425e-13	0.51496	0.123	0.032	3.14826e-09	Up regulated
MM / YM	Plasma cell	TMEM156	1.26803e-08	0.514482	0.254	0.159	0.000258514	Up regulated
MM / YM	Mitotic cell	MVD	1.19501e-19	0.514463	0.232	0.082	2.43628e-15	Up regulated
MM / YM	Basal cell	HDAC9	7.89895e-39	0.514364	0.139	0.076	1.61036e-34	Up regulated
MM / YM	T cell	ZSWIM4	4.0543e-15	0.514227	0.264	0.18	8.2655e-11	Up regulated
MM / YM	Fibroblast	NFKB1	9.08431e-15	0.514141	0.543	0.438	1.85202e-10	Up regulated
MM / YM	Macrophage	ANXA5	2.81337e-09	0.51399	0.35	0.195	5.73561e-05	Up regulated
MM / YM	Fibroblast	MBOAT1	6.55141e-21	0.513816	0.391	0.249	1.33564e-16	Up regulated
MM / YM	Granular cell	RIN2	8.777e-31	0.5136	0.915	0.837	1.78937e-26	Up regulated
MM / YM	Granular cell	OGFR	2.47091e-34	0.513201	0.521	0.335	5.03745e-30	Up regulated
MM / YM	Plasma cell	SAMSN1	5.86603e-08	0.512946	0.209	0.125	0.00119591	Up regulated
MM / YM	Fibroblast	PALLD	5.91432e-14	0.512935	0.683	0.569	1.20575e-09	Up regulated
MM / YM	Plasma cell	LRRFIP2	1.09779e-06	0.512878	0.35	0.266	0.0223806	Up regulated
MM / YM	Plasma cell	WDFY2	1.89343e-15	0.512835	0.398	0.236	3.86015e-11	Up regulated
MM / YM	Junctional epithelium	UBASH3B	5.47747e-11	0.512819	0.336	0.189	1.11669e-06	Up regulated
MM / YM	Plasma cell	SLC20A2	2.13271e-15	0.511861	0.138	0.033	4.34795e-11	Up regulated
MM / YM	Granular cell	CUX1	3.404e-19	0.511726	0.968	0.94	6.93974e-15	Up regulated
MM / YM	Junctional epithelium	SPAG16	1.13816e-09	0.511507	0.863	0.836	2.32036e-05	Up regulated
MM / YM	Spinous cell	TMPRSS11F	1.58029e-75	0.511165	0.345	0.235	3.22174e-71	Up regulated
MM / YM	Junctional epithelium	MYOF	1.201e-08	0.510676	0.901	0.899	0.000244848	Up regulated
MM / YM	Fibroblast	FLNB	1.3964e-24	0.510219	0.211	0.085	2.84683e-20	Up regulated
MM / YM	Fibroblast	RASAL2	8.44819e-19	0.509564	0.498	0.356	1.72233e-14	Up regulated
MM / YM	T cell	RBMS1	3.514e-30	0.509501	0.731	0.64	7.16398e-26	Up regulated
MM / YM	Granular cell	ETS2	1.84195e-25	0.509464	0.758	0.655	3.75519e-21	Up regulated
MM / YM	Junctional epithelium	EPHX3	1.66936e-11	0.509418	0.358	0.206	3.40333e-07	Up regulated
MM / YM	T cell	JAKMIP2	9.01792e-13	0.50841	0.321	0.24	1.83848e-08	Up regulated
MM / YM	Granular cell	UBE2R2	9.10753e-25	0.508317	0.902	0.82	1.85675e-20	Up regulated
MM / YM	T cell	DPEP2	3.01319e-20	0.508161	0.238	0.141	6.14299e-16	Up regulated
MM / YM	Mitotic cell	JARID2	1.05513e-15	0.508033	0.75	0.644	2.15108e-11	Up regulated
MM / YM	Plasma cell	TRANK1	9.06983e-09	0.507666	0.393	0.29	0.000184907	Up regulated
MM / YM	Fibroblast	CDK14	5.4844e-23	0.506765	0.768	0.638	1.1181e-18	Up regulated
MM / YM	Granular cell	TBC1D9	1.40446e-09	0.506758	0.2	0.315	2.86328e-05	Up regulated
MM / YM	Macrophage	ADK	2.73137e-08	0.506707	0.842	0.738	0.000556845	Up regulated
MM / YM	Granular cell	GTF2IRD1	1.42992e-35	0.506421	0.873	0.726	2.91517e-31	Up regulated
MM / YM	T cell	RSU1	3.32436e-21	0.506285	0.351	0.236	6.77737e-17	Up regulated
MM / YM	Fibroblast	CD44	1.1426e-12	0.506163	0.41	0.299	2.32941e-08	Up regulated
MM / YM	T cell	TGFBR1	5.35324e-23	0.506163	0.42	0.3	1.09136e-18	Up regulated
MM / YM	Spinous cell	LRP1	1.89098e-155	0.506098	0.56	0.421	3.85515e-151	Up regulated
MM / YM	Macrophage	KANSL1L	3.00388e-09	0.505845	0.748	0.637	6.12402e-05	Up regulated
MM / YM	Fibroblast	HS3ST3A1	1.56796e-16	0.505434	0.273	0.156	3.19659e-12	Up regulated
MM / YM	Granular cell	DDX24	3.25146e-27	0.505174	0.757	0.635	6.62875e-23	Up regulated
MM / YM	Plasma cell	EFCAB8	1.00392e-10	0.504998	0.189	0.09	2.0467e-06	Up regulated
MM / YM	Mitotic cell	PPARGC1B	6.21085e-12	0.504817	0.498	0.381	1.26621e-07	Up regulated
MM / YM	Granular cell	TACC2	5.40583e-36	0.504427	0.991	0.913	1.10209e-31	Up regulated
MM / YM	Basal cell	LTBP1	2.91947e-94	0.503494	0.423	0.281	5.95193e-90	Up regulated
MM / YM	T cell	PDE4B	6.27018e-14	0.503191	0.332	0.247	1.2783e-09	Up regulated
MM / YM	Plasma cell	AIG1	1.5962e-07	0.503106	0.173	0.097	0.00325418	Up regulated
MM / YM	Mitotic cell	NRP2	7.47075e-09	0.502945	0.384	0.289	0.000152306	Up regulated
MM / YM	Endothelial cell	PLCXD3	7.56369e-10	0.502943	0.463	0.344	1.54201e-05	Up regulated
MM / YM	Plasma cell	GARNL3	2.08577e-11	0.5028	0.199	0.096	4.25226e-07	Up regulated
MM / YM	Macrophage	WWP1	2.73622e-08	0.502674	0.671	0.541	0.000557834	Up regulated
MM / YM	T cell	KCNQ1	2.46142e-18	0.502471	0.148	0.075	5.0181e-14	Up regulated
MM / YM	Plasma cell	TANC2	3.4738e-09	0.502291	0.614	0.537	7.08204e-05	Up regulated
MM / YM	Junctional epithelium	OTOA	2.68772e-18	0.502233	0.19	0.038	5.47946e-14	Up regulated
MM / YM	Plasma cell	PPP2R3A	8.19285e-13	0.501655	0.111	0.025	1.67028e-08	Up regulated
MM / YM	Granular cell	WBP1L	4.31626e-27	0.500729	0.629	0.485	8.79956e-23	Up regulated
MM / YM	Granular cell	ANO6	5.03423e-29	0.50032	0.455	0.268	1.02633e-24	Up regulated
MM / YM	Junctional epithelium	PDE4D	4.9699e-14	0.500308	0.852	0.708	1.01321e-09	Up regulated
MM / YM	Fibroblast	ZFHX4	1.1125e-16	0.500285	0.394	0.262	2.26805e-12	Up regulated
MM / YM	T cell	KANSL1L	5.03814e-22	0.5001	0.506	0.387	1.02713e-17	Up regulated
MM / YM	Granular cell	SPINK9	1.27342e-11	0.499978	0.242	0.147	2.59612e-07	Up regulated
MM / YM	Junctional epithelium	EPHA7	1.34871e-16	0.4998	0.258	0.084	2.74962e-12	Up regulated
MM / YM	Fibroblast	TNN	1.53181e-09	0.499602	0.13	0.068	3.12291e-05	Up regulated
MM / YM	Junctional epithelium	MMP28	2.92403e-11	0.499365	0.373	0.22	5.96122e-07	Up regulated
MM / YM	Endothelial cell	RAI14	5.41379e-13	0.499033	0.837	0.782	1.10371e-08	Up regulated
MM / YM	Fibroblast	EPS8	4.60308e-15	0.498755	0.366	0.251	9.3843e-11	Up regulated
MM / YM	Mitotic cell	LDLR	3.00481e-16	0.498161	0.542	0.405	6.1259e-12	Up regulated
MM / YM	Granular cell	CAMK1D	1.82775e-21	0.49777	0.905	0.748	3.72624e-17	Up regulated
MM / YM	Spinous cell	MYO1B	6.28958e-29	0.497097	0.193	0.137	1.28226e-24	Up regulated
MM / YM	Endothelial cell	CACNA2D1	3.06071e-10	0.497031	0.232	0.135	6.23986e-06	Up regulated
MM / YM	Granular cell	GPLD1	1.88011e-12	0.496687	0.315	0.214	3.83299e-08	Up regulated
MM / YM	Junctional epithelium	PDXK	7.51494e-15	0.496128	0.649	0.512	1.53207e-10	Up regulated
MM / YM	Fibroblast	ENPP6	2.33324e-23	0.496061	0.173	0.061	4.75678e-19	Up regulated
MM / YM	Plasma cell	SLC7A1	3.30242e-10	0.495216	0.531	0.418	6.73265e-06	Up regulated
MM / YM	T cell	CAPG	6.67393e-29	0.495046	0.154	0.062	1.36061e-24	Up regulated
MM / YM	Fibroblast	TRPC1	5.42161e-18	0.4937	0.613	0.483	1.1053e-13	Up regulated
MM / YM	Junctional epithelium	PLEKHA5	4.78987e-10	0.493587	0.863	0.813	9.76511e-06	Up regulated
MM / YM	Junctional epithelium	OSMR	5.10147e-13	0.493296	0.64	0.485	1.04004e-08	Up regulated
MM / YM	Granular cell	CYP4F22	4.85928e-24	0.492916	0.462	0.311	9.90661e-20	Up regulated
MM / YM	Junctional epithelium	LDLR	8.64972e-11	0.492861	0.598	0.487	1.76342e-06	Up regulated
MM / YM	T cell	EMB	2.67551e-11	0.492771	0.396	0.329	5.45457e-07	Up regulated
MM / YM	Granular cell	ZMYM2	1.76975e-32	0.492601	0.932	0.84	3.60799e-28	Up regulated
MM / YM	Plasma cell	SPPL2A	5.65662e-14	0.4926	0.168	0.059	1.15322e-09	Up regulated
MM / YM	Spinous cell	MVK	2.32988e-180	0.492555	0.577	0.426	4.74993e-176	Up regulated
MM / YM	Fibroblast	TNFSF4	9.12643e-21	0.492522	0.597	0.453	1.8606e-16	Up regulated
MM / YM	Fibroblast	FNDC3B	1.15613e-26	0.492471	0.927	0.858	2.357e-22	Up regulated
MM / YM	Granular cell	DAAM1	8.18035e-32	0.492259	0.969	0.919	1.66773e-27	Up regulated
MM / YM	T cell	MSRA	1.00176e-15	0.491206	0.257	0.171	2.04228e-11	Up regulated
MM / YM	Fibroblast	SYNE1	3.21282e-21	0.490678	0.797	0.708	6.54998e-17	Up regulated
MM / YM	Fibroblast	EXT1	4.80898e-19	0.490092	0.892	0.788	9.80407e-15	Up regulated
MM / YM	Fibroblast	RUNX1T1	2.16698e-18	0.489892	0.622	0.491	4.41783e-14	Up regulated
MM / YM	Mitotic cell	SLC5A10	1.61268e-16	0.489462	0.557	0.413	3.28777e-12	Up regulated
MM / YM	Plasma cell	HSPBAP1	2.13416e-11	0.489424	0.131	0.045	4.35092e-07	Up regulated
MM / YM	Plasma cell	MTUS2	1.21252e-06	0.489366	0.101	0.045	0.0247196	Up regulated
MM / YM	Macrophage	CD300E	7.77401e-08	0.489321	0.194	0.079	0.00158489	Up regulated
MM / YM	Plasma cell	PLXNC1	7.05846e-12	0.489213	0.617	0.516	1.43901e-07	Up regulated
MM / YM	Macrophage	XYLT1	1.11823e-08	0.488171	0.881	0.856	0.000227974	Up regulated
MM / YM	Junctional epithelium	PHLDB2	2.61223e-07	0.488151	0.443	0.338	0.00532556	Up regulated
MM / YM	Fibroblast	MLPH	3.2656e-27	0.487835	0.193	0.068	6.65758e-23	Up regulated
MM / YM	T cell	STXBP4	1.79624e-19	0.487801	0.309	0.204	3.66198e-15	Up regulated
MM / YM	Mitotic cell	S100A2	1.84116e-08	0.48765	0.219	0.128	0.000375357	Up regulated
MM / YM	Pericyte	MBNL1	7.84124e-07	0.487149	0.753	0.634	0.0159859	Up regulated
MM / YM	Endothelial cell	CYYR1	5.60147e-13	0.487078	0.854	0.819	1.14197e-08	Up regulated
MM / YM	Mitotic cell	THRAP3	6.25056e-20	0.486874	0.71	0.606	1.2743e-15	Up regulated
MM / YM	Granular cell	PLEKHG1	4.26376e-33	0.486721	0.877	0.786	8.69253e-29	Up regulated
MM / YM	T cell	MAN1C1	3.95884e-19	0.485993	0.289	0.187	8.07089e-15	Up regulated
MM / YM	Fibroblast	TRPC6	2.32584e-08	0.48574	0.448	0.374	0.000474169	Up regulated
MM / YM	Macrophage	SLCO3A1	3.34887e-08	0.485674	0.713	0.58	0.000682735	Up regulated
MM / YM	Junctional epithelium	FDCSP	2.34583e-13	0.485001	0.929	0.896	4.78245e-09	Up regulated
MM / YM	Fibroblast	AKT3	2.46384e-28	0.48468	0.847	0.751	5.02303e-24	Up regulated
MM / YM	Endothelial cell	CSRP2	1.02897e-11	0.484246	0.162	0.072	2.09776e-07	Up regulated
MM / YM	Fibroblast	FAS	1.23984e-13	0.484019	0.314	0.212	2.52765e-09	Up regulated
MM / YM	Junctional epithelium	PLA2R1	5.02221e-11	0.484016	0.812	0.733	1.02388e-06	Up regulated
MM / YM	Basal cell	FAM196A	1.42417e-94	0.483917	0.449	0.32	2.90345e-90	Up regulated
MM / YM	Plasma cell	FSD1L	2.29663e-14	0.483899	0.108	0.018	4.68215e-10	Up regulated
MM / YM	Junctional epithelium	MAST4	1.38808e-16	0.483762	0.937	0.876	2.82988e-12	Up regulated
MM / YM	Granular cell	WFDC5	3.66215e-30	0.48375	0.642	0.437	7.46603e-26	Up regulated
MM / YM	Basal cell	HEPHL1	3.68217e-70	0.482499	0.244	0.139	7.50683e-66	Up regulated
MM / YM	Fibroblast	RASA2	7.51423e-28	0.48235	0.341	0.174	1.53193e-23	Up regulated
MM / YM	Fibroblast	UGP2	2.22001e-13	0.482289	0.433	0.324	4.52593e-09	Up regulated
MM / YM	Junctional epithelium	ITGA3	1.475e-08	0.482283	0.349	0.238	0.000300708	Up regulated
MM / YM	Mitotic cell	SCNN1A	9.58307e-19	0.482211	0.389	0.208	1.9537e-14	Up regulated
MM / YM	Fibroblast	ARHGAP12	6.8391e-23	0.482023	0.649	0.511	1.39429e-18	Up regulated
MM / YM	Junctional epithelium	RCC1	3.66447e-12	0.482014	0.586	0.462	7.47076e-08	Up regulated
MM / YM	T cell	NEK1	8.91424e-15	0.481823	0.32	0.23	1.81735e-10	Up regulated
MM / YM	Basal cell	SEMA4B	5.27217e-113	0.481418	0.622	0.512	1.07484e-108	Up regulated
MM / YM	Junctional epithelium	PRKAR2B	5.43441e-08	0.481035	0.351	0.233	0.00110791	Up regulated
MM / YM	Junctional epithelium	TRAF7	3.7881e-12	0.481011	0.45	0.313	7.7228e-08	Up regulated
MM / YM	Plasma cell	NFE2L2	1.6983e-14	0.480852	0.151	0.045	3.46231e-10	Up regulated
MM / YM	Junctional epithelium	IL20RB	8.12503e-17	0.480728	0.836	0.762	1.65645e-12	Up regulated
MM / YM	Endothelial cell	KLHL2	8.67831e-10	0.479985	0.723	0.677	1.76925e-05	Up regulated
MM / YM	Junctional epithelium	ACTN1	2.39501e-11	0.479907	0.535	0.407	4.8827e-07	Up regulated
MM / YM	Granular cell	RHBDF2	5.4467e-24	0.479885	0.644	0.506	1.11042e-19	Up regulated
MM / YM	Fibroblast	ABHD17C	3.59699e-20	0.479699	0.261	0.136	7.33319e-16	Up regulated
MM / YM	Macrophage	STAM	1.25886e-06	0.479508	0.225	0.12	0.0256644	Up regulated
MM / YM	Fibroblast	ATP11C	1.13492e-19	0.479483	0.358	0.223	2.31376e-15	Up regulated
MM / YM	Spinous cell	DUSP1	7.62639e-131	0.479352	0.344	0.2	1.55479e-126	Up regulated
MM / YM	Fibroblast	ARHGEF12	5.32677e-35	0.479188	0.661	0.448	1.08597e-30	Up regulated
MM / YM	Fibroblast	GNAI1	7.64587e-10	0.478978	0.254	0.172	1.55876e-05	Up regulated
MM / YM	Junctional epithelium	SLC39A14	4.66943e-07	0.478647	0.373	0.257	0.00951956	Up regulated
MM / YM	Fibroblast	NCOA2	3.64525e-22	0.478584	0.494	0.33	7.43157e-18	Up regulated
MM / YM	Granular cell	NLRX1	4.79034e-29	0.478501	0.435	0.268	9.76606e-25	Up regulated
MM / YM	Plasma cell	CCDC88A	1.13693e-08	0.478363	0.523	0.43	0.000231785	Up regulated
MM / YM	Endothelial cell	ETS2	9.95901e-07	0.477879	0.326	0.252	0.0203034	Up regulated
MM / YM	T cell	FBXL13	3.11965e-16	0.477054	0.174	0.098	6.36004e-12	Up regulated
MM / YM	Endothelial cell	DUSP11	6.78639e-07	0.47704	0.468	0.405	0.0138354	Up regulated
MM / YM	T cell	TMEM65	5.35026e-14	0.47701	0.219	0.144	1.09076e-09	Up regulated
MM / YM	Junctional epithelium	HSD17B4	5.82639e-08	0.476858	0.643	0.579	0.00118783	Up regulated
MM / YM	Granular cell	SPTLC2	8.12327e-30	0.476709	0.936	0.833	1.65609e-25	Up regulated
MM / YM	T cell	VIM	1.06538e-12	0.476411	0.434	0.358	2.172e-08	Up regulated
MM / YM	Fibroblast	PCSK5	1.67461e-12	0.47579	0.597	0.493	3.41402e-08	Up regulated
MM / YM	Mitotic cell	FAM196A	1.79371e-13	0.47517	0.525	0.398	3.65684e-09	Up regulated
MM / YM	T cell	HLF	3.20448e-20	0.47467	0.213	0.119	6.53298e-16	Up regulated
MM / YM	Macrophage	CC2D2A	2.27537e-06	0.474258	0.352	0.232	0.046388	Up regulated
MM / YM	Junctional epithelium	LRRTM3	5.93299e-08	0.473853	0.117	0.038	0.00120956	Up regulated
MM / YM	Plasma cell	MTM1	1.63569e-09	0.473435	0.178	0.09	3.33468e-05	Up regulated
MM / YM	Fibroblast	PRR5L	2.2041e-16	0.473296	0.223	0.12	4.4935e-12	Up regulated
MM / YM	Basal cell	LRP2	2.11078e-77	0.473179	0.242	0.135	4.30324e-73	Up regulated
MM / YM	Mitotic cell	SLC35E2B	5.99623e-18	0.473004	0.425	0.263	1.22245e-13	Up regulated
MM / YM	Junctional epithelium	IFNGR1	2.22802e-10	0.472961	0.652	0.568	4.54227e-06	Up regulated
MM / YM	Fibroblast	RBMS1	1.83466e-30	0.472496	0.871	0.753	3.74032e-26	Up regulated
MM / YM	Granular cell	PRKAR2A	1.7466e-23	0.472494	0.344	0.194	3.5608e-19	Up regulated
MM / YM	Granular cell	SULT2B1	1.34473e-31	0.472287	0.827	0.689	2.7415e-27	Up regulated
MM / YM	Junctional epithelium	FRMD6	1.09924e-09	0.472245	0.782	0.745	2.24102e-05	Up regulated
MM / YM	Plasma cell	PTBP3	6.32586e-11	0.472172	0.296	0.181	1.28965e-06	Up regulated
MM / YM	Mitotic cell	HIP1	5.314e-11	0.471925	0.58	0.479	1.08336e-06	Up regulated
MM / YM	Fibroblast	AGPS	2.80573e-27	0.471887	0.481	0.293	5.72004e-23	Up regulated
MM / YM	Spinous cell	CMIP	4.05292e-185	0.471734	0.827	0.719	8.26268e-181	Up regulated
MM / YM	Basal cell	TMPRSS11D	3.02523e-58	0.471543	0.287	0.183	6.16754e-54	Up regulated
MM / YM	Macrophage	PYGL	4.38798e-11	0.471209	0.165	0.042	8.94578e-07	Up regulated
MM / YM	Spinous cell	HK2	1.40733e-79	0.471149	0.274	0.171	2.86913e-75	Up regulated
MM / YM	Plasma cell	MAP2K1	3.39064e-10	0.471014	0.442	0.323	6.9125e-06	Up regulated
MM / YM	Mitotic cell	FRMD6	3.22991e-13	0.470934	0.666	0.566	6.58482e-09	Up regulated
MM / YM	Junctional epithelium	MCTP2	1.30085e-16	0.47002	0.925	0.837	2.65204e-12	Up regulated
MM / YM	Fibroblast	ABL2	2.80911e-23	0.469909	0.538	0.387	5.72693e-19	Up regulated
MM / YM	Macrophage	MLLT10	1.40153e-10	0.469753	0.715	0.564	2.85729e-06	Up regulated
MM / YM	Macrophage	OGDH	1.0072e-06	0.469545	0.585	0.483	0.0205338	Up regulated
MM / YM	Basal cell	ARRB1	7.45077e-93	0.469527	0.483	0.361	1.51899e-88	Up regulated
MM / YM	Fibroblast	LNX1	1.94718e-19	0.468754	0.213	0.1	3.96972e-15	Up regulated
MM / YM	T cell	GNAQ	9.66578e-19	0.468522	0.444	0.332	1.97056e-14	Up regulated
MM / YM	Plasma cell	MLLT10	4.80395e-08	0.468465	0.31	0.215	0.000979381	Up regulated
MM / YM	Granular cell	LCMT1	1.49475e-17	0.468397	0.519	0.413	3.04735e-13	Up regulated
MM / YM	Basal cell	NRP2	2.46656e-69	0.468258	0.343	0.233	5.02857e-65	Up regulated
MM / YM	Junctional epithelium	HTR7	5.76606e-09	0.468078	0.303	0.175	0.000117553	Up regulated
MM / YM	Macrophage	ACVR2A	5.6215e-08	0.467522	0.231	0.107	0.00114606	Up regulated
MM / YM	Macrophage	MGLL	6.21118e-07	0.467468	0.221	0.109	0.0126627	Up regulated
MM / YM	Plasma cell	BMPR2	5.45057e-11	0.467073	0.335	0.211	1.11121e-06	Up regulated
MM / YM	Mitotic cell	ARRB1	1.27859e-16	0.466906	0.532	0.386	2.60667e-12	Up regulated
MM / YM	Fibroblast	PPFIBP1	4.60439e-23	0.465611	0.511	0.333	9.38696e-19	Up regulated
MM / YM	Plasma cell	GFPT1	6.83116e-08	0.465485	0.37	0.279	0.00139267	Up regulated
MM / YM	Granular cell	RGS12	2.02592e-09	0.464951	0.392	0.304	4.13025e-05	Up regulated
MM / YM	Mitotic cell	SLIT2	7.99447e-16	0.464866	0.327	0.172	1.62983e-11	Up regulated
MM / YM	Plasma cell	NEK1	2.85046e-08	0.46475	0.367	0.274	0.000581123	Up regulated
MM / YM	Spinous cell	GRHL3	8.0411e-86	0.464482	0.501	0.397	1.63934e-81	Up regulated
MM / YM	Plasma cell	DTNB	1.55362e-06	0.464268	0.433	0.355	0.0316737	Up regulated
MM / YM	Fibroblast	MDFIC	8.27629e-16	0.46422	0.365	0.246	1.68729e-11	Up regulated
MM / YM	Granular cell	ELL	1.86222e-21	0.464192	0.792	0.742	3.7965e-17	Up regulated
MM / YM	Junctional epithelium	LSS	4.95148e-09	0.464043	0.361	0.23	0.000100946	Up regulated
MM / YM	Plasma cell	PLAGL1	4.41763e-08	0.463898	0.271	0.179	0.000900621	Up regulated
MM / YM	Basal cell	ST3GAL6	5.50136e-92	0.463489	0.554	0.437	1.12156e-87	Up regulated
MM / YM	Granular cell	HIP1R	7.96968e-30	0.463369	0.858	0.747	1.62478e-25	Up regulated
MM / YM	Plasma cell	ILK	4.91788e-09	0.463338	0.303	0.201	0.000100261	Up regulated
MM / YM	Basal cell	SLC5A10	8.82718e-97	0.463305	0.475	0.345	1.7996e-92	Up regulated
MM / YM	Granular cell	DGCR2	3.10356e-25	0.46315	0.817	0.734	6.32722e-21	Up regulated
MM / YM	Granular cell	PYGL	1.86884e-13	0.462981	0.507	0.418	3.81e-09	Up regulated
MM / YM	Plasma cell	ASB3	1.98158e-12	0.462862	0.696	0.589	4.03984e-08	Up regulated
MM / YM	Plasma cell	N4BP2L2	3.32443e-14	0.462752	0.742	0.666	6.77752e-10	Up regulated
MM / YM	Fibroblast	CCDC80	5.0073e-15	0.462665	0.544	0.421	1.02084e-10	Up regulated
MM / YM	Plasma cell	NGLY1	1.06174e-12	0.462617	0.681	0.578	2.16457e-08	Up regulated
MM / YM	Spinous cell	DNAJB6	5.35247e-148	0.462384	0.774	0.655	1.09121e-143	Up regulated
MM / YM	Basal cell	SYNE1	2.80924e-112	0.462198	0.191	0.072	5.72721e-108	Up regulated
MM / YM	Fibroblast	IRAK3	5.22196e-16	0.462105	0.522	0.403	1.0646e-11	Up regulated
MM / YM	Endothelial cell	SDCBP	2.05513e-09	0.46179	0.419	0.324	4.1898e-05	Up regulated
MM / YM	Endothelial cell	MEOX1	1.06927e-06	0.461693	0.311	0.236	0.0217993	Up regulated
MM / YM	Basal cell	CCDC73	1.42553e-42	0.461693	0.247	0.167	2.90622e-38	Up regulated
MM / YM	Granular cell	ARPC1A	1.93878e-24	0.46155	0.496	0.337	3.95259e-20	Up regulated
MM / YM	Plasma cell	TMEM45A	2.48495e-08	0.461531	0.156	0.078	0.000506608	Up regulated
MM / YM	Granular cell	RDH12	3.24394e-11	0.461032	0.315	0.224	6.61342e-07	Up regulated
MM / YM	Macrophage	FAM129B	5.87596e-07	0.460861	0.442	0.32	0.0119793	Up regulated
MM / YM	Plasma cell	INTS7	2.45365e-08	0.460727	0.179	0.099	0.000500226	Up regulated
MM / YM	Granular cell	IL4R	1.23382e-22	0.460526	0.701	0.579	2.51539e-18	Up regulated
MM / YM	Junctional epithelium	CLMP	1.17637e-06	0.460379	0.208	0.115	0.0239826	Up regulated
MM / YM	Basal cell	TULP3	3.78374e-103	0.460234	0.422	0.279	7.71391e-99	Up regulated
MM / YM	Endothelial cell	PPP2R5A	4.75886e-11	0.460056	0.692	0.625	9.7019e-07	Up regulated
MM / YM	Fibroblast	PPP3CA	1.4278e-27	0.460027	0.813	0.672	2.91086e-23	Up regulated
MM / YM	Plasma cell	BCKDHB	4.86434e-09	0.459345	0.142	0.063	9.91693e-05	Up regulated
MM / YM	Basal cell	NHS	1.66414e-59	0.459312	0.509	0.407	3.39268e-55	Up regulated
MM / YM	Macrophage	FMN1	8.04855e-10	0.459194	0.652	0.468	1.64086e-05	Up regulated
MM / YM	Plasma cell	LIMS1	1.08928e-08	0.459161	0.649	0.579	0.000222072	Up regulated
MM / YM	Fibroblast	SRSF5	1.11094e-30	0.458946	0.527	0.329	2.26488e-26	Up regulated
MM / YM	Fibroblast	ETV6	1.97259e-23	0.458764	0.687	0.544	4.02153e-19	Up regulated
MM / YM	Spinous cell	JARID2	1.27259e-212	0.458376	0.909	0.802	2.59442e-208	Up regulated
MM / YM	Macrophage	SIPA1L2	6.25957e-07	0.458364	0.183	0.083	0.0127614	Up regulated
MM / YM	Granular cell	CCNK	2.72675e-19	0.458086	0.622	0.522	5.55903e-15	Up regulated
MM / YM	Granular cell	ZMYND11	1.11942e-16	0.458037	0.467	0.339	2.28215e-12	Up regulated
MM / YM	Macrophage	PPP3CA	4.66895e-10	0.457322	0.863	0.777	9.5186e-06	Up regulated
MM / YM	Granular cell	NFKBIZ	6.72514e-11	0.45715	0.733	0.664	1.37105e-06	Up regulated
MM / YM	Fibroblast	ENPP1	2.487e-07	0.45691	0.17	0.108	0.00507024	Up regulated
MM / YM	Junctional epithelium	SRPK1	8.2293e-13	0.456845	0.726	0.633	1.67771e-08	Up regulated
MM / YM	Granular cell	SQLE	5.39965e-11	0.456468	0.611	0.581	1.10083e-06	Up regulated
MM / YM	Spinous cell	MBNL1	5.75085e-172	0.45623	0.856	0.721	1.17243e-167	Up regulated
MM / YM	Spinous cell	CD82	7.47135e-191	0.456148	0.375	0.197	1.52318e-186	Up regulated
MM / YM	Mitotic cell	CHL1	1.95603e-12	0.455979	0.549	0.428	3.98775e-08	Up regulated
MM / YM	Granular cell	SNRNP70	6.80181e-30	0.455773	0.411	0.228	1.38668e-25	Up regulated
MM / YM	Basal cell	KRT5	7.81154e-95	0.455765	0.84	0.785	1.59254e-90	Up regulated
MM / YM	Fibroblast	COL12A1	4.88499e-09	0.45541	0.93	0.91	9.95902e-05	Up regulated
MM / YM	Basal cell	SLC22A23	2.46242e-108	0.455154	0.749	0.66	5.02014e-104	Up regulated
MM / YM	Spinous cell	TMEM40	8.11798e-203	0.455003	0.696	0.528	1.65501e-198	Up regulated
MM / YM	Fibroblast	ANKH	2.36026e-18	0.454933	0.252	0.13	4.81187e-14	Up regulated
MM / YM	Fibroblast	KIF13B	1.64641e-23	0.45476	0.518	0.349	3.35653e-19	Up regulated
MM / YM	Basal cell	ATP2B4	1.56554e-66	0.454625	0.407	0.303	3.19167e-62	Up regulated
MM / YM	Basal cell	SLC35E2B	3.7578e-108	0.454424	0.31	0.174	7.66104e-104	Up regulated
MM / YM	Fibroblast	CHIC2	6.91468e-21	0.454271	0.65	0.522	1.4097e-16	Up regulated
MM / YM	Granular cell	LYPD5	1.35689e-28	0.454143	0.67	0.49	2.7663e-24	Up regulated
MM / YM	Granular cell	CCDC134	6.61409e-07	0.454081	0.591	0.534	0.0134842	Up regulated
MM / YM	Macrophage	DYNC2H1	2.31827e-07	0.453377	0.304	0.173	0.00472625	Up regulated
MM / YM	Fibroblast	RELB	4.85667e-20	0.453304	0.302	0.167	9.90129e-16	Up regulated
MM / YM	Fibroblast	ZZZ3	8.37268e-26	0.453239	0.584	0.399	1.70694e-21	Up regulated
MM / YM	T cell	XKR6	1.19819e-17	0.453046	0.223	0.134	2.44275e-13	Up regulated
MM / YM	Fibroblast	GAB2	2.0709e-19	0.452728	0.473	0.32	4.22194e-15	Up regulated
MM / YM	Junctional epithelium	FAT1	7.41821e-09	0.452621	0.502	0.402	0.000151235	Up regulated
MM / YM	Plasma cell	KIAA0586	1.3504e-07	0.452611	0.341	0.249	0.00275306	Up regulated
MM / YM	Mitotic cell	CA12	1.20211e-13	0.452473	0.58	0.449	2.45073e-09	Up regulated
MM / YM	Macrophage	TCF12	3.08268e-09	0.452349	0.927	0.831	6.28467e-05	Up regulated
MM / YM	Fibroblast	SPTBN1	3.92725e-18	0.452292	0.52	0.391	8.00649e-14	Up regulated
MM / YM	Fibroblast	PTGFR	3.61202e-15	0.452197	0.232	0.13	7.36382e-11	Up regulated
MM / YM	Basal cell	FRMD6	4.10555e-82	0.45217	0.578	0.473	8.36999e-78	Up regulated
MM / YM	Granular cell	FOSL1	9.34791e-26	0.452091	0.23	0.085	1.90576e-21	Up regulated
MM / YM	Plasma cell	PTPRC	1.66659e-09	0.451524	0.496	0.384	3.39768e-05	Up regulated
MM / YM	Fibroblast	CRYBG3	3.59416e-12	0.451353	0.54	0.45	7.32742e-08	Up regulated
MM / YM	Mitotic cell	KIFC3	9.88841e-15	0.451158	0.473	0.335	2.01595e-10	Up regulated
MM / YM	Plasma cell	RNF13	2.78373e-12	0.451089	0.355	0.221	5.67518e-08	Up regulated
MM / YM	Basal cell	TMTC2	5.49102e-86	0.450935	0.519	0.383	1.11946e-81	Up regulated
MM / YM	T cell	SEPT9	1.64392e-20	0.450838	0.489	0.381	3.35145e-16	Up regulated
MM / YM	T cell	SIK2	8.01174e-12	0.450729	0.192	0.126	1.63335e-07	Up regulated
MM / YM	Plasma cell	ZNRF2	1.89278e-08	0.450559	0.335	0.236	0.000385882	Up regulated
MM / YM	Fibroblast	OSBPL3	6.86891e-16	0.45052	0.293	0.179	1.40037e-11	Up regulated
MM / YM	Granular cell	CDSN	1.86102e-16	0.450437	0.59	0.471	3.79406e-12	Up regulated
MM / YM	Macrophage	LAMC1	3.3154e-07	0.450315	0.225	0.11	0.0067591	Up regulated
MM / YM	Basal cell	KIFC3	6.84205e-88	0.450133	0.404	0.275	1.39489e-83	Up regulated
MM / YM	Plasma cell	GPD2	3.99781e-08	0.449839	0.418	0.322	0.000815034	Up regulated
MM / YM	Plasma cell	TRDMT1	1.93619e-08	0.449763	0.132	0.06	0.000394731	Up regulated
MM / YM	Endothelial cell	SORCS3	2.29679e-06	0.449697	0.15	0.089	0.0468247	Up regulated
MM / YM	T cell	MAP3K1	7.93278e-32	0.449521	0.608	0.445	1.61726e-27	Up regulated
MM / YM	Plasma cell	LARP4B	4.53228e-11	0.44948	0.407	0.288	9.23995e-07	Up regulated
MM / YM	Fibroblast	CDC14B	3.17814e-23	0.449403	0.501	0.336	6.47926e-19	Up regulated
MM / YM	Spinous cell	MBOAT2	4.7323e-30	0.448905	0.299	0.236	9.64774e-26	Up regulated
MM / YM	Macrophage	ARHGAP24	3.17678e-09	0.448481	0.875	0.794	6.4765e-05	Up regulated
MM / YM	Granular cell	AGPAT2	1.23725e-15	0.448473	0.283	0.171	2.52239e-11	Up regulated
MM / YM	Basal cell	SLC1A3	4.57203e-41	0.448048	0.496	0.421	9.32099e-37	Up regulated
MM / YM	Plasma cell	IARS	1.03467e-09	0.447957	0.451	0.338	2.10938e-05	Up regulated
MM / YM	Junctional epithelium	MSRA	1.16371e-08	0.447942	0.502	0.369	0.000237246	Up regulated
MM / YM	Granular cell	CARHSP1	1.50239e-19	0.44783	0.66	0.543	3.06293e-15	Up regulated
MM / YM	Plasma cell	MAMLD1	2.95945e-10	0.447793	0.124	0.044	6.03343e-06	Up regulated
MM / YM	Granular cell	CTNNBIP1	1.59773e-22	0.447536	0.928	0.893	3.2573e-18	Up regulated
MM / YM	Granular cell	ELMSAN1	6.6656e-17	0.447482	0.466	0.361	1.35892e-12	Up regulated
MM / YM	Granular cell	UBE2F	2.56888e-26	0.44735	0.522	0.358	5.23717e-22	Up regulated
MM / YM	Spinous cell	CA12	5.71503e-114	0.447331	0.638	0.514	1.16512e-109	Up regulated
MM / YM	Macrophage	MYOF	1.577e-06	0.44691	0.41	0.284	0.0321504	Up regulated
MM / YM	Plasma cell	CD274	1.77609e-06	0.446745	0.198	0.123	0.0362091	Up regulated
MM / YM	Spinous cell	MARK1	1.66966e-120	0.44634	0.491	0.348	3.40394e-116	Up regulated
MM / YM	Granular cell	RNMT	1.61542e-21	0.446309	0.638	0.531	3.29335e-17	Up regulated
MM / YM	Granular cell	SLIT2	7.10741e-10	0.446296	0.512	0.415	1.44899e-05	Up regulated
MM / YM	Granular cell	HBEGF	1.14484e-13	0.446277	0.221	0.12	2.33398e-09	Up regulated
MM / YM	Plasma cell	REEP3	2.45203e-08	0.446126	0.488	0.4	0.000499895	Up regulated
MM / YM	Granular cell	GAK	8.0245e-27	0.446035	0.764	0.677	1.63595e-22	Up regulated
MM / YM	Plasma cell	TRIM36	2.16378e-08	0.445881	0.177	0.095	0.00044113	Up regulated
MM / YM	Fibroblast	GAREM1	1.37925e-21	0.44562	0.164	0.06	2.81188e-17	Up regulated
MM / YM	Granular cell	LIPN	1.27625e-16	0.445225	0.344	0.221	2.6019e-12	Up regulated
MM / YM	Fibroblast	SLC39A8	3.19651e-13	0.445209	0.191	0.104	6.51673e-09	Up regulated
MM / YM	Fibroblast	CACHD1	1.28993e-15	0.445165	0.515	0.398	2.62978e-11	Up regulated
MM / YM	Fibroblast	FNBP1	1.4545e-23	0.444985	0.606	0.444	2.96529e-19	Up regulated
MM / YM	Granular cell	PPP2R2C	1.69415e-06	0.444895	0.14	0.085	0.0345387	Up regulated
MM / YM	Mitotic cell	DEPDC1B	6.78683e-13	0.444889	0.498	0.364	1.38363e-08	Up regulated
MM / YM	Granular cell	BICD2	2.6511e-10	0.444805	0.719	0.683	5.4048e-06	Up regulated
MM / YM	Fibroblast	RICTOR	3.05215e-29	0.444727	0.675	0.471	6.22242e-25	Up regulated
MM / YM	Fibroblast	Nramp2	7.21413e-10	0.444615	0.469	0.394	1.47074e-05	Up regulated
MM / YM	Spinous cell	FABP5	2.67559e-97	0.44422	0.604	0.476	5.45473e-93	Up regulated
MM / YM	Plasma cell	RANBP9	1.16575e-10	0.443744	0.342	0.219	2.37662e-06	Up regulated
MM / YM	Macrophage	PLEKHA1	6.28228e-07	0.443625	0.348	0.225	0.0128077	Up regulated
MM / YM	Basal cell	KCNT2	5.61267e-79	0.443425	0.179	0.08	1.14426e-74	Up regulated
MM / YM	T cell	SBF2	3.86609e-21	0.443236	0.158	0.075	7.88179e-17	Up regulated
MM / YM	Endothelial cell	BACE2	1.17195e-07	0.443194	0.574	0.507	0.00238926	Up regulated
MM / YM	Granular cell	GRAMD1C	5.88e-11	0.442842	0.64	0.611	1.19876e-06	Up regulated
MM / YM	Plasma cell	CAB39	3.03314e-14	0.442833	0.791	0.71	6.18366e-10	Up regulated
MM / YM	Mitotic cell	FAM83B	4.02362e-18	0.442342	0.846	0.739	8.20295e-14	Up regulated
MM / YM	Plasma cell	GNB1	1.09819e-09	0.441562	0.398	0.289	2.23889e-05	Up regulated
MM / YM	Plasma cell	PGM2L1	1.08572e-07	0.441497	0.218	0.134	0.00221345	Up regulated
MM / YM	Junctional epithelium	LARP4B	1.79956e-13	0.440578	0.655	0.545	3.66876e-09	Up regulated
MM / YM	Junctional epithelium	LYN	1.63854e-07	0.44051	0.324	0.218	0.00334049	Up regulated
MM / YM	Endothelial cell	CRHBP	3.63335e-10	0.440469	0.108	0.039	7.40732e-06	Up regulated
MM / YM	Junctional epithelium	EEA1	1.12693e-13	0.440145	0.816	0.71	2.29748e-09	Up regulated
MM / YM	Fibroblast	CDON	9.16536e-14	0.440127	0.331	0.222	1.86854e-09	Up regulated
MM / YM	Granular cell	A2ML1	1.45332e-07	0.440039	0.789	0.728	0.00296289	Up regulated
MM / YM	Spinous cell	SLCO3A1	6.17995e-90	0.439893	0.81	0.727	1.25991e-85	Up regulated
MM / YM	Plasma cell	ZZZ3	2.17737e-07	0.439823	0.424	0.342	0.00443901	Up regulated
MM / YM	Junctional epithelium	CMIP	3.94009e-13	0.439732	0.893	0.848	8.03265e-09	Up regulated
MM / YM	Spinous cell	CAMKK2	7.46844e-180	0.439458	0.426	0.253	1.52259e-175	Up regulated
MM / YM	Fibroblast	MKX	2.77685e-12	0.439237	0.2	0.114	5.66116e-08	Up regulated
MM / YM	Junctional epithelium	LTBR	3.8601e-11	0.438944	0.468	0.333	7.86958e-07	Up regulated
MM / YM	Fibroblast	PDZRN3	7.89119e-14	0.438591	0.831	0.732	1.60878e-09	Up regulated
MM / YM	Spinous cell	FOS	1.31344e-61	0.43856	0.288	0.194	2.6777e-57	Up regulated
MM / YM	Plasma cell	RHOQ	4.61156e-09	0.438475	0.467	0.36	9.40159e-05	Up regulated
MM / YM	Plasma cell	DDX5	6.19733e-11	0.438352	0.908	0.903	1.26345e-06	Up regulated
MM / YM	Macrophage	IGFBP4	5.085e-08	0.438161	0.192	0.077	0.00103668	Up regulated
MM / YM	Granular cell	ITPR3	1.80634e-16	0.437206	0.614	0.523	3.68259e-12	Up regulated
MM / YM	Spinous cell	A2ML1	2.20366e-100	0.43719	0.935	0.864	4.49261e-96	Up regulated
MM / YM	Basal cell	SLIT2	1.42439e-67	0.437057	0.28	0.171	2.90389e-63	Up regulated
MM / YM	Junctional epithelium	LCAT	6.29718e-12	0.436879	0.339	0.19	1.28381e-07	Up regulated
MM / YM	Granular cell	DHRS1	4.18405e-27	0.436758	0.295	0.136	8.53002e-23	Up regulated
MM / YM	Fibroblast	YAP1	1.15244e-22	0.436533	0.636	0.465	2.34948e-18	Up regulated
MM / YM	Basal cell	SLMAP	4.52728e-134	0.435775	0.852	0.746	9.22977e-130	Up regulated
MM / YM	Plasma cell	DISC1	1.25317e-06	0.435502	0.13	0.067	0.0255483	Up regulated
MM / YM	Fibroblast	PLCB4	1.22193e-14	0.435476	0.355	0.237	2.49116e-10	Up regulated
MM / YM	Endothelial cell	BCL3	2.60356e-11	0.435413	0.167	0.077	5.30788e-07	Up regulated
MM / YM	Basal cell	RASGEF1B	7.63661e-51	0.43525	0.454	0.37	1.55688e-46	Up regulated
MM / YM	Granular cell	EIF4G3	2.14046e-23	0.435011	0.838	0.722	4.36376e-19	Up regulated
MM / YM	Fibroblast	TMEM65	1.2036e-17	0.434734	0.224	0.116	2.45378e-13	Up regulated
MM / YM	Fibroblast	EPB41L2	3.99256e-15	0.433898	0.668	0.573	8.13964e-11	Up regulated
MM / YM	Granular cell	SLCO4A1	2.80882e-11	0.433869	0.51	0.437	5.72634e-07	Up regulated
MM / YM	T cell	TTLL5	4.37276e-14	0.433626	0.373	0.283	8.91474e-10	Up regulated
MM / YM	Granular cell	NCCRP1	6.42515e-15	0.433197	0.61	0.539	1.3099e-10	Up regulated
MM / YM	T cell	OSBPL3	2.80279e-17	0.433168	0.345	0.242	5.71406e-13	Up regulated
MM / YM	Mitotic cell	MYOF	7.02915e-16	0.433094	0.864	0.797	1.43303e-11	Up regulated
MM / YM	Granular cell	THOC2	6.41058e-17	0.433092	0.75	0.648	1.30692e-12	Up regulated
MM / YM	Plasma cell	RFTN1	6.31125e-07	0.433058	0.438	0.355	0.0128667	Up regulated
MM / YM	Plasma cell	TSPAN13	9.09444e-07	0.432883	0.421	0.342	0.0185408	Up regulated
MM / YM	Plasma cell	CP	3.24828e-07	0.432881	0.107	0.047	0.00662226	Up regulated
MM / YM	Basal cell	MAOB	6.13126e-70	0.432752	0.322	0.208	1.24998e-65	Up regulated
MM / YM	Mitotic cell	CCNF	3.37419e-15	0.432651	0.536	0.379	6.87896e-11	Up regulated
MM / YM	Granular cell	CTSD	2.32967e-13	0.432409	0.405	0.305	4.74949e-09	Up regulated
MM / YM	Granular cell	OSBPL2	6.8787e-36	0.43234	0.904	0.841	1.40236e-31	Up regulated
MM / YM	Mitotic cell	SRSF7	2.09855e-14	0.4323	0.791	0.713	4.27831e-10	Up regulated
MM / YM	Mitotic cell	SEMA4B	4.34012e-17	0.432157	0.768	0.683	8.8482e-13	Up regulated
MM / YM	T cell	PPP1R35	5.85665e-17	0.431787	0.261	0.171	1.19399e-12	Up regulated
MM / YM	Granular cell	WIPI2	9.61473e-26	0.431756	0.864	0.79	1.96016e-21	Up regulated
MM / YM	Fibroblast	PARD3	1.1944e-27	0.43149	0.596	0.385	2.43503e-23	Up regulated
MM / YM	T cell	PLCB1	3.35194e-09	0.431272	0.115	0.068	6.8336e-05	Up regulated
MM / YM	Granular cell	OSBP2	6.13255e-22	0.431169	0.19	0.07	1.25024e-17	Up regulated
MM / YM	Basal cell	HMGN3	4.78489e-71	0.431128	0.663	0.597	9.75496e-67	Up regulated
MM / YM	Granular cell	IPPK	9.79432e-17	0.43097	0.749	0.657	1.99677e-12	Up regulated
MM / YM	Granular cell	DNER	7.18221e-14	0.430831	0.409	0.29	1.46424e-09	Up regulated
MM / YM	Junctional epithelium	PSPC1	7.13772e-13	0.430641	0.679	0.531	1.45517e-08	Up regulated
MM / YM	Spinous cell	PKP2	9.80708e-90	0.430586	0.326	0.206	1.99937e-85	Up regulated
MM / YM	Mitotic cell	ZFAND3	1.09841e-15	0.430436	0.738	0.61	2.23933e-11	Up regulated
MM / YM	Fibroblast	LPCAT3	2.64917e-16	0.430299	0.157	0.07	5.40086e-12	Up regulated
MM / YM	Plasma cell	SYNE3	5.10244e-11	0.430178	0.682	0.578	1.04024e-06	Up regulated
MM / YM	T cell	MTSS1	4.25787e-15	0.429541	0.429	0.321	8.68052e-11	Up regulated
MM / YM	Junctional epithelium	ZFAND3	2.97067e-14	0.429499	0.899	0.826	6.05631e-10	Up regulated
MM / YM	Plasma cell	BTBD9	6.60964e-11	0.429487	0.718	0.638	1.34751e-06	Up regulated
MM / YM	Mitotic cell	MSMO1	5.06291e-08	0.429441	0.322	0.23	0.00103218	Up regulated
MM / YM	Mitotic cell	ARHGEF39	1.77261e-12	0.429257	0.418	0.296	3.61381e-08	Up regulated
MM / YM	Mitotic cell	LPAR6	8.2509e-17	0.429111	0.328	0.169	1.68211e-12	Up regulated
MM / YM	Fibroblast	MGAT5	7.87113e-14	0.429066	0.349	0.239	1.60469e-09	Up regulated
MM / YM	Fibroblast	MYO1B	3.41598e-18	0.428886	0.552	0.411	6.96416e-14	Up regulated
MM / YM	Granular cell	TEAD3	1.74636e-23	0.428763	0.865	0.786	3.5603e-19	Up regulated
MM / YM	Fibroblast	CPEB3	2.54124e-16	0.42866	0.303	0.18	5.18083e-12	Up regulated
MM / YM	Mitotic cell	RCC1	1.73782e-17	0.428439	0.776	0.703	3.54289e-13	Up regulated
MM / YM	Basal cell	SH3RF3	1.17552e-83	0.428393	0.267	0.146	2.39653e-79	Up regulated
MM / YM	Fibroblast	ZSWIM4	4.65748e-12	0.427852	0.385	0.286	9.4952e-08	Up regulated
MM / YM	Macrophage	SND1	6.66064e-07	0.427517	0.777	0.724	0.013579	Up regulated
MM / YM	T cell	PPM1H	1.94268e-16	0.427491	0.122	0.059	3.96054e-12	Up regulated
MM / YM	Granular cell	CD46	1.94451e-21	0.427433	0.654	0.526	3.96428e-17	Up regulated
MM / YM	Granular cell	B3GNTL1	4.08714e-40	0.427108	0.241	0.062	8.33245e-36	Up regulated
MM / YM	Fibroblast	RARRES1	3.39873e-10	0.427054	0.202	0.124	6.92899e-06	Up regulated
MM / YM	Plasma cell	ARHGEF33	9.59738e-07	0.42702	0.149	0.082	0.0195662	Up regulated
MM / YM	Plasma cell	RAP1A	1.90958e-08	0.426392	0.313	0.216	0.000389306	Up regulated
MM / YM	Junctional epithelium	EMP2	3.03425e-09	0.426357	0.532	0.402	6.18593e-05	Up regulated
MM / YM	Fibroblast	PDGFRA	1.89789e-16	0.426135	0.81	0.701	3.86923e-12	Up regulated
MM / YM	Junctional epithelium	IRAK3	4.1942e-09	0.426101	0.592	0.476	8.55071e-05	Up regulated
MM / YM	Junctional epithelium	LAMC1	2.15737e-08	0.425903	0.584	0.485	0.000439823	Up regulated
MM / YM	Fibroblast	PLEKHA5	5.35759e-22	0.425849	0.921	0.831	1.09225e-17	Up regulated
MM / YM	Granular cell	TGM7	2.9019e-12	0.425793	0.547	0.436	5.9161e-08	Up regulated
MM / YM	Granular cell	ALOX12	1.28099e-18	0.42567	0.461	0.337	2.61156e-14	Up regulated
MM / YM	Fibroblast	CDK6	9.4839e-15	0.425481	0.409	0.291	1.93348e-10	Up regulated
MM / YM	Junctional epithelium	CFH	2.65561e-15	0.425338	0.732	0.559	5.41398e-11	Up regulated
MM / YM	Fibroblast	TCF7L2	2.47995e-17	0.425189	0.564	0.427	5.05587e-13	Up regulated
MM / YM	Plasma cell	ZFYVE9	2.55089e-09	0.424899	0.205	0.112	5.20049e-05	Up regulated
MM / YM	Spinous cell	FARP2	2.71445e-124	0.424792	0.651	0.541	5.53395e-120	Up regulated
MM / YM	Spinous cell	ATP2C2	2.45326e-113	0.424203	0.563	0.437	5.00145e-109	Up regulated
MM / YM	Mitotic cell	PPP2R5A	4.32268e-12	0.424144	0.682	0.595	8.81264e-08	Up regulated
MM / YM	Fibroblast	TRPS1	4.24888e-23	0.42401	0.871	0.757	8.6622e-19	Up regulated
MM / YM	Basal cell	TFAP2B	2.00723e-121	0.423951	0.101	0.014	4.09215e-117	Up regulated
MM / YM	Junctional epithelium	OXCT1	2.99312e-10	0.423865	0.518	0.373	6.10208e-06	Up regulated
MM / YM	Fibroblast	NEDD4L	1.63462e-25	0.423811	0.341	0.177	3.33249e-21	Up regulated
MM / YM	Spinous cell	TCAIM	5.53167e-135	0.423772	0.44	0.282	1.12774e-130	Up regulated
MM / YM	T cell	OGDH	8.76066e-13	0.423603	0.496	0.416	1.78604e-08	Up regulated
MM / YM	Plasma cell	TMEM260	9.73162e-11	0.423334	0.118	0.038	1.98399e-06	Up regulated
MM / YM	Endothelial cell	SLCO3A1	1.37498e-07	0.423305	0.608	0.54	0.00280318	Up regulated
MM / YM	Junctional epithelium	FAT2	2.16409e-12	0.423243	0.831	0.767	4.41193e-08	Up regulated
MM / YM	Granular cell	PGLYRP4	2.21735e-23	0.423215	0.484	0.333	4.52052e-19	Up regulated
MM / YM	Granular cell	ID1	1.60243e-20	0.423113	0.257	0.125	3.26688e-16	Up regulated
MM / YM	Plasma cell	VWA8	5.04592e-07	0.423008	0.549	0.479	0.0102871	Up regulated
MM / YM	Mitotic cell	SH3PXD2A	3.45858e-14	0.422757	0.786	0.689	7.051e-10	Up regulated
MM / YM	Mitotic cell	PIP4K2A	2.95534e-17	0.422671	0.35	0.184	6.02506e-13	Up regulated
MM / YM	T cell	OSTF1	6.98416e-15	0.422435	0.341	0.248	1.42386e-10	Up regulated
MM / YM	Granular cell	SRSF5	1.70351e-26	0.422385	0.739	0.636	3.47295e-22	Up regulated
MM / YM	Plasma cell	MBNL1	2.42857e-10	0.422364	0.657	0.579	4.95112e-06	Up regulated
MM / YM	T cell	MICAL2	6.42374e-15	0.42204	0.322	0.23	1.30961e-10	Up regulated
MM / YM	Granular cell	SDR9C7	1.27349e-19	0.421789	0.547	0.417	2.59627e-15	Up regulated
MM / YM	Plasma cell	SLC7A7	1.30203e-07	0.421551	0.293	0.2	0.00265445	Up regulated
MM / YM	Mitotic cell	UBE2G1	1.36161e-14	0.421288	0.517	0.371	2.77592e-10	Up regulated
MM / YM	Granular cell	ZFAND3	4.47121e-24	0.421184	0.963	0.936	9.11545e-20	Up regulated
MM / YM	Fibroblast	ZNF704	3.48559e-12	0.421166	0.401	0.293	7.10608e-08	Up regulated
MM / YM	T cell	TARSL2	1.63498e-15	0.421129	0.176	0.102	3.33323e-11	Up regulated
MM / YM	Mitotic cell	TRPM4	5.36751e-13	0.421121	0.418	0.297	1.09427e-08	Up regulated
MM / YM	Mitotic cell	LDLRAD3	1.13177e-16	0.421011	0.758	0.63	2.30734e-12	Up regulated
MM / YM	Granular cell	ELMOD1	1.0942e-09	0.420801	0.576	0.476	2.23074e-05	Up regulated
MM / YM	Mitotic cell	TRAF7	1.71311e-14	0.420637	0.453	0.31	3.49251e-10	Up regulated
MM / YM	Basal cell	FAM213A	5.99312e-73	0.420435	0.512	0.411	1.22182e-68	Up regulated
MM / YM	Granular cell	ATP13A5	4.8762e-13	0.42038	0.376	0.246	9.94112e-09	Up regulated
MM / YM	Spinous cell	MAP4K4	7.35039e-124	0.420017	0.886	0.802	1.49852e-119	Up regulated
MM / YM	Spinous cell	HNRNPC	2.2321e-186	0.420013	0.806	0.656	4.55057e-182	Up regulated
MM / YM	Plasma cell	SETD5	1.06907e-14	0.419548	0.649	0.51	2.17951e-10	Up regulated
MM / YM	Granular cell	ULK1	4.66483e-10	0.41926	0.816	0.795	9.51018e-06	Up regulated
MM / YM	Mitotic cell	FAM49B	7.5119e-16	0.418711	0.673	0.553	1.53145e-11	Up regulated
MM / YM	Fibroblast	PELI2	2.67718e-10	0.418595	0.286	0.195	5.45796e-06	Up regulated
MM / YM	T cell	AHCYL2	2.98569e-20	0.418319	0.132	0.058	6.08693e-16	Up regulated
MM / YM	Mitotic cell	ANKRD29	2.47035e-13	0.418307	0.424	0.286	5.03631e-09	Up regulated
MM / YM	Spinous cell	KIAA0232	1.62078e-120	0.418274	0.752	0.634	3.30429e-116	Up regulated
MM / YM	Granular cell	YPEL.3	7.40945e-33	0.41827	0.766	0.672	1.51057e-28	Up regulated
MM / YM	Plasma cell	EVC2	1.10699e-06	0.41811	0.157	0.089	0.0225681	Up regulated
MM / YM	Macrophage	PLD1	1.31243e-07	0.417815	0.325	0.186	0.00267566	Up regulated
MM / YM	Spinous cell	STRN3	3.84192e-146	0.417795	0.803	0.701	7.83252e-142	Up regulated
MM / YM	Fibroblast	CLIC5	8.52589e-08	0.417725	0.271	0.197	0.00173817	Up regulated
MM / YM	Granular cell	SCAPER	8.12604e-20	0.417569	0.845	0.801	1.65666e-15	Up regulated
MM / YM	Macrophage	SNRPB2	2.26417e-07	0.417566	0.162	0.064	0.00461596	Up regulated
MM / YM	Mitotic cell	CACNB4	9.44452e-16	0.417495	0.203	0.075	1.92545e-11	Up regulated
MM / YM	Fibroblast	VEGFC	8.64325e-08	0.417464	0.152	0.093	0.0017621	Up regulated
MM / YM	Junctional epithelium	EPS8L2	1.96557e-10	0.417389	0.596	0.485	4.00722e-06	Up regulated
MM / YM	Mitotic cell	CHST11	1.96809e-07	0.417381	0.607	0.524	0.00401234	Up regulated
MM / YM	Mitotic cell	MYH11	1.15107e-11	0.417379	0.498	0.385	2.34669e-07	Up regulated
MM / YM	Basal cell	HS3ST4	1.01233e-53	0.417373	0.119	0.052	2.06384e-49	Up regulated
MM / YM	Spinous cell	KIAA1217	6.40812e-147	0.417137	0.884	0.793	1.30642e-142	Up regulated
MM / YM	Junctional epithelium	HEPHL1	8.10125e-07	0.416862	0.3	0.195	0.016516	Up regulated
MM / YM	Spinous cell	DHRS1	3.44554e-135	0.416577	0.389	0.243	7.02442e-131	Up regulated
MM / YM	Fibroblast	WBP1L	1.05239e-19	0.415704	0.5	0.351	2.1455e-15	Up regulated
MM / YM	Mitotic cell	DEPDC1	5.87756e-12	0.415302	0.587	0.487	1.19826e-07	Up regulated
MM / YM	Fibroblast	SH3RF1	6.0016e-09	0.41522	0.452	0.371	0.000122355	Up regulated
MM / YM	Plasma cell	STAP1	1.40143e-08	0.415004	0.127	0.055	0.000285709	Up regulated
MM / YM	Granular cell	RAPH1	1.28551e-08	0.414903	0.518	0.455	0.000262076	Up regulated
MM / YM	Plasma cell	NFU1	3.10646e-10	0.414773	0.157	0.067	6.33314e-06	Up regulated
MM / YM	Spinous cell	DAPK2	2.21938e-86	0.414505	0.435	0.312	4.52465e-82	Up regulated
MM / YM	Fibroblast	PTPRK	1.91773e-16	0.414491	0.656	0.525	3.90968e-12	Up regulated
MM / YM	Plasma cell	TUBB6	6.77664e-09	0.414256	0.364	0.259	0.000138155	Up regulated
MM / YM	Plasma cell	ARL8B	5.03228e-14	0.414088	0.245	0.115	1.02593e-09	Up regulated
MM / YM	Granular cell	HACE1	1.65038e-20	0.414073	0.822	0.704	3.36464e-16	Up regulated
MM / YM	Endothelial cell	NPAS2	7.45906e-07	0.414054	0.288	0.207	0.0152068	Up regulated
MM / YM	Endothelial cell	SPHK1	1.09897e-11	0.413896	0.15	0.062	2.24046e-07	Up regulated
MM / YM	T cell	IFNAR2	1.04483e-11	0.41379	0.302	0.224	2.13009e-07	Up regulated
MM / YM	Fibroblast	ZNF521	3.36437e-16	0.413474	0.765	0.688	6.85894e-12	Up regulated
MM / YM	Junctional epithelium	ARHGEF3	1.31303e-10	0.41341	0.958	0.925	2.67687e-06	Up regulated
MM / YM	Basal cell	FXYD3	1.23831e-70	0.412972	0.468	0.362	2.52454e-66	Up regulated
MM / YM	Spinous cell	MSMO1	2.33305e-105	0.412917	0.376	0.247	4.75639e-101	Up regulated
MM / YM	Spinous cell	FBXW11	4.53638e-137	0.412884	0.741	0.625	9.24831e-133	Up regulated
MM / YM	Fibroblast	TBC1D8	3.97217e-21	0.412834	0.303	0.165	8.09807e-17	Up regulated
MM / YM	Basal cell	KIRREL3	7.25521e-43	0.412776	0.129	0.067	1.47912e-38	Up regulated
MM / YM	Macrophage	VAV3	7.69419e-07	0.412714	0.833	0.768	0.0156861	Up regulated
MM / YM	Basal cell	CHL1	2.31415e-58	0.412594	0.698	0.621	4.71787e-54	Up regulated
MM / YM	Fibroblast	MTX2	4.59925e-20	0.412405	0.333	0.201	9.37649e-16	Up regulated
MM / YM	Spinous cell	MAN1A1	1.88438e-214	0.412018	0.139	0.014	3.84169e-210	Up regulated
MM / YM	T cell	RUNX1	7.45716e-19	0.411975	0.799	0.742	1.52029e-14	Up regulated
MM / YM	Spinous cell	MVD	3.42865e-172	0.411725	0.216	0.074	6.98999e-168	Up regulated
MM / YM	Plasma cell	RBFOX2	8.2738e-09	0.411667	0.128	0.053	0.000168678	Up regulated
MM / YM	Junctional epithelium	ROBO1	5.3303e-09	0.411636	0.944	0.954	0.000108669	Up regulated
MM / YM	Junctional epithelium	FCHSD2	5.52804e-09	0.411274	0.786	0.716	0.0001127	Up regulated
MM / YM	Fibroblast	RAPH1	7.17112e-19	0.411245	0.525	0.379	1.46198e-14	Up regulated
MM / YM	Junctional epithelium	SQLE	4.34179e-07	0.411128	0.425	0.326	0.00885161	Up regulated
MM / YM	Junctional epithelium	MSRB3	2.47713e-08	0.411028	0.214	0.104	0.000505011	Up regulated
MM / YM	Fibroblast	ARPP21	7.04668e-14	0.410747	0.703	0.613	1.43661e-09	Up regulated
MM / YM	Endothelial cell	SPARC	6.83674e-12	0.410646	0.416	0.29	1.39381e-07	Up regulated
MM / YM	Granular cell	ANXA9	3.25065e-16	0.410455	0.867	0.84	6.6271e-12	Up regulated
MM / YM	Fibroblast	SLC22A3	2.9699e-10	0.410305	0.209	0.128	6.05474e-06	Up regulated
MM / YM	Fibroblast	ABI1	4.23855e-18	0.410201	0.322	0.193	8.64113e-14	Up regulated
MM / YM	Plasma cell	SESN1	1.487e-07	0.410132	0.718	0.655	0.00303156	Up regulated
MM / YM	Spinous cell	CDC42BPB	6.09987e-154	0.410088	0.76	0.651	1.24358e-149	Up regulated
MM / YM	T cell	ATP2B4	2.1574e-17	0.409562	0.46	0.356	4.39829e-13	Up regulated
MM / YM	Junctional epithelium	THRAP3	4.22866e-10	0.409403	0.7	0.639	8.62096e-06	Up regulated
MM / YM	Granular cell	NLK	2.9366e-13	0.409291	0.529	0.405	5.98684e-09	Up regulated
MM / YM	Plasma cell	FAM49A	1.18732e-07	0.409283	0.27	0.181	0.0024206	Up regulated
MM / YM	Granular cell	HERPUD1	1.92252e-09	0.408894	0.35	0.51	3.91945e-05	Up regulated
MM / YM	T cell	ACYP2	3.70845e-14	0.408666	0.109	0.053	7.56042e-10	Up regulated
MM / YM	Basal cell	CA12	3.55911e-98	0.408603	0.716	0.623	7.25596e-94	Up regulated
MM / YM	Plasma cell	ATP2C1	8.82816e-07	0.40851	0.278	0.196	0.017998	Up regulated
MM / YM	Spinous cell	KIF13B	4.4849e-114	0.40843	0.735	0.619	9.14337e-110	Up regulated
MM / YM	Mitotic cell	CDCA3	7.07355e-12	0.407962	0.48	0.364	1.44209e-07	Up regulated
MM / YM	Granular cell	AQR	2.30678e-12	0.407891	0.672	0.57	4.70283e-08	Up regulated
MM / YM	Spinous cell	KAZN	3.11487e-235	0.407883	0.675	0.441	6.35028e-231	Up regulated
MM / YM	Junctional epithelium	TBCA	2.02501e-08	0.407867	0.592	0.475	0.000412838	Up regulated
MM / YM	Granular cell	PLEKHA2	1.41162e-15	0.40778	0.492	0.372	2.87788e-11	Up regulated
MM / YM	T cell	ZFYVE9	1.73831e-17	0.407672	0.24	0.147	3.5439e-13	Up regulated
MM / YM	Fibroblast	NPAS2	2.66871e-11	0.407409	0.362	0.26	5.44071e-07	Up regulated
MM / YM	Plasma cell	TMEM43	8.77246e-09	0.407393	0.131	0.058	0.000178844	Up regulated
MM / YM	Junctional epithelium	ARPC1B	1.38476e-13	0.407335	0.342	0.178	2.82312e-09	Up regulated
MM / YM	Granular cell	TBX1	4.40578e-13	0.407221	0.471	0.358	8.98207e-09	Up regulated
MM / YM	Plasma cell	PPFIBP2	7.64127e-07	0.407194	0.525	0.444	0.0155783	Up regulated
MM / YM	Junctional epithelium	RBM47	1.66571e-06	0.40719	0.785	0.728	0.0339588	Up regulated
MM / YM	Junctional epithelium	RIN2	1.91043e-10	0.407046	0.899	0.873	3.8948e-06	Up regulated
MM / YM	Plasma cell	FLT3	2.16904e-09	0.406927	0.238	0.136	4.42203e-05	Up regulated
MM / YM	Basal cell	NFKBIA	6.31264e-13	0.406892	0.194	0.159	1.28696e-08	Up regulated
MM / YM	T cell	ARHGAP21	1.25153e-21	0.406702	0.127	0.053	2.5515e-17	Up regulated
MM / YM	Granular cell	MAP3K9	1.08805e-19	0.406496	0.9	0.844	2.2182e-15	Up regulated
MM / YM	Fibroblast	ANKRD44	5.05118e-18	0.406407	0.466	0.311	1.02978e-13	Up regulated
MM / YM	Junctional epithelium	UCHL3	1.59738e-09	0.406322	0.505	0.37	3.25658e-05	Up regulated
MM / YM	Fibroblast	MFHAS1	5.09243e-19	0.405974	0.387	0.247	1.03819e-14	Up regulated
MM / YM	T cell	KIF26B	8.05162e-23	0.405846	0.101	0.035	1.64148e-18	Up regulated
MM / YM	Fibroblast	MED13L	1.18883e-18	0.405836	0.814	0.691	2.42366e-14	Up regulated
MM / YM	Granular cell	EPB41	6.29215e-13	0.405723	0.815	0.806	1.28278e-08	Up regulated
MM / YM	Junctional epithelium	PLCL1	1.06644e-07	0.40572	0.108	0.034	0.00217416	Up regulated
MM / YM	Spinous cell	IL4R	5.29693e-153	0.405655	0.466	0.307	1.07988e-148	Up regulated
MM / YM	Junctional epithelium	RUNX1	1.67446e-09	0.405478	0.982	0.965	3.41371e-05	Up regulated
MM / YM	Granular cell	DSC2	2.52195e-07	0.40546	0.607	0.525	0.0051415	Up regulated
MM / YM	Granular cell	EHBP1L1	5.73327e-21	0.405289	0.251	0.123	1.16884e-16	Up regulated
MM / YM	Basal cell	NHSL1	2.09046e-108	0.404852	0.817	0.678	4.26181e-104	Up regulated
MM / YM	Mitotic cell	TAOK1	1.00329e-15	0.404835	0.651	0.521	2.04541e-11	Up regulated
MM / YM	Junctional epithelium	GLI3	2.04262e-07	0.404558	0.801	0.727	0.0041643	Up regulated
MM / YM	T cell	TBC1D19	4.66416e-14	0.404439	0.259	0.175	9.50882e-10	Up regulated
MM / YM	T cell	DUSP16	2.69829e-11	0.404221	0.332	0.251	5.501e-07	Up regulated
MM / YM	Endothelial cell	OSBPL10	7.21335e-07	0.404095	0.698	0.66	0.0147059	Up regulated
MM / YM	Plasma cell	HDAC4	1.53859e-06	0.40406	0.262	0.181	0.0313673	Up regulated
MM / YM	Fibroblast	CCNY	1.70862e-16	0.40403	0.466	0.336	3.48336e-12	Up regulated
MM / YM	Mitotic cell	HMGCR	1.61958e-08	0.404	0.351	0.258	0.000330184	Up regulated
MM / YM	Plasma cell	UAP1	3.14805e-07	0.403785	0.537	0.451	0.00641794	Up regulated
MM / YM	Endothelial cell	ICAM1	6.2188e-07	0.40342	0.165	0.096	0.0126783	Up regulated
MM / YM	Basal cell	PITPNB	6.01223e-82	0.403312	0.572	0.462	1.22571e-77	Up regulated
MM / YM	Granular cell	ELF2	1.93925e-09	0.403199	0.561	0.482	3.95355e-05	Up regulated
MM / YM	T cell	AGBL3	9.39624e-09	0.40318	0.158	0.106	0.000191561	Up regulated
MM / YM	Fibroblast	LRP11	2.25104e-12	0.403114	0.441	0.344	4.58919e-08	Up regulated
MM / YM	Endothelial cell	LPAR6	8.55589e-14	0.402946	0.113	0.032	1.74429e-09	Up regulated
MM / YM	Mitotic cell	LRRFIP1	8.66037e-13	0.402785	0.8	0.718	1.76559e-08	Up regulated
MM / YM	Granular cell	WDR45B	1.68755e-17	0.402722	0.492	0.376	3.4404e-13	Up regulated
MM / YM	Junctional epithelium	PLEK2	9.79763e-08	0.402387	0.63	0.565	0.00199744	Up regulated
MM / YM	Fibroblast	SIK3	2.66416e-16	0.402198	0.72	0.606	5.43143e-12	Up regulated
MM / YM	Mitotic cell	HR	8.41365e-13	0.40175	0.363	0.238	1.71529e-08	Up regulated
MM / YM	Fibroblast	RUNX2	2.8863e-10	0.401748	0.835	0.769	5.88431e-06	Up regulated
MM / YM	Plasma cell	KANK1	3.03848e-09	0.401746	0.667	0.566	6.19454e-05	Up regulated
MM / YM	T cell	ST6GAL1	7.01204e-16	0.401373	0.358	0.257	1.42954e-11	Up regulated
MM / YM	T cell	TPM4	4.13216e-15	0.401312	0.312	0.223	8.42423e-11	Up regulated
MM / YM	Endothelial cell	WBP1L	7.59457e-07	0.40126	0.478	0.408	0.0154831	Up regulated
MM / YM	Granular cell	RANBP10	8.31231e-20	0.40125	0.918	0.874	1.69463e-15	Up regulated
MM / YM	Fibroblast	DPYSL3	1.43996e-13	0.401223	0.516	0.404	2.93566e-09	Up regulated
MM / YM	Granular cell	FBXW11	9.07241e-20	0.401164	0.91	0.857	1.84959e-15	Up regulated
MM / YM	Junctional epithelium	SETX	6.97858e-10	0.401162	0.646	0.551	1.42272e-05	Up regulated
MM / YM	Fibroblast	RNF13	9.97705e-22	0.401062	0.52	0.349	2.03402e-17	Up regulated
MM / YM	Granular cell	PRKCH	1.82002e-07	0.400939	0.989	0.978	0.00371047	Up regulated
MM / YM	Fibroblast	KCNT2	6.52341e-07	0.400747	0.179	0.12	0.0132993	Up regulated
MM / YM	Basal cell	DOCK9	8.03132e-98	0.40069	0.692	0.568	1.63735e-93	Up regulated
MM / YM	T cell	CSPP1	7.51287e-07	0.400432	0.349	0.299	0.0153165	Up regulated
MM / YM	Granular cell	TNKS1BP1	3.38194e-21	0.400356	0.434	0.295	6.89477e-17	Up regulated
MM / YM	Fibroblast	CDK17	2.75533e-13	0.400265	0.437	0.326	5.6173e-09	Up regulated
MM / YM	Endothelial cell	SRSF5	1.4167e-08	0.400259	0.442	0.359	0.000288823	Up regulated
MM / YM	Fibroblast	PLS3	9.17035e-22	0.400244	0.29	0.151	1.86956e-17	Up regulated
MM / YM	Fibroblast	MLLT3	2.28855e-06	0.400105	0.448	0.387	0.0466566	Up regulated
MM / YM	Fibroblast	SSBP2	1.93876e-23	0.400091	0.596	0.398	3.95255e-19	Up regulated
MM / YM	Granular cell	BCR	3.77705e-17	0.399978	0.314	0.186	7.70028e-13	Up regulated
MM / YM	Plasma cell	FAM13A	1.00299e-06	0.399959	0.631	0.578	0.020448	Up regulated
MM / YM	Plasma cell	LNPK	4.11624e-08	0.399637	0.105	0.041	0.000839177	Up regulated
MM / YM	Junctional epithelium	RHBDF2	1.06274e-07	0.399634	0.473	0.373	0.0021666	Up regulated
MM / YM	Granular cell	MAFF	2.07433e-06	0.399423	0.561	0.526	0.0422894	Up regulated
MM / YM	Granular cell	ST14	7.19106e-11	0.399376	0.756	0.712	1.46604e-06	Up regulated
MM / YM	Junctional epithelium	FAM49B	5.20595e-09	0.399092	0.678	0.608	0.000106134	Up regulated
MM / YM	Fibroblast	SLC41A2	9.79376e-12	0.398972	0.261	0.167	1.99665e-07	Up regulated
MM / YM	Granular cell	NUMB	1.77816e-21	0.398914	0.784	0.693	3.62513e-17	Up regulated
MM / YM	Fibroblast	SYNPO2	1.10018e-07	0.398895	0.196	0.13	0.00224293	Up regulated
MM / YM	Junctional epithelium	PITX2	2.3884e-10	0.398824	0.926	0.899	4.86923e-06	Up regulated
MM / YM	Fibroblast	CCDC6	1.49462e-20	0.398785	0.28	0.144	3.04708e-16	Up regulated
MM / YM	Granular cell	BTBD16	3.87608e-14	0.398756	0.34	0.223	7.90216e-10	Up regulated
MM / YM	Fibroblast	CARMIL1	9.86441e-12	0.398723	0.388	0.291	2.01106e-07	Up regulated
MM / YM	Granular cell	RASSF5	2.94269e-18	0.398613	0.729	0.604	5.99926e-14	Up regulated
MM / YM	T cell	PDE7B	1.15348e-08	0.398458	0.317	0.247	0.00023516	Up regulated
MM / YM	Plasma cell	DENND6A	3.59278e-09	0.398404	0.326	0.226	7.32461e-05	Up regulated
MM / YM	Mitotic cell	CYTH3	1.83136e-16	0.398167	0.338	0.183	3.73359e-12	Up regulated
MM / YM	Spinous cell	CEMIP	7.65889e-35	0.397902	0.123	0.07	1.56142e-30	Up regulated
MM / YM	T cell	SIPA1L2	8.62986e-11	0.397896	0.135	0.08	1.75937e-06	Up regulated
MM / YM	Basal cell	LY6D	7.32852e-61	0.397862	0.133	0.058	1.49407e-56	Up regulated
MM / YM	Endothelial cell	PDLIM5	1.50128e-11	0.397539	0.722	0.614	3.06067e-07	Up regulated
MM / YM	Fibroblast	NCOA7	1.21881e-09	0.397389	0.507	0.42	2.48478e-05	Up regulated
MM / YM	Granular cell	ZFAND6	5.00287e-08	0.397158	0.827	0.798	0.00101993	Up regulated
MM / YM	Fibroblast	MALRD1	4.66394e-13	0.397046	0.159	0.077	9.50838e-09	Up regulated
MM / YM	Plasma cell	CCSER2	1.00506e-06	0.396986	0.226	0.151	0.0204902	Up regulated
MM / YM	Basal cell	GRHL2	4.22599e-129	0.396636	0.9	0.845	8.61553e-125	Up regulated
MM / YM	Granular cell	POU2F3	1.52065e-12	0.396596	0.248	0.147	3.10014e-08	Up regulated
MM / YM	Basal cell	ADGRL3	6.42236e-50	0.396548	0.122	0.056	1.30933e-45	Up regulated
MM / YM	Plasma cell	C1GALT1	2.05736e-07	0.396147	0.356	0.266	0.00419435	Up regulated
MM / YM	Junctional epithelium	CLIP2	4.91933e-07	0.396097	0.274	0.174	0.010029	Up regulated
MM / YM	Spinous cell	LY6D	5.82757e-242	0.395877	0.797	0.657	1.18807e-237	Up regulated
MM / YM	Basal cell	TTC28	3.73294e-57	0.395758	0.652	0.567	7.61034e-53	Up regulated
MM / YM	Fibroblast	APLF	6.74429e-14	0.395453	0.282	0.178	1.37496e-09	Up regulated
MM / YM	Mitotic cell	ANGPTL1	1.57569e-09	0.395395	0.357	0.243	3.21236e-05	Up regulated
MM / YM	Basal cell	SMURF1	5.1763e-93	0.395318	0.779	0.695	1.05529e-88	Up regulated
MM / YM	Mitotic cell	SON	2.03285e-16	0.395311	0.799	0.73	4.14438e-12	Up regulated
MM / YM	Endothelial cell	DOCK4	6.97745e-08	0.394913	0.82	0.798	0.00142249	Up regulated
MM / YM	Plasma cell	PPP2R5A	3.88498e-07	0.394682	0.325	0.24	0.00792031	Up regulated
MM / YM	Fibroblast	MAP3K5	3.13877e-10	0.394616	0.394	0.295	6.39902e-06	Up regulated
MM / YM	Endothelial cell	MYO1E	8.50749e-10	0.394615	0.713	0.656	1.73442e-05	Up regulated
MM / YM	Junctional epithelium	TFRC	1.65921e-12	0.394519	0.791	0.696	3.38263e-08	Up regulated
MM / YM	Fibroblast	TBX15	1.25117e-12	0.394309	0.193	0.105	2.55076e-08	Up regulated
MM / YM	Mitotic cell	EMP2	1.11155e-12	0.394129	0.698	0.604	2.26612e-08	Up regulated
MM / YM	Basal cell	RIN2	3.33495e-79	0.393978	0.777	0.724	6.79896e-75	Up regulated
MM / YM	Fibroblast	COL4A1	1.89686e-09	0.393654	0.226	0.146	3.86713e-05	Up regulated
MM / YM	Granular cell	SEMA4D	3.73282e-21	0.393627	0.802	0.704	7.6101e-17	Up regulated
MM / YM	Granular cell	STAU1	2.19077e-06	0.393458	0.918	0.914	0.0446633	Up regulated
MM / YM	Fibroblast	FAM129A	4.94282e-10	0.392924	0.472	0.376	1.00769e-05	Up regulated
MM / YM	Spinous cell	PLA2R1	5.4165e-93	0.392793	0.718	0.633	1.10426e-88	Up regulated
MM / YM	Granular cell	SOS1	6.03953e-18	0.392651	0.459	0.329	1.23128e-13	Up regulated
MM / YM	Spinous cell	P3H2	3.61026e-98	0.392631	0.716	0.583	7.36023e-94	Up regulated
MM / YM	Plasma cell	SRSF7	3.82091e-08	0.392611	0.362	0.263	0.00077897	Up regulated
MM / YM	Spinous cell	ANKRD29	5.31471e-106	0.392445	0.502	0.374	1.08351e-101	Up regulated
MM / YM	T cell	DIAPH1	2.77616e-20	0.392339	0.751	0.691	5.65976e-16	Up regulated
MM / YM	Junctional epithelium	CAPN2	2.50847e-07	0.391581	0.758	0.717	0.00511401	Up regulated
MM / YM	T cell	GNB1	4.99679e-16	0.391341	0.455	0.361	1.0187e-11	Up regulated
MM / YM	Plasma cell	INTS6	2.08854e-06	0.391307	0.549	0.479	0.042579	Up regulated
MM / YM	Spinous cell	POLB	1.5419e-118	0.391272	0.672	0.564	3.14348e-114	Up regulated
MM / YM	Junctional epithelium	KIF21A	2.33141e-07	0.391271	0.651	0.588	0.00475305	Up regulated
MM / YM	Fibroblast	CPXM2	1.21918e-14	0.391036	0.615	0.489	2.48555e-10	Up regulated
MM / YM	Mitotic cell	ATP2B4	4.92066e-11	0.390891	0.446	0.327	1.00318e-06	Up regulated
MM / YM	Spinous cell	CACNA2D3	2.10972e-270	0.390792	0.382	0.141	4.30108e-266	Up regulated
MM / YM	Plasma cell	NAGK	7.20636e-08	0.390722	0.284	0.193	0.00146916	Up regulated
MM / YM	Fibroblast	WWTR1	3.55242e-18	0.390619	0.646	0.513	7.24231e-14	Up regulated
MM / YM	Spinous cell	FDFT1	4.65356e-90	0.390585	0.492	0.382	9.48722e-86	Up regulated
MM / YM	Junctional epithelium	TRPM4	5.44929e-11	0.390488	0.502	0.366	1.11095e-06	Up regulated
MM / YM	Fibroblast	LIMS1	1.44446e-15	0.390349	0.555	0.422	2.94481e-11	Up regulated
MM / YM	Granular cell	CDH4	1.51736e-16	0.39027	0.19	0.083	3.09344e-12	Up regulated
MM / YM	Plasma cell	SNX14	3.32055e-07	0.390184	0.5	0.419	0.00676961	Up regulated
MM / YM	Granular cell	CASK	3.79048e-07	0.390091	0.359	0.272	0.00772765	Up regulated
MM / YM	Junctional epithelium	SLC25A28	1.67522e-08	0.390043	0.473	0.372	0.000341528	Up regulated
MM / YM	Plasma cell	SBF2	5.48832e-07	0.389878	0.239	0.155	0.011189	Up regulated
MM / YM	Basal cell	EPB41L3	2.21808e-96	0.389868	0.126	0.036	4.52201e-92	Up regulated
MM / YM	Junctional epithelium	MVP	9.55653e-10	0.389866	0.664	0.575	1.94829e-05	Up regulated
MM / YM	Macrophage	KLF8	3.17924e-07	0.389639	0.252	0.131	0.00648151	Up regulated
MM / YM	Junctional epithelium	TNK1	1.98146e-11	0.389626	0.328	0.181	4.0396e-07	Up regulated
MM / YM	Junctional epithelium	REEP3	2.95659e-08	0.38957	0.745	0.674	0.000602761	Up regulated
MM / YM	Spinous cell	WDR45B	6.65357e-137	0.388711	0.659	0.543	1.35646e-132	Up regulated
MM / YM	T cell	ETV6	2.3704e-17	0.388544	0.66	0.573	4.83253e-13	Up regulated
MM / YM	Fibroblast	PLEKHA1	1.03406e-17	0.388328	0.387	0.258	2.10814e-13	Up regulated
MM / YM	Plasma cell	DENND1A	1.94154e-07	0.38825	0.305	0.212	0.00395822	Up regulated
MM / YM	Mitotic cell	CAPN1	1.52611e-13	0.388166	0.454	0.319	3.11128e-09	Up regulated
MM / YM	Basal cell	ITCH	1.06194e-93	0.388084	0.558	0.418	2.16497e-89	Up regulated
MM / YM	Basal cell	SLC39A8	2.0856e-38	0.388048	0.409	0.328	4.2519e-34	Up regulated
MM / YM	Spinous cell	ADRA1A	1.141e-85	0.38794	0.399	0.275	2.32615e-81	Up regulated
MM / YM	Plasma cell	CASC4	6.7635e-07	0.387875	0.608	0.547	0.0137887	Up regulated
MM / YM	Granular cell	CCNL1	6.45253e-12	0.387803	0.894	0.883	1.31548e-07	Up regulated
MM / YM	Mitotic cell	SLC28A3	3.84247e-11	0.387755	0.323	0.199	7.83364e-07	Up regulated
MM / YM	Granular cell	TOM1L2	5.34977e-19	0.387626	0.802	0.736	1.09066e-14	Up regulated
MM / YM	Junctional epithelium	PYGL	3.36055e-10	0.387613	0.529	0.39	6.85116e-06	Up regulated
MM / YM	Basal cell	TNKS1BP1	8.07536e-72	0.387587	0.372	0.265	1.64632e-67	Up regulated
MM / YM	Mitotic cell	CBL	1.58331e-13	0.38738	0.52	0.384	3.2279e-09	Up regulated
MM / YM	T cell	EFCAB5	4.34123e-13	0.387213	0.121	0.064	8.85047e-09	Up regulated
MM / YM	Fibroblast	FOXO1	3.79353e-08	0.386895	0.451	0.368	0.000773387	Up regulated
MM / YM	Spinous cell	KLRG2	1.65537e-100	0.386661	0.374	0.249	3.3748e-96	Up regulated
MM / YM	Fibroblast	MAGI2	5.22005e-13	0.386607	0.854	0.796	1.06421e-08	Up regulated
MM / YM	Spinous cell	TRPM4	1.31069e-161	0.38645	0.527	0.364	2.67211e-157	Up regulated
MM / YM	Basal cell	IGF1R	1.88673e-115	0.38644	0.931	0.878	3.84648e-111	Up regulated
MM / YM	Fibroblast	OSBPL10	3.15346e-21	0.386437	0.355	0.196	6.42896e-17	Up regulated
MM / YM	T cell	C20orf194	4.30004e-17	0.386423	0.149	0.076	8.7665e-13	Up regulated
MM / YM	Granular cell	PLAUR	1.14716e-06	0.386156	0.307	0.228	0.0233872	Up regulated
MM / YM	Granular cell	MTHFR	4.97314e-19	0.385822	0.408	0.268	1.01387e-14	Up regulated
MM / YM	Plasma cell	PPME1	4.2933e-08	0.385568	0.429	0.325	0.000875276	Up regulated
MM / YM	Junctional epithelium	TNFSF4	8.82025e-07	0.385497	0.658	0.587	0.0179819	Up regulated
MM / YM	Granular cell	RCC2	1.19643e-13	0.38541	0.668	0.6	2.43916e-09	Up regulated
MM / YM	T cell	PRKCI	1.33198e-12	0.385395	0.217	0.146	2.7155e-08	Up regulated
MM / YM	T cell	LDLRAD4	3.47845e-15	0.385063	0.349	0.248	7.09152e-11	Up regulated
MM / YM	Fibroblast	PDZD2	1.13822e-16	0.385016	0.385	0.245	2.32049e-12	Up regulated
MM / YM	Plasma cell	STK3	3.70712e-08	0.384641	0.403	0.301	0.00075577	Up regulated
MM / YM	Mitotic cell	ENAH	1.16883e-09	0.384576	0.691	0.607	2.38289e-05	Up regulated
MM / YM	Fibroblast	FGD4	6.79362e-14	0.38411	0.425	0.307	1.38502e-09	Up regulated
MM / YM	Spinous cell	IRAK2	3.91022e-89	0.383869	0.346	0.231	7.97177e-85	Up regulated
MM / YM	T cell	SNRPB2	7.68643e-12	0.383767	0.131	0.075	1.56703e-07	Up regulated
MM / YM	Junctional epithelium	SKIL	1.27856e-06	0.383646	0.417	0.33	0.026066	Up regulated
MM / YM	Endothelial cell	DDX5	1.21925e-11	0.383602	0.912	0.91	2.48568e-07	Up regulated
MM / YM	Endothelial cell	CCSER1	4.1206e-08	0.383364	0.598	0.499	0.000840066	Up regulated
MM / YM	T cell	CRY1	1.54788e-06	0.383194	0.193	0.148	0.0315567	Up regulated
MM / YM	Mitotic cell	AKT3	2.45322e-10	0.38316	0.183	0.084	5.00137e-06	Up regulated
MM / YM	Endothelial cell	ITGA6	9.53796e-10	0.383147	0.818	0.812	1.9445e-05	Up regulated
MM / YM	Fibroblast	ALCAM	4.47957e-11	0.382927	0.132	0.064	9.1325e-07	Up regulated
MM / YM	Spinous cell	SULT2B1	6.02813e-93	0.382847	0.28	0.166	1.22896e-88	Up regulated
MM / YM	Spinous cell	KRT16	4.02461e-237	0.382571	0.8	0.641	8.20498e-233	Up regulated
MM / YM	Mitotic cell	RAB38	2.99303e-09	0.382384	0.448	0.343	6.10189e-05	Up regulated
MM / YM	T cell	MYO1D	7.75371e-17	0.381712	0.512	0.398	1.58075e-12	Up regulated
MM / YM	Plasma cell	NLN	6.82475e-07	0.381677	0.111	0.051	0.0139136	Up regulated
MM / YM	Fibroblast	ATL3	1.1834e-16	0.381588	0.49	0.362	2.4126e-12	Up regulated
MM / YM	Plasma cell	ANXA5	1.34037e-07	0.381397	0.24	0.152	0.00273261	Up regulated
MM / YM	Junctional epithelium	EGFR	2.09911e-08	0.381263	0.947	0.932	0.000427945	Up regulated
MM / YM	Mitotic cell	SERTAD2	3.1333e-10	0.381221	0.656	0.57	6.38787e-06	Up regulated
MM / YM	Granular cell	SRGAP3	6.07854e-12	0.380969	0.101	0.034	1.23923e-07	Up regulated
MM / YM	T cell	LARP4B	3.50637e-15	0.380945	0.403	0.308	7.14844e-11	Up regulated
MM / YM	Junctional epithelium	FBXW11	1.39271e-10	0.38094	0.792	0.704	2.83931e-06	Up regulated
MM / YM	Mitotic cell	GPC6	1.36399e-07	0.380915	0.326	0.223	0.00278077	Up regulated
MM / YM	Spinous cell	ABTB2	1.43197e-43	0.380889	0.373	0.293	2.91936e-39	Up regulated
MM / YM	Mitotic cell	MLLT10	3.61851e-19	0.380851	0.914	0.826	7.37705e-15	Up regulated
MM / YM	Junctional epithelium	TANGO6	1.42409e-09	0.380716	0.812	0.737	2.90329e-05	Up regulated
MM / YM	Mitotic cell	ALOX15B	3.98897e-09	0.380524	0.498	0.399	8.13232e-05	Up regulated
MM / YM	Fibroblast	TIAM2	7.88845e-13	0.380388	0.5	0.392	1.60822e-08	Up regulated
MM / YM	Granular cell	WFDC12	6.29412e-22	0.38036	0.276	0.129	1.28318e-17	Up regulated
MM / YM	Spinous cell	FSTL4	2.13881e-18	0.380341	0.335	0.287	4.3604e-14	Up regulated
MM / YM	Fibroblast	PDGFC	2.26791e-12	0.380077	0.304	0.197	4.62359e-08	Up regulated
MM / YM	Fibroblast	CDH2	9.25304e-13	0.379559	0.175	0.091	1.88642e-08	Up regulated
MM / YM	Plasma cell	PPP1CB	1.94731e-10	0.379465	0.434	0.308	3.96998e-06	Up regulated
MM / YM	Spinous cell	ST3GAL6	3.04046e-86	0.379177	0.49	0.381	6.19859e-82	Up regulated
MM / YM	Junctional epithelium	DHRS1	1.34906e-07	0.379054	0.373	0.261	0.00275032	Up regulated
MM / YM	Spinous cell	RHBDL2	9.7381e-100	0.378995	0.594	0.492	1.98531e-95	Up regulated
MM / YM	Fibroblast	EEA1	4.25972e-18	0.378771	0.583	0.442	8.68428e-14	Up regulated
MM / YM	Granular cell	IER3	7.93803e-14	0.3787	0.355	0.242	1.61833e-09	Up regulated
MM / YM	Basal cell	EXT1	5.81558e-80	0.378684	0.936	0.891	1.18562e-75	Up regulated
MM / YM	Spinous cell	MGAT5	1.01452e-81	0.378421	0.623	0.525	2.06829e-77	Up regulated
MM / YM	T cell	ITPR1	8.85068e-09	0.378264	0.324	0.26	0.000180439	Up regulated
MM / YM	Spinous cell	FGFR3	3.28645e-148	0.377898	0.608	0.468	6.70008e-144	Up regulated
MM / YM	Plasma cell	MBNL3	7.82468e-08	0.377293	0.166	0.088	0.00159522	Up regulated
MM / YM	Mitotic cell	CDK8	3.80865e-10	0.377073	0.529	0.419	7.76469e-06	Up regulated
MM / YM	Granular cell	TTC39B	1.89252e-07	0.376944	0.798	0.8	0.00385827	Up regulated
MM / YM	Mitotic cell	ASPM	4.14112e-13	0.376813	0.801	0.729	8.44251e-09	Up regulated
MM / YM	Junctional epithelium	NR3C1	8.29163e-08	0.376457	0.742	0.665	0.00169041	Up regulated
MM / YM	Granular cell	ASCC2	1.47575e-24	0.376413	0.888	0.839	3.00862e-20	Up regulated
MM / YM	Junctional epithelium	SND1	3.2693e-08	0.376405	0.833	0.782	0.000666512	Up regulated
MM / YM	Mitotic cell	PBX3	7.16272e-12	0.376375	0.858	0.774	1.46026e-07	Up regulated
MM / YM	T cell	IL7R	4.14163e-12	0.376284	0.359	0.268	8.44355e-08	Up regulated
MM / YM	Plasma cell	CCDC66	2.04336e-07	0.376219	0.292	0.2	0.00416581	Up regulated
MM / YM	Granular cell	GAPVD1	1.58811e-17	0.37574	0.863	0.792	3.23769e-13	Up regulated
MM / YM	Spinous cell	KRT5	4.87724e-67	0.375672	0.55	0.449	9.94323e-63	Up regulated
MM / YM	Fibroblast	CGNL1	1.1611e-12	0.375589	0.236	0.141	2.36714e-08	Up regulated
MM / YM	Junctional epithelium	TMEM40	9.92493e-08	0.37546	0.521	0.407	0.0020234	Up regulated
MM / YM	Plasma cell	FHOD1	8.0659e-08	0.375453	0.274	0.182	0.0016444	Up regulated
MM / YM	Fibroblast	SULF1	6.02516e-11	0.375008	0.313	0.213	1.22835e-06	Up regulated
MM / YM	Plasma cell	PCGF5	1.10458e-07	0.374931	0.355	0.258	0.00225191	Up regulated
MM / YM	T cell	ADARB1	9.97447e-13	0.374413	0.135	0.076	2.0335e-08	Up regulated
MM / YM	Mitotic cell	MED13L	5.54805e-13	0.374372	0.868	0.809	1.13108e-08	Up regulated
MM / YM	Mitotic cell	ANKS1A	1.49002e-11	0.374101	0.602	0.502	3.03771e-07	Up regulated
MM / YM	Granular cell	NELL1	2.62866e-10	0.373673	0.282	0.183	5.35904e-06	Up regulated
MM / YM	Spinous cell	CAPN1	1.11693e-106	0.373394	0.5	0.383	2.27709e-102	Up regulated
MM / YM	Spinous cell	NSD1	8.03664e-171	0.373251	0.873	0.751	1.63843e-166	Up regulated
MM / YM	Fibroblast	SERPINF1	1.86985e-14	0.37314	0.381	0.264	3.81207e-10	Up regulated
MM / YM	Granular cell	SURF4	7.29598e-18	0.37307	0.522	0.401	1.48743e-13	Up regulated
MM / YM	Fibroblast	SMARCA2	5.75589e-13	0.373019	0.59	0.494	1.17345e-08	Up regulated
MM / YM	Spinous cell	ZFAND3	1.67639e-149	0.372908	0.845	0.722	3.41765e-145	Up regulated
MM / YM	T cell	KLF8	5.42037e-20	0.37285	0.119	0.05	1.10505e-15	Up regulated
MM / YM	T cell	DOCK3	1.55031e-08	0.372625	0.135	0.087	0.000316061	Up regulated
MM / YM	Fibroblast	THRB	7.03355e-14	0.372479	0.77	0.674	1.43393e-09	Up regulated
MM / YM	Fibroblast	SAMD5	2.47118e-09	0.372432	0.213	0.137	5.038e-05	Up regulated
MM / YM	Spinous cell	SLMAP	3.61163e-167	0.372423	0.924	0.813	7.36303e-163	Up regulated
MM / YM	Mitotic cell	CCNY	1.25171e-11	0.37235	0.634	0.527	2.55185e-07	Up regulated
MM / YM	Mitotic cell	PPP2R5E	2.19164e-13	0.37208	0.782	0.706	4.46809e-09	Up regulated
MM / YM	Granular cell	RBM47	2.95878e-14	0.372067	0.985	0.962	6.03206e-10	Up regulated
MM / YM	Granular cell	KIF2A	4.01287e-19	0.372064	0.263	0.136	8.18103e-15	Up regulated
MM / YM	T cell	TMEM164	2.11673e-11	0.371865	0.181	0.116	4.31537e-07	Up regulated
MM / YM	Granular cell	PSMD3	6.24643e-12	0.371802	0.367	0.271	1.27346e-07	Up regulated
MM / YM	Plasma cell	MBD2	1.57593e-07	0.371773	0.208	0.125	0.00321285	Up regulated
MM / YM	Fibroblast	TCF4	1.39121e-21	0.371678	0.903	0.808	2.83625e-17	Up regulated
MM / YM	Mitotic cell	NTRK2	3.75764e-07	0.371483	0.4	0.301	0.0076607	Up regulated
MM / YM	Spinous cell	TBL1X	5.44641e-107	0.371204	0.679	0.575	1.11036e-102	Up regulated
MM / YM	Granular cell	ORAOV1	5.27328e-16	0.371181	0.596	0.495	1.07506e-11	Up regulated
MM / YM	T cell	PCNX4	2.60408e-11	0.370942	0.358	0.277	5.30895e-07	Up regulated
MM / YM	Granular cell	SBNO2	1.5935e-16	0.37076	0.512	0.405	3.24866e-12	Up regulated
MM / YM	Mitotic cell	AKAP6	1.39952e-06	0.370725	0.517	0.432	0.028532	Up regulated
MM / YM	T cell	P2RX7	5.05358e-16	0.370497	0.206	0.123	1.03027e-11	Up regulated
MM / YM	Granular cell	LRP1	9.77367e-12	0.370455	0.524	0.431	1.99256e-07	Up regulated
MM / YM	Basal cell	PBX3	4.03681e-102	0.370327	0.868	0.784	8.22984e-98	Up regulated
MM / YM	Mitotic cell	CPD	3.31113e-07	0.369887	0.449	0.371	0.0067504	Up regulated
MM / YM	Fibroblast	PDLIM1	8.23452e-15	0.369775	0.171	0.084	1.67877e-10	Up regulated
MM / YM	Granular cell	NAP1L4	9.29644e-10	0.369761	0.646	0.583	1.89527e-05	Up regulated
MM / YM	Junctional epithelium	LARGE1	2.44664e-07	0.369439	0.721	0.644	0.00498797	Up regulated
MM / YM	T cell	SOS1	4.38315e-12	0.369405	0.625	0.571	8.93592e-08	Up regulated
MM / YM	Fibroblast	DDAH1	8.11661e-10	0.369271	0.429	0.329	1.65473e-05	Up regulated
MM / YM	T cell	ANGPT2	1.94226e-09	0.369107	0.171	0.114	3.95969e-05	Up regulated
MM / YM	Granular cell	LY6G6C	1.5327e-14	0.368999	0.412	0.298	3.12472e-10	Up regulated
MM / YM	T cell	MAP2K6	5.0272e-08	0.368854	0.401	0.343	0.0010249	Up regulated
MM / YM	Fibroblast	CAMK1D	1.29515e-10	0.368827	0.517	0.411	2.64042e-06	Up regulated
MM / YM	Junctional epithelium	DDX5	6.52284e-12	0.368549	0.961	0.955	1.32981e-07	Up regulated
MM / YM	Granular cell	PPME1	3.05629e-14	0.368324	0.447	0.325	6.23086e-10	Up regulated
MM / YM	Spinous cell	KLK11	7.32626e-100	0.368301	0.434	0.312	1.4936e-95	Up regulated
MM / YM	Granular cell	HHIPL1	8.92609e-10	0.368259	0.151	0.078	1.81976e-05	Up regulated
MM / YM	Junctional epithelium	MAP2K1	8.56804e-07	0.368236	0.503	0.401	0.0174677	Up regulated
MM / YM	T cell	BCL2L1	9.53436e-08	0.368216	0.317	0.259	0.00194377	Up regulated
MM / YM	T cell	KLF7	1.61049e-08	0.368122	0.147	0.097	0.000328332	Up regulated
MM / YM	Granular cell	MYH14	1.14663e-13	0.36791	0.733	0.616	2.33764e-09	Up regulated
MM / YM	Granular cell	CCSER2	2.50151e-09	0.367776	0.731	0.631	5.09982e-05	Up regulated
MM / YM	Fibroblast	KLF7	3.50718e-12	0.367458	0.298	0.2	7.1501e-08	Up regulated
MM / YM	Fibroblast	SP140	3.32775e-14	0.367312	0.534	0.417	6.78428e-10	Up regulated
MM / YM	Plasma cell	TCF4	3.53802e-08	0.367196	0.659	0.574	0.000721296	Up regulated
MM / YM	Fibroblast	PAPD4	1.57343e-18	0.367107	0.64	0.489	3.20775e-14	Up regulated
MM / YM	T cell	NR3C2	1.88342e-07	0.367096	0.17	0.121	0.00383973	Up regulated
MM / YM	Basal cell	IGSF3	5.46624e-51	0.367078	0.447	0.366	1.1144e-46	Up regulated
MM / YM	Granular cell	SLC5A1	2.13299e-11	0.366876	0.5	0.38	4.34853e-07	Up regulated
MM / YM	Spinous cell	KCNH1	1.3799e-58	0.366818	0.251	0.165	2.8132e-54	Up regulated
MM / YM	Basal cell	EMP2	1.651e-53	0.36681	0.454	0.363	3.36589e-49	Up regulated
MM / YM	Basal cell	ABL1	9.60823e-62	0.366673	0.483	0.376	1.95883e-57	Up regulated
MM / YM	Granular cell	FAM3B	3.02655e-11	0.366637	0.422	0.331	6.17023e-07	Up regulated
MM / YM	Granular cell	ERC1	2.50715e-10	0.366586	0.56	0.458	5.11133e-06	Up regulated
MM / YM	Plasma cell	CYFIP1	3.17743e-08	0.366501	0.454	0.345	0.000647783	Up regulated
MM / YM	Spinous cell	EMP2	8.86587e-131	0.365897	0.673	0.551	1.80748e-126	Up regulated
MM / YM	Basal cell	SUGCT	6.84721e-42	0.365648	0.398	0.309	1.39594e-37	Up regulated
MM / YM	Fibroblast	PTPN3	6.01832e-18	0.365558	0.334	0.202	1.22696e-13	Up regulated
MM / YM	Spinous cell	ALS2CL	6.94332e-126	0.365511	0.709	0.594	1.41553e-121	Up regulated
MM / YM	Granular cell	IL13RA1	7.12076e-14	0.3655	0.417	0.299	1.45171e-09	Up regulated
MM / YM	T cell	AUTS2	3.84752e-17	0.365209	0.141	0.07	7.84394e-13	Up regulated
MM / YM	Plasma cell	MAP3K1	1.11424e-06	0.36516	0.336	0.248	0.0227161	Up regulated
MM / YM	Granular cell	POF1B	6.356e-15	0.365109	0.911	0.825	1.2958e-10	Up regulated
MM / YM	Mitotic cell	KIF18A	4.99325e-10	0.36499	0.52	0.412	1.01797e-05	Up regulated
MM / YM	Granular cell	IL1RL2	9.47155e-16	0.364827	0.478	0.355	1.93097e-11	Up regulated
MM / YM	Mitotic cell	CEP55	8.3718e-11	0.364779	0.383	0.258	1.70676e-06	Up regulated
MM / YM	T cell	SPRED2	5.90447e-12	0.364742	0.121	0.067	1.20374e-07	Up regulated
MM / YM	T cell	CARD19	6.49885e-11	0.364645	0.191	0.128	1.32492e-06	Up regulated
MM / YM	Mitotic cell	DCN	1.87555e-11	0.364479	0.17	0.066	3.82369e-07	Up regulated
MM / YM	Fibroblast	GRIA3	3.1169e-08	0.363936	0.632	0.58	0.000635443	Up regulated
MM / YM	Spinous cell	MKL1	3.06495e-105	0.363854	0.437	0.306	6.24851e-101	Up regulated
MM / YM	Granular cell	ZMYM4	1.12921e-11	0.363724	0.398	0.292	2.30211e-07	Up regulated
MM / YM	Spinous cell	TMTC2	1.14244e-107	0.363669	0.793	0.687	2.32908e-103	Up regulated
MM / YM	Spinous cell	BCAS1	3.94691e-25	0.363551	0.172	0.125	8.04657e-21	Up regulated
MM / YM	Spinous cell	DDX5	8.35751e-169	0.363287	0.98	0.907	1.70385e-164	Up regulated
MM / YM	Granular cell	ETF1	3.88573e-17	0.363258	0.541	0.425	7.92183e-13	Up regulated
MM / YM	Fibroblast	ARHGAP10	1.29584e-11	0.363178	0.802	0.708	2.64182e-07	Up regulated
MM / YM	Mitotic cell	GPT2	2.28555e-11	0.363167	0.611	0.509	4.65956e-07	Up regulated
MM / YM	Plasma cell	RBM12	5.38972e-09	0.363124	0.411	0.299	0.00010988	Up regulated
MM / YM	Junctional epithelium	GNB1	3.54986e-10	0.363088	0.604	0.478	7.2371e-06	Up regulated
MM / YM	Granular cell	IMPA2	4.14949e-23	0.362976	0.246	0.104	8.45957e-19	Up regulated
MM / YM	Junctional epithelium	SMURF1	1.55048e-09	0.362916	0.867	0.808	3.16097e-05	Up regulated
MM / YM	Fibroblast	PIBF1	3.09191e-11	0.362668	0.434	0.334	6.30348e-07	Up regulated
MM / YM	Mitotic cell	UBE2E2	3.53026e-10	0.362564	0.815	0.716	7.19715e-06	Up regulated
MM / YM	Spinous cell	HIP1	3.10791e-114	0.36252	0.217	0.097	6.33609e-110	Up regulated
MM / YM	Mitotic cell	GPM6A	3.59408e-10	0.362421	0.107	0.031	7.32725e-06	Up regulated
MM / YM	Plasma cell	C14H11orf49	1.44804e-06	0.36231	0.162	0.093	0.0295211	Up regulated
MM / YM	T cell	MAST4	1.8501e-19	0.362173	0.216	0.12	3.7718e-15	Up regulated
MM / YM	Junctional epithelium	MFGE8	9.5305e-07	0.361899	0.447	0.358	0.0194298	Up regulated
MM / YM	Spinous cell	TAOK1	6.79556e-138	0.361643	0.701	0.581	1.38541e-133	Up regulated
MM / YM	Plasma cell	PPP1R35	2.98262e-07	0.36156	0.264	0.175	0.00608067	Up regulated
MM / YM	Endothelial cell	ADGRL4	8.30799e-09	0.361255	0.889	0.867	0.000169375	Up regulated
MM / YM	Junctional epithelium	ATP9A	5.03226e-08	0.361226	0.729	0.684	0.00102593	Up regulated
MM / YM	Junctional epithelium	USP4	1.83128e-11	0.360812	0.675	0.57	3.73343e-07	Up regulated
MM / YM	Granular cell	ZNF736	2.06813e-26	0.360281	0.23	0.083	4.21629e-22	Up regulated
MM / YM	Spinous cell	DENND3	1.00193e-92	0.360176	0.234	0.125	2.04263e-88	Up regulated
MM / YM	Granular cell	LRRC8A	3.75674e-20	0.359993	0.273	0.144	7.65886e-16	Up regulated
MM / YM	Mitotic cell	GTF2I	1.26148e-15	0.359907	0.89	0.823	2.57178e-11	Up regulated
MM / YM	Granular cell	MEGF11	1.21084e-15	0.35978	0.452	0.343	2.46854e-11	Up regulated
MM / YM	Mitotic cell	KDM2A	8.5862e-13	0.359748	0.843	0.764	1.75047e-08	Up regulated
MM / YM	Fibroblast	TSPAN5	3.30963e-08	0.359574	0.625	0.547	0.000674735	Up regulated
MM / YM	T cell	IL2RA	5.13643e-08	0.35916	0.163	0.112	0.00104716	Up regulated
MM / YM	Mitotic cell	MAPKAP1	4.39704e-13	0.358954	0.834	0.809	8.96424e-09	Up regulated
MM / YM	Granular cell	MINK1	2.13042e-30	0.35887	0.956	0.901	4.34329e-26	Up regulated
MM / YM	Basal cell	TNC	3.88065e-41	0.358729	0.267	0.179	7.91147e-37	Up regulated
MM / YM	Basal cell	PLA2R1	2.31379e-82	0.358643	0.818	0.748	4.71712e-78	Up regulated
MM / YM	Plasma cell	AHI1	5.02493e-07	0.358569	0.334	0.241	0.0102443	Up regulated
MM / YM	Junctional epithelium	ARHGEF33	2.90781e-10	0.358458	0.277	0.143	5.92815e-06	Up regulated
MM / YM	Basal cell	ZNF608	2.18484e-48	0.358445	0.544	0.468	4.45423e-44	Up regulated
MM / YM	T cell	SLC6A6	1.07817e-10	0.358434	0.443	0.373	2.19806e-06	Up regulated
MM / YM	T cell	REV3L	2.84691e-18	0.358289	0.731	0.687	5.80399e-14	Up regulated
MM / YM	Spinous cell	LRRFIP1	4.00944e-139	0.358272	0.859	0.766	8.17404e-135	Up regulated
MM / YM	Junctional epithelium	ABL1	7.71679e-07	0.358245	0.661	0.581	0.0157322	Up regulated
MM / YM	Mitotic cell	CENPE	1.86302e-11	0.358129	0.85	0.813	3.79813e-07	Up regulated
MM / YM	Granular cell	FOXN3	1.73964e-12	0.357998	0.736	0.63	3.54661e-08	Up regulated
MM / YM	Spinous cell	RELB	1.18148e-82	0.357889	0.256	0.152	2.40869e-78	Up regulated
MM / YM	Fibroblast	TANK	2.05167e-12	0.35784	0.563	0.462	4.18275e-08	Up regulated
MM / YM	Plasma cell	ZSWIM6	1.94341e-06	0.357109	0.475	0.388	0.0396203	Up regulated
MM / YM	Junctional epithelium	ZDHHC5	9.92596e-07	0.357	0.465	0.373	0.0202361	Up regulated
MM / YM	Granular cell	SEMA4B	6.01049e-13	0.356857	0.608	0.499	1.22536e-08	Up regulated
MM / YM	Mitotic cell	FASTKD1	1.50128e-13	0.356834	0.457	0.306	3.06065e-09	Up regulated
MM / YM	Spinous cell	STK24	7.56384e-115	0.356818	0.823	0.721	1.54204e-110	Up regulated
MM / YM	T cell	KATNBL1	8.0198e-16	0.356647	0.223	0.136	1.635e-11	Up regulated
MM / YM	Mitotic cell	MCU	2.41171e-10	0.35643	0.746	0.646	4.91676e-06	Up regulated
MM / YM	Mitotic cell	PHLDB2	3.57931e-08	0.356327	0.49	0.39	0.000729715	Up regulated
MM / YM	Basal cell	ACSL3	2.89177e-46	0.356292	0.432	0.345	5.89546e-42	Up regulated
MM / YM	Granular cell	JUP	4.91103e-20	0.356129	0.877	0.776	1.00121e-15	Up regulated
MM / YM	Spinous cell	ANGPTL1	1.77954e-70	0.356071	0.527	0.432	3.62795e-66	Up regulated
MM / YM	Spinous cell	FAM49B	1.65589e-110	0.356045	0.658	0.55	3.37587e-106	Up regulated
MM / YM	T cell	ARL2	3.24397e-13	0.356041	0.124	0.066	6.61348e-09	Up regulated
MM / YM	Junctional epithelium	SON	4.39366e-11	0.355996	0.81	0.768	8.95736e-07	Up regulated
MM / YM	Fibroblast	TMTC2	2.25485e-10	0.355434	0.474	0.371	4.59696e-06	Up regulated
MM / YM	Spinous cell	GNB1	6.71228e-124	0.355425	0.568	0.44	1.36843e-119	Up regulated
MM / YM	Fibroblast	BICC1	5.5372e-20	0.355318	0.955	0.903	1.12887e-15	Up regulated
MM / YM	Spinous cell	UBE3C	3.01697e-137	0.355094	0.824	0.716	6.1507e-133	Up regulated
MM / YM	Fibroblast	SLCO3A1	2.23518e-12	0.35508	0.62	0.505	4.55686e-08	Up regulated
MM / YM	Mitotic cell	UBE2S	4.91095e-13	0.355065	0.298	0.168	1.0012e-08	Up regulated
MM / YM	Spinous cell	RHBDF2	2.26107e-98	0.355008	0.534	0.426	4.60964e-94	Up regulated
MM / YM	Fibroblast	GPD2	5.98728e-09	0.354801	0.336	0.256	0.000122063	Up regulated
MM / YM	Mitotic cell	CCSER2	6.5414e-10	0.354777	0.588	0.508	1.3336e-05	Up regulated
MM / YM	Junctional epithelium	PRKCA	1.86881e-07	0.354701	0.962	0.929	0.00380995	Up regulated
MM / YM	Fibroblast	FTO	7.33289e-19	0.35468	0.871	0.771	1.49496e-14	Up regulated
MM / YM	Plasma cell	SEPT10	2.94675e-09	0.354649	0.412	0.295	6.00754e-05	Up regulated
MM / YM	T cell	ERP27	6.31554e-13	0.354635	0.143	0.081	1.28755e-08	Up regulated
MM / YM	Spinous cell	KIF5B	1.59764e-119	0.354601	0.633	0.516	3.25712e-115	Up regulated
MM / YM	Mitotic cell	UBE2F	6.52516e-11	0.3546	0.286	0.169	1.33028e-06	Up regulated
MM / YM	Fibroblast	PPP1R14C	2.88302e-13	0.354511	0.259	0.159	5.87762e-09	Up regulated
MM / YM	T cell	CCNY	1.17937e-13	0.354466	0.471	0.382	2.40438e-09	Up regulated
MM / YM	Fibroblast	VEGFD	6.27503e-11	0.354325	0.152	0.079	1.27929e-06	Up regulated
MM / YM	Fibroblast	STXBP5	1.98118e-19	0.354259	0.685	0.527	4.03904e-15	Up regulated
MM / YM	Basal cell	SRSF2	4.04498e-64	0.3541	0.552	0.464	8.2465e-60	Up regulated
MM / YM	Spinous cell	THRAP3	8.01252e-124	0.353692	0.672	0.56	1.63351e-119	Up regulated
MM / YM	Granular cell	LRSAM1	1.18256e-17	0.353683	0.588	0.462	2.41088e-13	Up regulated
MM / YM	Junctional epithelium	MUS81	1.58581e-10	0.353661	0.307	0.169	3.23298e-06	Up regulated
MM / YM	Spinous cell	BICDL1	1.92534e-77	0.35348	0.271	0.166	3.9252e-73	Up regulated
MM / YM	T cell	RNF130	3.90139e-12	0.353221	0.118	0.064	7.95377e-08	Up regulated
MM / YM	Spinous cell	SH3RF3	6.98925e-108	0.353158	0.606	0.458	1.4249e-103	Up regulated
MM / YM	Junctional epithelium	RB1	2.35836e-09	0.352765	0.759	0.7	4.80799e-05	Up regulated
MM / YM	Mitotic cell	PLEKHA5	2.81682e-11	0.352691	0.641	0.508	5.74264e-07	Up regulated
MM / YM	Endothelial cell	PPP3CA	4.08141e-09	0.352154	0.898	0.905	8.32078e-05	Up regulated
MM / YM	T cell	PCNX2	1.53628e-18	0.352097	0.635	0.532	3.13202e-14	Up regulated
MM / YM	Mitotic cell	TRPS1	1.27263e-08	0.352013	0.827	0.752	0.000259451	Up regulated
MM / YM	Junctional epithelium	CYP24A1	1.48395e-06	0.351982	0.146	0.068	0.0302532	Up regulated
MM / YM	T cell	ST7	2.94868e-14	0.351873	0.148	0.081	6.01146e-10	Up regulated
MM / YM	Junctional epithelium	MED13L	9.03044e-11	0.351795	0.925	0.865	1.84104e-06	Up regulated
MM / YM	T cell	KATNAL1	5.36471e-11	0.351705	0.241	0.169	1.0937e-06	Up regulated
MM / YM	Fibroblast	RABGAP1L	1.14841e-15	0.351646	0.691	0.544	2.34127e-11	Up regulated
MM / YM	Spinous cell	ARHGEF33	2.81706e-89	0.351518	0.308	0.191	5.74315e-85	Up regulated
MM / YM	Basal cell	RCC1	1.96702e-54	0.351511	0.565	0.491	4.01015e-50	Up regulated
MM / YM	Granular cell	DAG1	1.49057e-11	0.351449	0.407	0.32	3.03883e-07	Up regulated
MM / YM	Spinous cell	UBE2R2	1.73844e-136	0.351343	0.755	0.61	3.54415e-132	Up regulated
MM / YM	Junctional epithelium	ANXA3	1.00537e-06	0.351208	0.398	0.286	0.0204964	Up regulated
MM / YM	Junctional epithelium	PRDM10	2.52292e-08	0.350625	0.44	0.315	0.000514347	Up regulated
MM / YM	Plasma cell	IVNS1ABP	1.2842e-07	0.350508	0.267	0.177	0.00261809	Up regulated
MM / YM	Fibroblast	SLC40A1	8.90571e-11	0.350443	0.154	0.082	1.81561e-06	Up regulated
MM / YM	T cell	IQGAP1	2.56527e-22	0.350437	0.763	0.696	5.22983e-18	Up regulated
MM / YM	Fibroblast	SLCO5A1	2.35173e-10	0.350324	0.116	0.055	4.79447e-06	Up regulated
MM / YM	Endothelial cell	ABCC3	1.45544e-06	0.350212	0.122	0.065	0.029672	Up regulated
MM / YM	Spinous cell	IFNGR2	6.72249e-28	0.35013	0.595	0.557	1.37051e-23	Up regulated
MM / YM	Junctional epithelium	UBTD2	2.23978e-06	0.350059	0.586	0.519	0.0456625	Up regulated
MM / YM	Granular cell	TRAK1	6.35264e-14	0.349974	0.491	0.366	1.29511e-09	Up regulated
MM / YM	Basal cell	GRB7	8.0407e-136	0.349824	0.143	0.032	1.63926e-131	Up regulated
MM / YM	Junctional epithelium	MAPKAP1	2.40093e-10	0.349498	0.902	0.863	4.89477e-06	Up regulated
MM / YM	Granular cell	CD36	4.2296e-08	0.349414	0.536	0.438	0.000862289	Up regulated
MM / YM	Spinous cell	PIP4K2A	2.85928e-103	0.349273	0.262	0.141	5.82921e-99	Up regulated
MM / YM	Spinous cell	ARHGAP23	1.99249e-115	0.34921	0.303	0.172	4.06209e-111	Up regulated
MM / YM	Fibroblast	CAST	3.94094e-23	0.349112	0.552	0.358	8.03439e-19	Up regulated
MM / YM	Spinous cell	SPPL3	9.32056e-157	0.348327	0.959	0.855	1.90018e-152	Up regulated
MM / YM	Fibroblast	ZFAND3	3.17944e-17	0.348171	0.749	0.631	6.48192e-13	Up regulated
MM / YM	Spinous cell	FAM184A	1.66063e-81	0.348102	0.442	0.332	3.38552e-77	Up regulated
MM / YM	Mitotic cell	EIF4G3	4.85645e-11	0.348082	0.849	0.784	9.90085e-07	Up regulated
MM / YM	Fibroblast	KYNU	1.33783e-06	0.348053	0.128	0.078	0.0272744	Up regulated
MM / YM	Fibroblast	BCAR3	9.68176e-10	0.347985	0.209	0.133	1.97382e-05	Up regulated
MM / YM	T cell	ABL1	3.00029e-11	0.347983	0.33	0.25	6.1167e-07	Up regulated
MM / YM	Basal cell	UGCG	6.19084e-75	0.347894	0.118	0.04	1.26213e-70	Up regulated
MM / YM	Spinous cell	WAC	9.30644e-145	0.347868	0.849	0.727	1.8973e-140	Up regulated
MM / YM	Basal cell	NEGR1	3.43769e-61	0.347841	0.103	0.036	7.00842e-57	Up regulated
MM / YM	Fibroblast	B4GALT5	1.43739e-12	0.347637	0.335	0.229	2.93041e-08	Up regulated
MM / YM	Junctional epithelium	FAM83B	1.26048e-08	0.347162	0.815	0.765	0.000256974	Up regulated
MM / YM	Spinous cell	LPAR6	9.12848e-140	0.347093	0.25	0.114	1.86102e-135	Up regulated
MM / YM	Spinous cell	UBTD2	1.01127e-92	0.346991	0.39	0.269	2.06168e-88	Up regulated
MM / YM	Junctional epithelium	GUCY1B3	4.53212e-10	0.346791	0.211	0.092	9.23964e-06	Up regulated
MM / YM	Granular cell	FAM135A	6.63747e-17	0.346734	0.973	0.908	1.35318e-12	Up regulated
MM / YM	Fibroblast	LPAR1	1.82975e-11	0.346632	0.623	0.52	3.73031e-07	Up regulated
MM / YM	Granular cell	SUCO	1.92736e-10	0.346602	0.836	0.814	3.9293e-06	Up regulated
MM / YM	Basal cell	PITPNC1	2.73486e-45	0.346589	0.396	0.305	5.57556e-41	Up regulated
MM / YM	Spinous cell	PPFIA3	4.15867e-96	0.34644	0.5	0.378	8.47828e-92	Up regulated
MM / YM	Granular cell	IDH1	8.98589e-10	0.346233	0.115	0.051	1.83195e-05	Up regulated
MM / YM	Granular cell	SERTAD2	1.86998e-09	0.346152	0.791	0.747	3.81234e-05	Up regulated
MM / YM	Mitotic cell	FILIP1L	2.18132e-06	0.346076	0.501	0.417	0.0444705	Up regulated
MM / YM	T cell	ANKH	2.65509e-15	0.346036	0.301	0.204	5.41292e-11	Up regulated
MM / YM	Mitotic cell	SLC6A9	1.17721e-09	0.34599	0.294	0.188	2.39998e-05	Up regulated
MM / YM	Granular cell	HDAC4	8.74643e-10	0.345909	0.504	0.426	1.78313e-05	Up regulated
MM / YM	Junctional epithelium	CALU	6.53629e-07	0.34585	0.488	0.398	0.0133255	Up regulated
MM / YM	Granular cell	BCL3	3.36422e-23	0.345539	0.298	0.149	6.85863e-19	Up regulated
MM / YM	Basal cell	AKT3	1.81752e-56	0.34553	0.153	0.074	3.70539e-52	Up regulated
MM / YM	Basal cell	THRAP3	4.45431e-61	0.345477	0.586	0.509	9.081e-57	Up regulated
MM / YM	Plasma cell	TBX19	4.79775e-07	0.345416	0.121	0.058	0.00978118	Up regulated
MM / YM	Fibroblast	MCC	6.7383e-12	0.345273	0.827	0.73	1.37374e-07	Up regulated
MM / YM	Fibroblast	WDFY2	2.38494e-22	0.345266	0.708	0.514	4.86217e-18	Up regulated
MM / YM	Mitotic cell	COL12A1	1.20854e-08	0.345233	0.218	0.118	0.000246384	Up regulated
MM / YM	Spinous cell	PLEKHD1	1.50366e-104	0.345189	0.145	0.051	3.06551e-100	Up regulated
MM / YM	Mitotic cell	CDC42BPB	5.43324e-11	0.345048	0.609	0.499	1.10767e-06	Up regulated
MM / YM	Basal cell	ABCC5	7.13212e-50	0.345012	0.803	0.772	1.45402e-45	Up regulated
MM / YM	Spinous cell	GPT2	4.96519e-81	0.344815	0.594	0.5	1.01225e-76	Up regulated
MM / YM	Plasma cell	MAP4K4	2.96698e-07	0.344728	0.564	0.484	0.00604879	Up regulated
MM / YM	Plasma cell	SLC46A3	9.84453e-07	0.344528	0.1	0.044	0.02007	Up regulated
MM / YM	Basal cell	LRCH1	2.8314e-62	0.3442	0.626	0.54	5.77238e-58	Up regulated
MM / YM	T cell	KAT6B	2.5686e-08	0.344164	0.532	0.482	0.00052366	Up regulated
MM / YM	T cell	C14H11orf49	6.28184e-10	0.343999	0.352	0.28	1.28068e-05	Up regulated
MM / YM	Basal cell	LPAR6	3.29969e-61	0.343992	0.24	0.145	6.72709e-57	Up regulated
MM / YM	Junctional epithelium	CDC42BPB	8.46901e-07	0.343689	0.69	0.656	0.0172658	Up regulated
MM / YM	Junctional epithelium	ARPC3	2.1957e-06	0.343536	0.553	0.479	0.0447637	Up regulated
MM / YM	T cell	MCF2L	1.91516e-08	0.343418	0.219	0.161	0.000390444	Up regulated
MM / YM	Junctional epithelium	ENO1	2.26114e-07	0.343389	0.544	0.43	0.00460978	Up regulated
MM / YM	T cell	LTBP4	5.88649e-09	0.343363	0.277	0.213	0.000120008	Up regulated
MM / YM	Plasma cell	WDFY4	1.01119e-06	0.343351	0.473	0.381	0.0206151	Up regulated
MM / YM	Junctional epithelium	ATG5	9.10442e-07	0.343291	0.825	0.785	0.0185612	Up regulated
MM / YM	T cell	LCLAT1	7.45681e-10	0.342862	0.248	0.183	1.52022e-05	Up regulated
MM / YM	Granular cell	KCNK6	6.40331e-17	0.342798	0.536	0.425	1.30544e-12	Up regulated
MM / YM	Endothelial cell	HIF3A	1.3255e-07	0.342747	0.108	0.049	0.0027023	Up regulated
MM / YM	Mitotic cell	NELL1	9.24219e-09	0.342605	0.564	0.443	0.000188421	Up regulated
MM / YM	Basal cell	CYP24A1	8.66244e-72	0.342568	0.102	0.031	1.76601e-67	Up regulated
MM / YM	Mitotic cell	SDC1	7.76695e-12	0.34251	0.325	0.196	1.58345e-07	Up regulated
MM / YM	Fibroblast	NFIB	2.32331e-11	0.342503	0.31	0.207	4.73654e-07	Up regulated
MM / YM	Plasma cell	SLC39A10	3.34721e-07	0.342405	0.1	0.041	0.00682395	Up regulated
MM / YM	Mitotic cell	KIAA0232	4.40427e-13	0.342258	0.562	0.42	8.97898e-09	Up regulated
MM / YM	Granular cell	PITPNA	4.85812e-09	0.342209	0.655	0.605	9.90425e-05	Up regulated
MM / YM	T cell	AHI1	1.37673e-07	0.342151	0.472	0.407	0.00280674	Up regulated
MM / YM	T cell	MRPS27	1.03903e-06	0.342005	0.161	0.116	0.0211827	Up regulated
MM / YM	Basal cell	ANGPTL1	1.88507e-39	0.341891	0.259	0.182	3.8431e-35	Up regulated
MM / YM	Granular cell	INPP5A	7.66457e-12	0.341787	0.356	0.256	1.56258e-07	Up regulated
MM / YM	Plasma cell	STRBP	1.93823e-06	0.341334	0.174	0.104	0.0395148	Up regulated
MM / YM	T cell	ESR2	7.27332e-10	0.341282	0.298	0.229	1.48281e-05	Up regulated
MM / YM	Macrophage	RUFY4	4.76176e-11	0.341214	0.104	0.011	9.7078e-07	Up regulated
MM / YM	Spinous cell	SEMA3C	8.39405e-82	0.340961	0.267	0.157	1.7113e-77	Up regulated
MM / YM	T cell	APP	2.34725e-11	0.340881	0.205	0.135	4.78535e-07	Up regulated
MM / YM	Spinous cell	BHLHE40	7.92881e-31	0.340835	0.628	0.595	1.61645e-26	Up regulated
MM / YM	Fibroblast	KDM7A	2.80565e-14	0.340716	0.2	0.104	5.71989e-10	Up regulated
MM / YM	Mitotic cell	DTD1	2.00195e-09	0.340515	0.454	0.346	4.08137e-05	Up regulated
MM / YM	Basal cell	TANC1	1.83251e-65	0.340446	0.691	0.619	3.73594e-61	Up regulated
MM / YM	Plasma cell	NCOA2	2.32386e-08	0.340409	0.598	0.486	0.000473766	Up regulated
MM / YM	Spinous cell	NUAK2	4.82996e-46	0.340349	0.404	0.321	9.84684e-42	Up regulated
MM / YM	Fibroblast	WNK1	1.37605e-17	0.340348	0.464	0.315	2.80536e-13	Up regulated
MM / YM	Mitotic cell	ANLN	7.4817e-13	0.339822	0.856	0.824	1.52529e-08	Up regulated
MM / YM	Spinous cell	TULP3	1.26715e-93	0.339763	0.424	0.302	2.58333e-89	Up regulated
MM / YM	Plasma cell	DDX6	2.25883e-06	0.339761	0.471	0.386	0.0460508	Up regulated
MM / YM	Junctional epithelium	RELB	8.54331e-10	0.339433	0.44	0.284	1.74172e-05	Up regulated
MM / YM	Endothelial cell	EHD1	6.37468e-08	0.339424	0.138	0.07	0.00129961	Up regulated
MM / YM	Fibroblast	PTPN2	3.5401e-11	0.339329	0.353	0.255	7.21721e-07	Up regulated
MM / YM	Fibroblast	SLC44A3	5.20221e-15	0.339314	0.155	0.07	1.06057e-10	Up regulated
MM / YM	Spinous cell	BDKRB1	1.86639e-94	0.339303	0.29	0.174	3.80501e-90	Up regulated
MM / YM	Fibroblast	SATB2	1.58868e-07	0.339212	0.555	0.464	0.00323884	Up regulated
MM / YM	Basal cell	KIAA1217	5.92089e-99	0.339107	0.886	0.832	1.20709e-94	Up regulated
MM / YM	Granular cell	ABCG4	3.17942e-29	0.338975	0.25	0.088	6.48188e-25	Up regulated
MM / YM	Mitotic cell	GSK3B	4.3584e-12	0.338938	0.857	0.763	8.88547e-08	Up regulated
MM / YM	Spinous cell	MLLT10	5.59966e-146	0.338937	0.919	0.814	1.1416e-141	Up regulated
MM / YM	T cell	CCDC88A	2.25401e-09	0.338838	0.157	0.102	4.59524e-05	Up regulated
MM / YM	Plasma cell	GDI2	1.48602e-07	0.338817	0.297	0.201	0.00302954	Up regulated
MM / YM	T cell	CDC14B	5.27481e-09	0.338749	0.225	0.163	0.000107538	Up regulated
MM / YM	Fibroblast	CACNA1A	1.46138e-10	0.338729	0.198	0.119	2.97931e-06	Up regulated
MM / YM	Plasma cell	EEA1	5.96912e-07	0.33844	0.288	0.197	0.0121692	Up regulated
MM / YM	Fibroblast	GBE1	9.52756e-12	0.33837	0.731	0.626	1.94238e-07	Up regulated
MM / YM	Spinous cell	SLC35E2B	1.42429e-104	0.338276	0.305	0.183	2.9037e-100	Up regulated
MM / YM	Junctional epithelium	PITPNB	4.36709e-09	0.33789	0.721	0.642	8.90318e-05	Up regulated
MM / YM	Mitotic cell	SLC7A5	5.06823e-09	0.337888	0.278	0.174	0.000103326	Up regulated
MM / YM	Spinous cell	IGSF3	1.2906e-98	0.337843	0.62	0.521	2.63115e-94	Up regulated
MM / YM	Basal cell	PPP2R5A	5.81756e-41	0.33749	0.538	0.46	1.18603e-36	Up regulated
MM / YM	T cell	RASGRP1	8.59161e-14	0.337237	0.72	0.661	1.75157e-09	Up regulated
MM / YM	Fibroblast	ANK2	2.36022e-08	0.336894	0.441	0.355	0.000481178	Up regulated
MM / YM	Macrophage	TRPS1	1.16881e-06	0.336554	0.804	0.698	0.0238285	Up regulated
MM / YM	Mitotic cell	LTBP1	9.48821e-07	0.336536	0.448	0.35	0.0193436	Up regulated
MM / YM	Granular cell	PRSS27	2.2019e-09	0.336502	0.867	0.837	4.48902e-05	Up regulated
MM / YM	Junctional epithelium	GALNT14	4.17037e-07	0.336476	0.143	0.06	0.00850213	Up regulated
MM / YM	Mitotic cell	NHSL1	6.36377e-12	0.336353	0.86	0.774	1.29738e-07	Up regulated
MM / YM	Mitotic cell	H2AFJ	5.01303e-11	0.336308	0.363	0.238	1.02201e-06	Up regulated
MM / YM	Basal cell	ZNF609	1.4703e-80	0.336225	0.833	0.737	2.9975e-76	Up regulated
MM / YM	Fibroblast	CNOT6L	4.12517e-14	0.336211	0.324	0.21	8.40999e-10	Up regulated
MM / YM	Plasma cell	HEG1	1.18369e-07	0.336164	0.163	0.086	0.0024132	Up regulated
MM / YM	Junctional epithelium	TRPM6	2.97526e-08	0.335935	0.155	0.061	0.000606566	Up regulated
MM / YM	Granular cell	MYH10	2.64826e-17	0.335815	0.358	0.226	5.39901e-13	Up regulated
MM / YM	Endothelial cell	DAG1	1.11128e-08	0.335765	0.195	0.111	0.000226557	Up regulated
MM / YM	Basal cell	SLC7A5	1.56701e-40	0.335673	0.176	0.108	3.19466e-36	Up regulated
MM / YM	Junctional epithelium	RFWD2	2.7307e-07	0.335632	0.785	0.748	0.00556707	Up regulated
MM / YM	Spinous cell	BACH2	1.67681e-67	0.335512	0.314	0.212	3.41852e-63	Up regulated
MM / YM	Granular cell	RCAN2	4.81199e-08	0.335451	0.134	0.072	0.000981021	Up regulated
MM / YM	Plasma cell	BTBD10	1.04198e-06	0.335384	0.141	0.075	0.0212428	Up regulated
MM / YM	Granular cell	SLC6A11	8.59255e-10	0.335324	0.213	0.131	1.75176e-05	Up regulated
MM / YM	Spinous cell	MINK1	2.64473e-132	0.335099	0.876	0.785	5.39182e-128	Up regulated
MM / YM	Junctional epithelium	SCARB1	2.22534e-06	0.335044	0.304	0.209	0.045368	Up regulated
MM / YM	T cell	TCAIM	5.47063e-12	0.334984	0.189	0.12	1.1153e-07	Up regulated
MM / YM	Granular cell	HIPK2	1.80434e-15	0.334974	0.591	0.473	3.6785e-11	Up regulated
MM / YM	Junctional epithelium	CSNK1G1	4.05381e-09	0.334962	0.827	0.786	8.2645e-05	Up regulated
MM / YM	Junctional epithelium	ETV6	1.33899e-10	0.334922	0.904	0.859	2.72981e-06	Up regulated
MM / YM	Spinous cell	HMGCR	9.09644e-84	0.334844	0.436	0.329	1.85449e-79	Up regulated
MM / YM	Basal cell	GNB1	2.2053e-60	0.33474	0.431	0.33	4.49595e-56	Up regulated
MM / YM	Mitotic cell	GTSE1	3.82717e-11	0.334654	0.753	0.671	7.80246e-07	Up regulated
MM / YM	Mitotic cell	MAN1A1	1.00537e-12	0.334634	0.203	0.087	2.04965e-08	Up regulated
MM / YM	Granular cell	KIAA1468	1.9081e-16	0.334323	0.852	0.776	3.89005e-12	Up regulated
MM / YM	Mitotic cell	LARP4B	1.84739e-09	0.334208	0.557	0.478	3.76628e-05	Up regulated
MM / YM	Basal cell	TCF7L2	4.1485e-61	0.334195	0.696	0.62	8.45754e-57	Up regulated
MM / YM	Granular cell	SLPI	1.80465e-10	0.334165	0.34	0.248	3.67913e-06	Up regulated
MM / YM	Basal cell	SLC39A14	6.64067e-61	0.334119	0.209	0.118	1.35383e-56	Up regulated
MM / YM	Basal cell	PHLDB2	6.87938e-32	0.333972	0.41	0.341	1.4025e-27	Up regulated
MM / YM	T cell	PPP2R2B	1.22777e-06	0.333849	0.414	0.357	0.0250305	Up regulated
MM / YM	T cell	ECHDC1	1.07022e-09	0.333485	0.327	0.257	2.18185e-05	Up regulated
MM / YM	Granular cell	ACAP2	2.84957e-14	0.333295	0.8	0.688	5.80942e-10	Up regulated
MM / YM	Plasma cell	PLCL2	2.01055e-06	0.333086	0.654	0.592	0.0409891	Up regulated
MM / YM	Basal cell	MBNL1	1.13281e-83	0.332968	0.874	0.801	2.30945e-79	Up regulated
MM / YM	Junctional epithelium	SRSF7	2.21817e-08	0.332906	0.59	0.478	0.000452218	Up regulated
MM / YM	Granular cell	LRCH1	5.89927e-13	0.332829	0.605	0.49	1.20268e-08	Up regulated
MM / YM	Mitotic cell	FAM213A	3.73616e-07	0.332775	0.476	0.396	0.00761691	Up regulated
MM / YM	Fibroblast	BCKDHB	1.74139e-07	0.332676	0.231	0.163	0.00355018	Up regulated
MM / YM	Spinous cell	SON	7.42055e-126	0.332649	0.748	0.64	1.51283e-121	Up regulated
MM / YM	Granular cell	CERS3	9.95196e-24	0.332608	0.975	0.927	2.02891e-19	Up regulated
MM / YM	Spinous cell	SBNO2	5.20746e-96	0.332598	0.329	0.211	1.06164e-91	Up regulated
MM / YM	Plasma cell	SP100	8.22126e-08	0.332555	0.751	0.677	0.00167607	Up regulated
MM / YM	Spinous cell	ATP2B4	1.07965e-91	0.332495	0.407	0.285	2.20107e-87	Up regulated
MM / YM	T cell	DENND4A	1.02024e-07	0.33246	0.554	0.502	0.00207996	Up regulated
MM / YM	Fibroblast	LAMA2	7.07508e-22	0.332419	0.984	0.947	1.4424e-17	Up regulated
MM / YM	Granular cell	LMBR1L	5.22956e-13	0.332416	0.691	0.606	1.06615e-08	Up regulated
MM / YM	Fibroblast	NT5DC3	7.1746e-11	0.332355	0.209	0.127	1.46269e-06	Up regulated
MM / YM	Granular cell	ALS2CL	2.0709e-21	0.332248	0.892	0.828	4.22194e-17	Up regulated
MM / YM	Spinous cell	SMURF1	8.69111e-112	0.332139	0.829	0.724	1.77186e-107	Up regulated
MM / YM	Spinous cell	ACSL3	7.56919e-74	0.331981	0.574	0.475	1.54313e-69	Up regulated
MM / YM	Basal cell	KCTD8	2.37231e-41	0.331916	0.102	0.047	4.83643e-37	Up regulated
MM / YM	Spinous cell	ACTG1	6.37224e-31	0.331878	0.492	0.433	1.29911e-26	Up regulated
MM / YM	Fibroblast	THADA	6.89063e-20	0.331583	0.649	0.486	1.40479e-15	Up regulated
MM / YM	Junctional epithelium	LYRM4	2.39768e-06	0.331574	0.407	0.31	0.0488814	Up regulated
MM / YM	Mitotic cell	AURKA	1.34279e-09	0.331552	0.335	0.227	2.73755e-05	Up regulated
MM / YM	T cell	ANKRD6	6.00325e-09	0.331527	0.274	0.21	0.000122388	Up regulated
MM / YM	Spinous cell	HIVEP3	4.91085e-28	0.331479	0.278	0.224	1.00118e-23	Up regulated
MM / YM	Granular cell	HADHA	5.79224e-13	0.331478	0.407	0.3	1.18086e-08	Up regulated
MM / YM	Mitotic cell	CKAP5	1.52068e-11	0.331329	0.814	0.749	3.10021e-07	Up regulated
MM / YM	Mitotic cell	LYN	8.43037e-15	0.33116	0.145	0.04	1.7187e-10	Up regulated
MM / YM	Mitotic cell	TPX2	3.27727e-14	0.331107	0.846	0.787	6.68138e-10	Up regulated
MM / YM	Fibroblast	DOCK4	1.46354e-08	0.330953	0.544	0.453	0.000298372	Up regulated
MM / YM	Spinous cell	ZNF827	3.00382e-80	0.33055	0.605	0.499	6.12389e-76	Up regulated
MM / YM	Spinous cell	OSMR	1.08908e-64	0.330516	0.519	0.423	2.22031e-60	Up regulated
MM / YM	Granular cell	RGS20	6.02714e-11	0.330273	0.342	0.242	1.22875e-06	Up regulated
MM / YM	Mitotic cell	TULP3	5.31077e-07	0.33019	0.404	0.319	0.0108271	Up regulated
MM / YM	Fibroblast	MKL2	2.20593e-16	0.330123	0.449	0.305	4.49722e-12	Up regulated
MM / YM	Plasma cell	DCAF6	3.76033e-07	0.330122	0.432	0.342	0.00766618	Up regulated
MM / YM	T cell	EEA1	2.39849e-14	0.329996	0.381	0.282	4.8898e-10	Up regulated
MM / YM	Fibroblast	MED12L	2.33367e-06	0.329975	0.149	0.097	0.0475766	Up regulated
MM / YM	Mitotic cell	LRP2	1.14251e-08	0.329799	0.211	0.117	0.000232923	Up regulated
MM / YM	Granular cell	PKP1	9.57459e-10	0.329721	0.857	0.83	1.95197e-05	Up regulated
MM / YM	Junctional epithelium	EIF4G3	2.22294e-09	0.3297	0.896	0.843	4.53191e-05	Up regulated
MM / YM	T cell	TNFSF4	1.73326e-09	0.329493	0.609	0.553	3.5336e-05	Up regulated
MM / YM	Fibroblast	PLCL2	1.71089e-09	0.329392	0.427	0.332	3.488e-05	Up regulated
MM / YM	Basal cell	PLEK2	2.16445e-54	0.329359	0.606	0.526	4.41266e-50	Up regulated
MM / YM	Fibroblast	IGF1R	4.56317e-18	0.329345	0.898	0.786	9.30294e-14	Up regulated
MM / YM	Mitotic cell	PIMREG	1.12461e-12	0.329341	0.24	0.117	2.29274e-08	Up regulated
MM / YM	Spinous cell	GRHL2	6.62466e-109	0.329268	0.913	0.815	1.35057e-104	Up regulated
MM / YM	Granular cell	DARS	1.74268e-11	0.329268	0.378	0.276	3.5528e-07	Up regulated
MM / YM	Spinous cell	SCNN1A	3.87858e-118	0.329085	0.742	0.616	7.90727e-114	Up regulated
MM / YM	Granular cell	KANK1	7.96933e-09	0.328944	0.643	0.559	0.000162471	Up regulated
MM / YM	Granular cell	ABR	1.02471e-12	0.328912	0.238	0.142	2.08908e-08	Up regulated
MM / YM	T cell	UCKL1	3.73814e-07	0.328816	0.321	0.268	0.00762095	Up regulated
MM / YM	Fibroblast	RANBP9	2.97441e-14	0.328805	0.469	0.338	6.06393e-10	Up regulated
MM / YM	Fibroblast	CAV1	3.84714e-07	0.328636	0.209	0.145	0.00784316	Up regulated
MM / YM	Spinous cell	MYOF	5.01109e-73	0.328546	0.635	0.533	1.02161e-68	Up regulated
MM / YM	Mitotic cell	DPH6	3.78743e-08	0.328227	0.669	0.59	0.000772143	Up regulated
MM / YM	Fibroblast	EGFR	2.25009e-13	0.328167	0.318	0.2	4.58726e-09	Up regulated
MM / YM	Mitotic cell	AURKB	1.24058e-08	0.328097	0.393	0.297	0.000252917	Up regulated
MM / YM	Granular cell	ZNF385A	1.95292e-12	0.327596	0.451	0.359	3.98142e-08	Up regulated
MM / YM	T cell	LRRFIP1	4.65882e-11	0.327576	0.636	0.586	9.49793e-07	Up regulated
MM / YM	Granular cell	SEC24B	5.13587e-14	0.327353	0.674	0.609	1.04705e-09	Up regulated
MM / YM	T cell	PTPN9	5.27905e-09	0.327295	0.498	0.435	0.000107624	Up regulated
MM / YM	Granular cell	SIPA1L3	7.50092e-10	0.327242	0.26	0.173	1.52921e-05	Up regulated
MM / YM	Spinous cell	OGDH	2.60549e-101	0.32716	0.67	0.566	5.31182e-97	Up regulated
MM / YM	Mitotic cell	MUS81	1.22637e-11	0.327029	0.313	0.192	2.50021e-07	Up regulated
MM / YM	Basal cell	MED13L	7.79875e-94	0.326884	0.904	0.845	1.58993e-89	Up regulated
MM / YM	Fibroblast	C9orf3	1.30516e-16	0.326867	0.869	0.743	2.66083e-12	Up regulated
MM / YM	Granular cell	ATP10D	2.18522e-10	0.32682	0.366	0.276	4.45502e-06	Up regulated
MM / YM	T cell	CAMK1D	4.40768e-12	0.326615	0.59	0.511	8.98594e-08	Up regulated
MM / YM	Basal cell	BRD2	1.3535e-53	0.326579	0.54	0.462	2.75938e-49	Up regulated
MM / YM	T cell	CEP162	3.12724e-08	0.326454	0.316	0.252	0.00063755	Up regulated
MM / YM	Basal cell	SLCO3A1	3.4336e-53	0.326389	0.798	0.757	7.00007e-49	Up regulated
MM / YM	Basal cell	IFNGR2	1.73026e-19	0.32633	0.491	0.456	3.52747e-15	Up regulated
MM / YM	Mitotic cell	STAG1	5.3506e-13	0.326326	0.898	0.806	1.09083e-08	Up regulated
MM / YM	T cell	STX12	5.5872e-09	0.32627	0.191	0.133	0.000113906	Up regulated
MM / YM	Spinous cell	ECE1	2.99495e-88	0.326233	0.448	0.336	6.10581e-84	Up regulated
MM / YM	Mitotic cell	PARPBP	1.28923e-08	0.326182	0.486	0.393	0.000262836	Up regulated
MM / YM	Mitotic cell	ARHGEF33	1.51133e-08	0.326067	0.309	0.207	0.000308114	Up regulated
MM / YM	Mitotic cell	WSB1	5.28139e-14	0.326059	0.874	0.811	1.07672e-09	Up regulated
MM / YM	Basal cell	GLI3	8.05177e-65	0.325953	0.818	0.762	1.64151e-60	Up regulated
MM / YM	T cell	CLIP2	2.64212e-10	0.325783	0.139	0.085	5.38649e-06	Up regulated
MM / YM	Junctional epithelium	ASXL2	2.2733e-08	0.325618	0.62	0.512	0.000463458	Up regulated
MM / YM	Plasma cell	RUFY3	1.19157e-06	0.325421	0.418	0.322	0.0242926	Up regulated
MM / YM	Basal cell	NCOA2	1.12654e-75	0.325404	0.754	0.622	2.29668e-71	Up regulated
MM / YM	Fibroblast	NT5E	1.13387e-16	0.325191	0.116	0.039	2.31161e-12	Up regulated
MM / YM	Basal cell	KLRG2	2.21403e-65	0.325092	0.167	0.082	4.51374e-61	Up regulated
MM / YM	Fibroblast	BMP2K	5.72612e-14	0.325076	0.472	0.33	1.16738e-09	Up regulated
MM / YM	Fibroblast	STK39	5.87524e-15	0.324864	0.411	0.277	1.19778e-10	Up regulated
MM / YM	Granular cell	IFNLR1	3.29592e-10	0.324777	0.591	0.514	6.7194e-06	Up regulated
MM / YM	T cell	CD99	1.26307e-12	0.3245	0.58	0.505	2.57501e-08	Up regulated
MM / YM	Spinous cell	LRCH1	7.6636e-95	0.324354	0.699	0.587	1.56238e-90	Up regulated
MM / YM	Spinous cell	EEA1	1.05268e-114	0.324308	0.817	0.715	2.14611e-110	Up regulated
MM / YM	Spinous cell	FNBP1	1.61684e-115	0.324303	0.71	0.586	3.29625e-111	Up regulated
MM / YM	Mitotic cell	SGO2	5.44978e-11	0.324166	0.698	0.602	1.11105e-06	Up regulated
MM / YM	Fibroblast	DCAF6	6.12872e-13	0.323898	0.628	0.526	1.24946e-08	Up regulated
MM / YM	Mitotic cell	MBNL1	1.06089e-11	0.32387	0.901	0.852	2.16283e-07	Up regulated
MM / YM	Spinous cell	UAP1	5.02007e-80	0.323861	0.274	0.171	1.02344e-75	Up regulated
MM / YM	Spinous cell	RCC1	6.51059e-108	0.323804	0.662	0.563	1.32731e-103	Up regulated
MM / YM	Basal cell	ARHGEF37	4.99149e-45	0.323765	0.475	0.401	1.01761e-40	Up regulated
MM / YM	Fibroblast	TANC1	3.79967e-09	0.323715	0.544	0.468	7.74638e-05	Up regulated
MM / YM	Spinous cell	KDM2A	1.194e-153	0.323607	0.866	0.758	2.4342e-149	Up regulated
MM / YM	Spinous cell	PITPNB	1.41563e-109	0.323586	0.668	0.553	2.88605e-105	Up regulated
MM / YM	Granular cell	HUWE1	1.64681e-13	0.323463	0.78	0.687	3.35735e-09	Up regulated
MM / YM	Granular cell	TMEM2	4.00403e-12	0.323454	0.356	0.248	8.16301e-08	Up regulated
MM / YM	Spinous cell	NOD2	1.51223e-93	0.323402	0.238	0.13	3.08297e-89	Up regulated
MM / YM	T cell	NEDD4	3.91592e-08	0.323326	0.442	0.383	0.000798338	Up regulated
MM / YM	Spinous cell	RCOR1	9.77315e-69	0.323122	0.486	0.402	1.99245e-64	Up regulated
MM / YM	Endothelial cell	ELF2	2.36963e-07	0.322986	0.794	0.777	0.00483096	Up regulated
MM / YM	Fibroblast	CCDC3	2.08722e-12	0.322965	0.511	0.387	4.25521e-08	Up regulated
MM / YM	Granular cell	POR	5.23336e-17	0.322895	0.765	0.667	1.06693e-12	Up regulated
MM / YM	Mitotic cell	CD82	3.64314e-10	0.322839	0.304	0.196	7.42728e-06	Up regulated
MM / YM	Fibroblast	VSTM4	3.67109e-09	0.322781	0.418	0.329	7.48424e-05	Up regulated
MM / YM	Granular cell	RHBDL2	3.07143e-11	0.322706	0.68	0.611	6.26173e-07	Up regulated
MM / YM	Granular cell	CIT	1.85921e-27	0.322589	0.113	0.01	3.79036e-23	Up regulated
MM / YM	Mitotic cell	MARK3	5.65439e-11	0.322543	0.814	0.739	1.15276e-06	Up regulated
MM / YM	Basal cell	IP6K1	2.33925e-61	0.322394	0.673	0.603	4.76902e-57	Up regulated
MM / YM	Spinous cell	EIF4G3	9.45347e-117	0.322381	0.888	0.782	1.92728e-112	Up regulated
MM / YM	Mitotic cell	JUP	6.31168e-08	0.322363	0.578	0.492	0.00128676	Up regulated
MM / YM	Granular cell	GPATCH2	2.65423e-09	0.322313	0.52	0.439	5.41118e-05	Up regulated
[truncated: 3,934 more rows]

## Sheet: OM_MM
group	cell type	gene	p_val	avg_log2FC	pct.1	pct.2	p_val_adj	direction
OM / MM	Granular cell	CAPN14	9.93369e-75	2.1759	0.348	0.08	2.02518e-70	Up regulated
OM / MM	Granular cell	PAPSS2	3.35693e-13	1.51348	0.362	0.25	6.84377e-09	Up regulated
OM / MM	B cell	ANK3	8.69636e-08	1.51005	0.348	0.133	0.00177293	Up regulated
OM / MM	Spinous cell	CAPN14	0	1.46268	0.211	0.017	0	Up regulated
OM / MM	Plasma cell	CCSER1	9.63288e-132	1.32141	0.284	0.046	1.96386e-127	Up regulated
OM / MM	Granular cell	CRLF3	1.20117e-95	1.30174	0.683	0.378	2.44883e-91	Up regulated
OM / MM	Granular cell	ATP13A5	7.9158e-34	1.24851	0.537	0.376	1.61379e-29	Up regulated
OM / MM	Granular cell	ARSB	1.61972e-66	1.24698	0.196	0.006	3.30213e-62	Up regulated
OM / MM	Pericyte	LRRTM3	2.3386e-13	1.24587	0.388	0.134	4.7677e-09	Up regulated
OM / MM	Junctional epithelium	KCNIP4	2.7629e-21	1.21713	0.493	0.271	5.63272e-17	Up regulated
OM / MM	Fibroblast	HPSE2	2.20553e-50	1.16313	0.57	0.345	4.49641e-46	Up regulated
OM / MM	Granular cell	PHKA1	8.65359e-47	1.15355	0.296	0.097	1.76421e-42	Up regulated
OM / MM	T cell	PDZRN3	3.41788e-33	1.13028	0.198	0.07	6.96803e-29	Up regulated
OM / MM	Spinous cell	BCAS1	0	1.01649	0.486	0.172	0	Up regulated
OM / MM	T cell	ANK3	4.63509e-32	1.00679	0.302	0.151	9.44957e-28	Up regulated
OM / MM	Junctional epithelium	IL1RAPL2	9.64758e-18	0.992186	0.738	0.541	1.96685e-13	Up regulated
OM / MM	Granular cell	CAPN2	5.46055e-61	0.982927	0.762	0.514	1.11324e-56	Up regulated
OM / MM	Granular cell	SLC24A3	4.94247e-20	0.976714	0.706	0.66	1.00762e-15	Up regulated
OM / MM	Fibroblast	NOVA1	4.76979e-26	0.974267	0.29	0.142	9.72416e-22	Up regulated
OM / MM	Pericyte	CTNNA3	1.38925e-08	0.964487	0.616	0.389	0.000283227	Up regulated
OM / MM	Granular cell	MTMR12	1.89434e-56	0.961728	0.579	0.337	3.86199e-52	Up regulated
OM / MM	B cell	ZFP36L1	5.76825e-08	0.959892	0.471	0.242	0.00117597	Up regulated
OM / MM	Macrophage	NRG1	4.57979e-11	0.953758	0.233	0.088	9.33681e-07	Up regulated
OM / MM	Granular cell	AHNAK	2.9575e-28	0.941787	0.711	0.63	6.02945e-24	Up regulated
OM / MM	Granular cell	LPIN2	6.98601e-23	0.939853	0.539	0.404	1.42424e-18	Up regulated
OM / MM	Granular cell	PLS1	2.82571e-53	0.938232	0.765	0.541	5.76078e-49	Up regulated
OM / MM	Plasma cell	ITGA8	1.21483e-108	0.931653	0.849	0.646	2.47668e-104	Up regulated
OM / MM	Granular cell	RNF213	2.4607e-40	0.923495	0.307	0.115	5.01663e-36	Up regulated
OM / MM	Granular cell	ANKRD62	2.35986e-15	0.921885	0.155	0.065	4.81104e-11	Up regulated
OM / MM	Basal cell	ARSB	3.57196e-281	0.914569	0.218	0.037	7.28216e-277	Up regulated
OM / MM	Granular cell	ABLIM2	1.04939e-36	0.912003	0.57	0.398	2.1394e-32	Up regulated
OM / MM	Fibroblast	NLGN1	5.68268e-19	0.904052	0.26	0.139	1.15853e-14	Up regulated
OM / MM	Junctional epithelium	GCLM	2.26783e-27	0.88565	0.892	0.723	4.62343e-23	Up regulated
OM / MM	Spinous cell	ARSB	0	0.881964	0.195	0.004	0	Up regulated
OM / MM	Fibroblast	P3H2	1.4582e-31	0.875595	0.295	0.131	2.97283e-27	Up regulated
OM / MM	Endothelial cell	ADGRF4	3.11712e-16	0.874087	0.221	0.092	6.35488e-12	Up regulated
OM / MM	Basal cell	ST5	3.11518e-178	0.865689	0.539	0.351	6.35091e-174	Up regulated
OM / MM	Fibroblast	ENPP3	4.48095e-44	0.856783	0.138	0.007	9.13532e-40	Up regulated
OM / MM	Plasma cell	IL21R	1.06337e-74	0.846628	0.224	0.055	2.16789e-70	Up regulated
OM / MM	Granular cell	KSR1	1.42932e-37	0.840801	0.54	0.336	2.91395e-33	Up regulated
OM / MM	Granular cell	ANXA1	2.95591e-42	0.833817	0.637	0.368	6.02621e-38	Up regulated
OM / MM	Granular cell	E2F8	1.08946e-35	0.830812	0.473	0.277	2.22108e-31	Up regulated
OM / MM	Plasma cell	NCAM1	4.374e-25	0.830581	0.224	0.118	8.91728e-21	Up regulated
OM / MM	Plasma cell	Ndrg1	3.74947e-82	0.829154	0.281	0.081	7.64404e-78	Up regulated
OM / MM	Spinous cell	AHNAK	3.24267e-241	0.826732	0.834	0.777	6.61083e-237	Up regulated
OM / MM	Granular cell	CTBP2	6.35174e-32	0.826226	0.731	0.608	1.29493e-27	Up regulated
OM / MM	Granular cell	CHPT1	9.00964e-21	0.821654	0.303	0.169	1.8368e-16	Up regulated
OM / MM	Granular cell	LPIN1	1.21477e-45	0.818189	0.822	0.656	2.47656e-41	Up regulated
OM / MM	Mitotic cell	RNF213	2.92393e-39	0.815604	0.617	0.397	5.96102e-35	Up regulated
OM / MM	Granular cell	TPM4	1.28838e-42	0.813763	0.92	0.818	2.62662e-38	Up regulated
OM / MM	Fibroblast	BNC2	2.20696e-34	0.812618	0.588	0.42	4.49933e-30	Up regulated
OM / MM	Plasma cell	MAGI3	1.46522e-40	0.808883	0.543	0.391	2.98714e-36	Up regulated
OM / MM	Pericyte	MAP7	1.87799e-08	0.803455	0.353	0.156	0.000382867	Up regulated
OM / MM	Fibroblast	LEPR	1.88964e-11	0.799465	0.177	0.099	3.85241e-07	Up regulated
OM / MM	Plasma cell	IGF1	7.21842e-35	0.795702	0.255	0.123	1.47162e-30	Up regulated
OM / MM	Plasma cell	IRF4	5.28152e-73	0.795442	0.877	0.72	1.07674e-68	Up regulated
OM / MM	Plasma cell	CPEB4	5.42445e-86	0.794045	0.874	0.763	1.10588e-81	Up regulated
OM / MM	Granular cell	XYLT1	4.24939e-29	0.790406	0.895	0.867	8.66323e-25	Up regulated
OM / MM	Granular cell	IFI44	3.75542e-56	0.789114	0.23	0.035	7.65618e-52	Up regulated
OM / MM	Granular cell	SSBP3	5.62242e-25	0.787674	0.521	0.364	1.14624e-20	Up regulated
OM / MM	Endothelial cell	AFF3	5.63909e-15	0.785203	0.159	0.055	1.14964e-10	Up regulated
OM / MM	B cell	BICDL2	2.08453e-07	0.78474	0.16	0.006	0.00424973	Up regulated
OM / MM	Pericyte	NT5C2	2.20799e-08	0.782954	0.31	0.128	0.000450143	Up regulated
OM / MM	Spinous cell	ATP13A5	1.2113e-93	0.781045	0.141	0.055	2.46948e-89	Up regulated
OM / MM	Granular cell	DDX60	8.28301e-47	0.77828	0.191	0.028	1.68866e-42	Up regulated
OM / MM	Endothelial cell	COLEC12	1.40431e-08	0.775835	0.164	0.082	0.000286297	Up regulated
OM / MM	Basal cell	CDH3	2.37345e-138	0.772138	0.583	0.432	4.83874e-134	Up regulated
OM / MM	Plasma cell	B4GALT1	5.16312e-23	0.769991	0.236	0.13	1.0526e-18	Up regulated
OM / MM	Granular cell	STK39	7.75629e-15	0.766359	0.616	0.53	1.58127e-10	Up regulated
OM / MM	Junctional epithelium	ABCA4	1.28599e-18	0.764881	0.716	0.538	2.62175e-14	Up regulated
OM / MM	Spinous cell	RNF213	2.42158e-243	0.76326	0.533	0.318	4.93687e-239	Up regulated
OM / MM	Plasma cell	DLG2	3.57272e-37	0.758721	0.396	0.235	7.2837e-33	Up regulated
OM / MM	Granular cell	UPP1	1.62859e-24	0.757579	0.525	0.354	3.32021e-20	Up regulated
OM / MM	Pericyte	RTN4	9.12383e-12	0.756154	0.627	0.358	1.86008e-07	Up regulated
OM / MM	Granular cell	HECW2	2.25651e-31	0.754041	0.464	0.257	4.60034e-27	Up regulated
OM / MM	Granular cell	SORBS1	2.83901e-23	0.75401	0.623	0.468	5.7879e-19	Up regulated
OM / MM	Granular cell	ECM1	1.47935e-34	0.752017	0.787	0.632	3.01595e-30	Up regulated
OM / MM	Fibroblast	ATP1A4	2.25631e-40	0.751542	0.218	0.056	4.59993e-36	Up regulated
OM / MM	Granular cell	PTPRT	1.81761e-21	0.750153	0.238	0.109	3.70557e-17	Up regulated
OM / MM	Spinous cell	XYLT1	5.32558e-227	0.749728	0.869	0.829	1.08573e-222	Up regulated
OM / MM	Fibroblast	RASGRF2	1.8425e-38	0.745243	0.72	0.582	3.75631e-34	Up regulated
OM / MM	Junctional epithelium	ARSB	1.56364e-16	0.743356	0.284	0.105	3.1878e-12	Up regulated
OM / MM	Pericyte	HIF1A	1.27059e-09	0.738919	0.624	0.409	2.59035e-05	Up regulated
OM / MM	Granular cell	PRSS27	1.13335e-39	0.736301	0.935	0.867	2.31057e-35	Up regulated
OM / MM	T cell	PDE4D	8.28237e-13	0.734932	0.194	0.114	1.68853e-08	Up regulated
OM / MM	Granular cell	TMPRSS11A	6.66427e-30	0.734886	0.787	0.701	1.35864e-25	Up regulated
OM / MM	Granular cell	AGL	9.03227e-31	0.73409	0.393	0.212	1.84141e-26	Up regulated
OM / MM	Endothelial cell	ARSB	1.28774e-24	0.733944	0.33	0.139	2.62531e-20	Up regulated
OM / MM	Mitotic cell	CAPN14	6.80731e-38	0.733939	0.198	0.034	1.38781e-33	Up regulated
OM / MM	Fibroblast	ZFPM2	7.29632e-21	0.732064	0.197	0.085	1.4875e-16	Up regulated
OM / MM	Basal cell	OSMR	1.40028e-205	0.731123	0.738	0.583	2.85474e-201	Up regulated
OM / MM	Endothelial cell	EFNA5	1.51889e-07	0.728854	0.176	0.097	0.00309656	Up regulated
OM / MM	Basal cell	MAP3K14	3.66375e-147	0.725151	0.505	0.333	7.46929e-143	Up regulated
OM / MM	Granular cell	B4GALNT3	6.66895e-37	0.724377	0.839	0.66	1.3596e-32	Up regulated
OM / MM	Pericyte	PHKA1	1.41809e-11	0.72262	0.267	0.071	2.89106e-07	Up regulated
OM / MM	Fibroblast	DCC	2.84964e-14	0.722156	0.218	0.12	5.80957e-10	Up regulated
OM / MM	T cell	IFFO2	4.60478e-45	0.72096	0.148	0.021	9.38777e-41	Up regulated
OM / MM	Basal cell	OSBPL6	6.60848e-172	0.715894	0.644	0.475	1.34727e-167	Up regulated
OM / MM	Fibroblast	SPAG16	1.03126e-19	0.714678	0.573	0.464	2.10242e-15	Up regulated
OM / MM	Fibroblast	ATP8A2	9.69818e-39	0.713946	0.16	0.026	1.97717e-34	Up regulated
OM / MM	Endothelial cell	GTF2I	3.00047e-34	0.7121	0.634	0.362	6.11705e-30	Up regulated
OM / MM	Endothelial cell	LAMA3	1.24955e-28	0.711491	0.424	0.195	2.54745e-24	Up regulated
OM / MM	Fibroblast	MYCBP2	9.60533e-27	0.710556	0.704	0.63	1.95824e-22	Up regulated
OM / MM	Endothelial cell	HMCN1	6.43867e-10	0.709806	0.267	0.157	1.31265e-05	Up regulated
OM / MM	Spinous cell	CNTN4	6.68628e-124	0.709708	0.182	0.071	1.36313e-119	Up regulated
OM / MM	Granular cell	USP43	1.26729e-39	0.708226	0.551	0.329	2.58362e-35	Up regulated
OM / MM	Granular cell	GABRP	2.19697e-34	0.708074	0.488	0.263	4.47896e-30	Up regulated
OM / MM	Granular cell	PSMC6	5.26923e-19	0.708033	0.663	0.555	1.07424e-14	Up regulated
OM / MM	Junctional epithelium	GCLC	4.19613e-13	0.7058	0.804	0.673	8.55466e-09	Up regulated
OM / MM	Plasma cell	EPB41L1	3.89702e-47	0.704372	0.412	0.227	7.94485e-43	Up regulated
OM / MM	T cell	DAZAP2	3.96272e-39	0.703273	0.22	0.072	8.07881e-35	Up regulated
OM / MM	Mitotic cell	MAP3K14	1.15892e-26	0.701322	0.603	0.444	2.3627e-22	Up regulated
OM / MM	Spinous cell	CTBP2	3.6433e-157	0.690655	0.741	0.634	7.4276e-153	Up regulated
OM / MM	Plasma cell	RUNX1	4.91749e-36	0.690512	0.422	0.265	1.00253e-31	Up regulated
OM / MM	Spinous cell	KRT4	5.50076e-118	0.687284	0.285	0.145	1.12144e-113	Up regulated
OM / MM	Endothelial cell	COBLL1	1.15342e-22	0.686823	0.35	0.162	2.35149e-18	Up regulated
OM / MM	Macrophage	RASSF6	3.90988e-10	0.68635	0.174	0.056	7.97108e-06	Up regulated
OM / MM	Fibroblast	ZNF385D	5.05756e-13	0.685057	0.15	0.072	1.03108e-08	Up regulated
OM / MM	Plasma cell	EXT1	5.20191e-37	0.684639	0.497	0.331	1.06051e-32	Up regulated
OM / MM	Plasma cell	SLC7A8	2.08866e-32	0.684515	0.204	0.09	4.25815e-28	Up regulated
OM / MM	Granular cell	BARX2	1.25104e-16	0.684044	0.416	0.28	2.5505e-12	Up regulated
OM / MM	Plasma cell	PAIP2B	1.28741e-47	0.68348	0.22	0.08	2.62464e-43	Up regulated
OM / MM	T cell	RAB31	9.11356e-30	0.682843	0.17	0.056	1.85798e-25	Up regulated
OM / MM	Granular cell	PPP3CA	8.07954e-25	0.681813	0.407	0.24	1.64718e-20	Up regulated
OM / MM	Spinous cell	KCNK2	2.00299e-290	0.679033	0.202	0.034	4.0835e-286	Up regulated
OM / MM	Fibroblast	MME	1.52921e-24	0.676764	0.195	0.072	3.1176e-20	Up regulated
OM / MM	Endothelial cell	KIF16B	5.35479e-26	0.676655	0.359	0.159	1.09168e-21	Up regulated
OM / MM	Plasma cell	TUBA4A	9.36653e-37	0.676331	0.151	0.049	1.90955e-32	Up regulated
OM / MM	Granular cell	NAV1	3.59952e-26	0.675252	0.306	0.152	7.33834e-22	Up regulated
OM / MM	Junctional epithelium	PIK3R3	2.93965e-22	0.674241	0.336	0.108	5.99307e-18	Up regulated
OM / MM	Plasma cell	SDC1	6.91466e-36	0.673933	0.34	0.189	1.40969e-31	Up regulated
OM / MM	Fibroblast	EFNA5	3.04585e-29	0.673714	0.715	0.576	6.20958e-25	Up regulated
OM / MM	Granular cell	MX2	5.42684e-15	0.673448	0.222	0.119	1.10637e-10	Up regulated
OM / MM	Basal cell	RNF213	2.82957e-153	0.671497	0.569	0.399	5.76864e-149	Up regulated
OM / MM	Spinous cell	SORCS2	5.02262e-94	0.670458	0.72	0.649	1.02396e-89	Up regulated
OM / MM	Basal cell	AHNAK	1.09386e-94	0.668562	0.508	0.395	2.23006e-90	Up regulated
OM / MM	Granular cell	TYMP	9.89133e-28	0.667757	0.353	0.185	2.01654e-23	Up regulated
OM / MM	Basal cell	IL1RAPL2	1.05497e-104	0.663594	0.42	0.267	2.15077e-100	Up regulated
OM / MM	Fibroblast	MEIS2	1.37153e-26	0.663377	0.445	0.279	2.79614e-22	Up regulated
OM / MM	Granular cell	MAGI3	9.08655e-40	0.66279	0.927	0.891	1.85248e-35	Up regulated
OM / MM	Endothelial cell	PLXDC2	4.55312e-12	0.659334	0.23	0.114	9.28245e-08	Up regulated
OM / MM	Granular cell	ANXA2	1.89279e-24	0.658675	0.462	0.287	3.85884e-20	Up regulated
OM / MM	Plasma cell	BCL2L1	2.06317e-33	0.658524	0.5	0.346	4.20619e-29	Up regulated
OM / MM	Granular cell	CTIF	1.22737e-34	0.658408	0.702	0.559	2.50225e-30	Up regulated
OM / MM	Granular cell	MAD1L1	2.74639e-34	0.658244	0.839	0.759	5.59906e-30	Up regulated
OM / MM	Endothelial cell	CTNNA3	1.0499e-14	0.656801	0.128	0.037	2.14043e-10	Up regulated
OM / MM	Macrophage	PIP5K1A	1.3094e-12	0.656047	0.474	0.298	2.66947e-08	Up regulated
OM / MM	Mitotic cell	GCLM	3.68511e-18	0.655382	0.461	0.31	7.51283e-14	Up regulated
OM / MM	Granular cell	GRID1	2.7556e-14	0.655122	0.226	0.125	5.61785e-10	Up regulated
OM / MM	Granular cell	CLDN1	1.2918e-12	0.653939	0.656	0.6	2.6336e-08	Up regulated
OM / MM	Granular cell	PAX9	9.69467e-42	0.651451	0.511	0.276	1.97645e-37	Up regulated
OM / MM	Basal cell	SLC6A6	8.1669e-128	0.650583	0.515	0.362	1.66499e-123	Up regulated
OM / MM	Mitotic cell	IFI27	5.13236e-34	0.650249	0.123	0.005	1.04633e-29	Up regulated
OM / MM	Plasma cell	HIST2H2AC	9.89002e-35	0.649035	0.359	0.206	2.01628e-30	Up regulated
OM / MM	Granular cell	CD109	2.5858e-08	0.648374	0.222	0.147	0.000527166	Up regulated
OM / MM	Spinous cell	RYR3	2.57761e-09	0.647692	0.425	0.423	5.25497e-05	Up regulated
OM / MM	Granular cell	NKTR	1.73863e-18	0.647215	0.437	0.303	3.54455e-14	Up regulated
OM / MM	Granular cell	NT5E	2.46905e-42	0.64498	0.295	0.1	5.03366e-38	Up regulated
OM / MM	Fibroblast	LRP1B	1.02159e-12	0.643827	0.471	0.364	2.08272e-08	Up regulated
OM / MM	Spinous cell	LAMA3	2.66745e-93	0.643628	0.85	0.831	5.43813e-89	Up regulated
OM / MM	Basal cell	VIPR2	5.73003e-83	0.642722	0.295	0.177	1.16818e-78	Up regulated
OM / MM	Fibroblast	VCAN	6.08563e-30	0.642692	0.834	0.756	1.24068e-25	Up regulated
OM / MM	Plasma cell	SMOC1	1.14788e-17	0.642493	0.264	0.167	2.34018e-13	Up regulated
OM / MM	Granular cell	RMDN3	2.37344e-30	0.642184	0.564	0.382	4.83874e-26	Up regulated
OM / MM	Junctional epithelium	PDZRN4	2.27113e-10	0.640579	0.305	0.154	4.63015e-06	Up regulated
OM / MM	Plasma cell	SEPT9	9.78454e-56	0.640574	0.18	0.048	1.99477e-51	Up regulated
OM / MM	Fibroblast	FBLN1	4.42891e-28	0.640533	0.685	0.551	9.02921e-24	Up regulated
OM / MM	Plasma cell	BTG2	6.15772e-40	0.640388	0.743	0.621	1.25537e-35	Up regulated
OM / MM	T cell	ZFP36L1	3.80854e-18	0.640298	0.233	0.132	7.76447e-14	Up regulated
OM / MM	Plasma cell	SFMBT2	2.50125e-53	0.639878	0.7	0.521	5.0993e-49	Up regulated
OM / MM	T cell	ADTRP	1.22319e-15	0.638616	0.216	0.123	2.49371e-11	Up regulated
OM / MM	Mitotic cell	HERC6	2.67707e-29	0.637109	0.199	0.051	5.45774e-25	Up regulated
OM / MM	Plasma cell	SLC9A1	5.80894e-51	0.636801	0.448	0.249	1.18427e-46	Up regulated
OM / MM	Granular cell	TACC1	1.49341e-36	0.636768	0.65	0.427	3.04461e-32	Up regulated
OM / MM	Plasma cell	EPN2	1.87702e-36	0.636075	0.17	0.062	3.82669e-32	Up regulated
OM / MM	Granular cell	BCAS1	1.20555e-31	0.63576	0.651	0.449	2.45775e-27	Up regulated
OM / MM	Plasma cell	ATF5	5.04103e-22	0.634952	0.267	0.159	1.02772e-17	Up regulated
OM / MM	Basal cell	EPHB1	1.42907e-102	0.634355	0.294	0.16	2.91344e-98	Up regulated
OM / MM	Granular cell	LLGL2	9.15453e-30	0.633103	0.768	0.626	1.86633e-25	Up regulated
OM / MM	Granular cell	HNRNPM	8.29851e-43	0.633027	0.63	0.401	1.69182e-38	Up regulated
OM / MM	Junctional epithelium	SAA4	1.67162e-14	0.632014	0.293	0.122	3.40794e-10	Up regulated
OM / MM	Endothelial cell	SERTAD2	3.91503e-19	0.631424	0.432	0.249	7.98157e-15	Up regulated
OM / MM	Granular cell	PHACTR2	1.2869e-21	0.629911	0.585	0.461	2.6236e-17	Up regulated
OM / MM	Plasma cell	DLGAP1	9.67418e-26	0.628824	0.158	0.068	1.97228e-21	Up regulated
OM / MM	Junctional epithelium	ST5	4.58376e-18	0.626771	0.914	0.774	9.34491e-14	Up regulated
OM / MM	Junctional epithelium	MANBA	1.20219e-21	0.626517	0.643	0.384	2.45089e-17	Up regulated
OM / MM	Granular cell	ACER3	4.79066e-21	0.62578	0.447	0.289	9.76671e-17	Up regulated
OM / MM	Endothelial cell	ZMYM2	4.16514e-27	0.625737	0.674	0.43	8.49147e-23	Up regulated
OM / MM	Plasma cell	UTS2B	8.38886e-36	0.625726	0.16	0.056	1.71024e-31	Up regulated
OM / MM	Spinous cell	BARX2	8.07723e-22	0.625311	0.369	0.326	1.64671e-17	Up regulated
OM / MM	Plasma cell	P4HB	5.83782e-45	0.625123	0.305	0.144	1.19016e-40	Up regulated
OM / MM	Granular cell	HERC6	6.29814e-36	0.624907	0.18	0.038	1.284e-31	Up regulated
OM / MM	Plasma cell	CCDC88C	9.86394e-56	0.62227	0.755	0.603	2.01096e-51	Up regulated
OM / MM	Endothelial cell	ALS2CL	3.10878e-23	0.621684	0.242	0.084	6.33787e-19	Up regulated
OM / MM	Granular cell	WEE1	1.71761e-25	0.621415	0.427	0.25	3.50168e-21	Up regulated
OM / MM	Granular cell	ADGRF4	1.24204e-39	0.621074	0.891	0.798	2.53214e-35	Up regulated
OM / MM	Granular cell	SULT2B1	1.87206e-24	0.620606	0.88	0.827	3.81658e-20	Up regulated
OM / MM	Plasma cell	CDAN1	1.71917e-48	0.620361	0.234	0.088	3.50487e-44	Up regulated
OM / MM	Plasma cell	TECR	3.44199e-58	0.619756	0.194	0.053	7.01718e-54	Up regulated
OM / MM	Plasma cell	UBE2E2	1.02147e-28	0.617753	0.373	0.234	2.08248e-24	Up regulated
OM / MM	Plasma cell	SERTAD2	1.07283e-30	0.614888	0.267	0.142	2.18718e-26	Up regulated
OM / MM	Mitotic cell	LRP8	1.96243e-23	0.614577	0.456	0.277	4.0008e-19	Up regulated
OM / MM	Fibroblast	JAK2	4.16442e-33	0.614218	0.538	0.364	8.49e-29	Up regulated
OM / MM	Granular cell	CD59	1.13884e-28	0.61414	0.637	0.47	2.32175e-24	Up regulated
OM / MM	T cell	SNRNP70	8.26939e-41	0.613399	0.6	0.393	1.68588e-36	Up regulated
OM / MM	Granular cell	FGGY	3.41668e-08	0.613344	0.345	0.259	0.000696558	Up regulated
OM / MM	T cell	DLG2	2.40791e-14	0.613028	0.169	0.088	4.90901e-10	Up regulated
OM / MM	Macrophage	QSOX1	1.35943e-15	0.613012	0.252	0.071	2.77147e-11	Up regulated
OM / MM	Endothelial cell	MPP7	2.02892e-18	0.61109	0.272	0.119	4.13636e-14	Up regulated
OM / MM	Endothelial cell	HECTD1	4.80051e-25	0.610722	0.543	0.315	9.78679e-21	Up regulated
OM / MM	Spinous cell	TNIK	1.32527e-88	0.61067	0.443	0.325	2.70183e-84	Up regulated
OM / MM	Granular cell	ESYT2	9.88501e-28	0.610369	0.779	0.693	2.01526e-23	Up regulated
OM / MM	Granular cell	MAP2K1	7.81392e-27	0.610084	0.39	0.222	1.59302e-22	Up regulated
OM / MM	Spinous cell	ANO1	1.81263e-76	0.60882	0.311	0.21	3.69541e-72	Up regulated
OM / MM	Fibroblast	SERTAD2	5.90428e-30	0.608394	0.352	0.18	1.20371e-25	Up regulated
OM / MM	Plasma cell	SMAD3	3.65738e-46	0.607593	0.298	0.135	7.4563e-42	Up regulated
OM / MM	Fibroblast	ZNF804A	1.48318e-19	0.60689	0.385	0.24	3.02375e-15	Up regulated
OM / MM	Junctional epithelium	SLC7A11	8.07862e-11	0.606311	0.748	0.623	1.64699e-06	Up regulated
OM / MM	Granular cell	TGM3	8.72023e-39	0.606206	0.979	0.935	1.77779e-34	Up regulated
OM / MM	Granular cell	RNF115	6.87414e-25	0.604654	0.441	0.267	1.40143e-20	Up regulated
OM / MM	Granular cell	ABLIM3	5.97957e-34	0.604101	0.956	0.891	1.21906e-29	Up regulated
OM / MM	T cell	CUX1	3.90101e-09	0.603844	0.171	0.11	7.95299e-05	Up regulated
OM / MM	Mitotic cell	OSBPL6	1.12929e-24	0.603595	0.629	0.451	2.30227e-20	Up regulated
OM / MM	Granular cell	PLEKHA7	5.66459e-30	0.603152	0.627	0.433	1.15484e-25	Up regulated
OM / MM	T cell	PIP5K1A	2.29885e-18	0.602953	0.232	0.13	4.68666e-14	Up regulated
OM / MM	Basal cell	PHACTR1	6.80822e-86	0.602296	0.382	0.253	1.38799e-81	Up regulated
OM / MM	Granular cell	ACSL3	3.15525e-15	0.601031	0.473	0.341	6.43262e-11	Up regulated
OM / MM	Mitotic cell	PHACTR1	2.7204e-17	0.60084	0.509	0.358	5.54608e-13	Up regulated
OM / MM	Endothelial cell	STON2	7.62636e-10	0.600048	0.197	0.102	1.55479e-05	Up regulated
OM / MM	Granular cell	TMPRSS11E	2.02687e-22	0.599853	0.899	0.82	4.13217e-18	Up regulated
OM / MM	Granular cell	EMP1	7.05673e-33	0.599804	0.9	0.825	1.43866e-28	Up regulated
OM / MM	Plasma cell	HMCES	2.11771e-54	0.599732	0.265	0.099	4.31737e-50	Up regulated
OM / MM	Granular cell	PRKCI	8.81953e-41	0.599391	0.742	0.551	1.79804e-36	Up regulated
OM / MM	Fibroblast	PCDH9	2.18153e-17	0.595389	0.14	0.052	4.44748e-13	Up regulated
OM / MM	Junctional epithelium	ZDHHC2	1.70936e-14	0.594566	0.535	0.34	3.48487e-10	Up regulated
OM / MM	Granular cell	HSPB8	1.93697e-24	0.593644	0.54	0.37	3.9489e-20	Up regulated
OM / MM	Plasma cell	TMEM117	5.3779e-30	0.593427	0.521	0.393	1.09639e-25	Up regulated
OM / MM	Plasma cell	CD81	2.3417e-59	0.593405	0.202	0.056	4.77403e-55	Up regulated
OM / MM	Granular cell	SRGAP1	4.09769e-15	0.593128	0.498	0.39	8.35396e-11	Up regulated
OM / MM	Basal cell	NTM	1.54671e-58	0.592564	0.373	0.263	3.15328e-54	Up regulated
OM / MM	Granular cell	OSBPL9	3.37773e-13	0.592562	0.654	0.594	6.88618e-09	Up regulated
OM / MM	Granular cell	PALLD	1.26324e-23	0.592325	0.538	0.352	2.57536e-19	Up regulated
OM / MM	Basal cell	LTBP1	2.21867e-79	0.591431	0.545	0.423	4.52319e-75	Up regulated
OM / MM	Basal cell	IL4R	6.62175e-123	0.591221	0.388	0.234	1.34998e-118	Up regulated
OM / MM	Junctional epithelium	SRPX	2.5838e-14	0.591085	0.249	0.09	5.26759e-10	Up regulated
OM / MM	Plasma cell	PSAP	9.37895e-34	0.590695	0.219	0.1	1.91209e-29	Up regulated
OM / MM	Endothelial cell	GCLC	1.44285e-23	0.590218	0.339	0.148	2.94153e-19	Up regulated
OM / MM	Granular cell	DUOX1	2.46666e-20	0.589138	0.807	0.738	5.02879e-16	Up regulated
OM / MM	Plasma cell	EEF1B2	1.51111e-55	0.588724	0.202	0.06	3.0807e-51	Up regulated
OM / MM	Granular cell	SNX29	1.21608e-29	0.588171	0.88	0.835	2.47923e-25	Up regulated
OM / MM	Endothelial cell	VAV3	1.05614e-14	0.587651	0.401	0.24	2.15316e-10	Up regulated
OM / MM	Mitotic cell	AHNAK	3.03809e-13	0.587584	0.632	0.542	6.19376e-09	Up regulated
OM / MM	Plasma cell	PECAM1	1.71406e-40	0.58739	0.499	0.316	3.49445e-36	Up regulated
OM / MM	Granular cell	BAIAP2	1.47559e-15	0.587074	0.561	0.431	3.00829e-11	Up regulated
OM / MM	Spinous cell	MAL	4.26828e-68	0.585179	0.246	0.148	8.70174e-64	Up regulated
OM / MM	T cell	CADM1	7.686e-15	0.582834	0.134	0.061	1.56694e-10	Up regulated
OM / MM	Basal cell	BTBD11	4.68024e-59	0.582419	0.63	0.555	9.5416e-55	Up regulated
OM / MM	Endothelial cell	WDFY2	5.11269e-16	0.581825	0.428	0.262	1.04232e-11	Up regulated
OM / MM	Granular cell	SMARCA4	1.39615e-33	0.580863	0.826	0.71	2.84634e-29	Up regulated
OM / MM	Spinous cell	DDX58	3.3609e-86	0.580238	0.535	0.423	6.85186e-82	Up regulated
OM / MM	Granular cell	GLS	4.59047e-18	0.579603	0.408	0.274	9.35859e-14	Up regulated
OM / MM	Mitotic cell	DDX60	8.51991e-23	0.579382	0.187	0.059	1.73695e-18	Up regulated
OM / MM	Granular cell	SLC45A4	2.347e-24	0.57925	0.411	0.254	4.78482e-20	Up regulated
OM / MM	Granular cell	CGNL1	1.77503e-19	0.579091	0.779	0.677	3.61875e-15	Up regulated
OM / MM	Granular cell	ZMIZ1	2.27862e-30	0.577922	0.876	0.816	4.64542e-26	Up regulated
OM / MM	Endothelial cell	RGS12	2.38576e-20	0.576909	0.417	0.222	4.86384e-16	Up regulated
OM / MM	Endothelial cell	STK24	1.67861e-21	0.576886	0.427	0.23	3.42219e-17	Up regulated
OM / MM	Spinous cell	IFI44	1.07703e-133	0.576491	0.219	0.097	2.19575e-129	Up regulated
OM / MM	Plasma cell	CELSR1	6.12903e-52	0.575906	0.152	0.036	1.24953e-47	Up regulated
OM / MM	Granular cell	RAB27B	1.35282e-33	0.575593	0.825	0.717	2.75799e-29	Up regulated
OM / MM	Endothelial cell	MSI2	1.26799e-16	0.575115	0.435	0.262	2.58505e-12	Up regulated
OM / MM	Granular cell	ARNTL2	7.968e-16	0.574404	0.441	0.32	1.62444e-11	Up regulated
OM / MM	Granular cell	RNF169	1.00635e-14	0.574132	0.579	0.506	2.05165e-10	Up regulated
OM / MM	Fibroblast	CCND2	2.85705e-33	0.573756	0.264	0.103	5.82466e-29	Up regulated
OM / MM	Spinous cell	BTBD11	3.64113e-155	0.572446	0.87	0.822	7.42316e-151	Up regulated
OM / MM	Plasma cell	SH3RF1	3.18281e-31	0.57144	0.544	0.396	6.48879e-27	Up regulated
OM / MM	Spinous cell	MAP3K14	1.55273e-105	0.571245	0.444	0.315	3.16556e-101	Up regulated
OM / MM	Plasma cell	L3MBTL4	6.56122e-24	0.571003	0.1	0.033	1.33764e-19	Up regulated
OM / MM	Macrophage	HECTD1	7.32031e-10	0.570913	0.567	0.433	1.49239e-05	Up regulated
OM / MM	Spinous cell	DUOX1	1.19185e-93	0.570794	0.586	0.481	2.42981e-89	Up regulated
OM / MM	Granular cell	IQGAP1	8.73408e-12	0.570442	0.469	0.371	1.78062e-07	Up regulated
OM / MM	T cell	DTHD1	3.77956e-20	0.570397	0.139	0.052	7.70538e-16	Up regulated
OM / MM	Plasma cell	MAPKBP1	5.43331e-36	0.570362	0.189	0.075	1.10769e-31	Up regulated
OM / MM	Granular cell	EIF2AK2	7.4305e-27	0.56921	0.352	0.186	1.51486e-22	Up regulated
OM / MM	Granular cell	FAM83D	4.78224e-16	0.568004	0.213	0.103	9.74956e-12	Up regulated
OM / MM	Plasma cell	FCHSD2	1.458e-41	0.56783	0.556	0.371	2.97242e-37	Up regulated
OM / MM	Fibroblast	PPL	2.52341e-26	0.567565	0.359	0.198	5.14448e-22	Up regulated
OM / MM	Pericyte	SLMAP	1.77777e-06	0.567124	0.537	0.332	0.0362434	Up regulated
OM / MM	Spinous cell	DDX60	4.12933e-204	0.565995	0.157	0.031	8.41847e-200	Up regulated
OM / MM	Granular cell	SPTAN1	6.05944e-27	0.565846	0.815	0.677	1.23534e-22	Up regulated
OM / MM	Granular cell	SMG6	1.17039e-27	0.565607	0.862	0.811	2.38607e-23	Up regulated
OM / MM	Fibroblast	TENM4	5.07666e-17	0.565428	0.541	0.428	1.03498e-12	Up regulated
OM / MM	Granular cell	LAMA3	2.57043e-10	0.565265	0.191	0.111	5.24033e-06	Up regulated
OM / MM	T cell	CCSER1	9.13101e-13	0.56493	0.166	0.091	1.86154e-08	Up regulated
OM / MM	T cell	MTA3	3.18113e-16	0.564234	0.182	0.095	6.48537e-12	Up regulated
OM / MM	Plasma cell	TAGAP	3.47537e-16	0.563311	0.371	0.275	7.08523e-12	Up regulated
OM / MM	Spinous cell	PTPRT	3.82836e-65	0.563079	0.467	0.364	7.80487e-61	Up regulated
OM / MM	Granular cell	TBC1D8	6.44879e-10	0.563015	0.43	0.338	1.31472e-05	Up regulated
OM / MM	Mitotic cell	UGT1A9	1.82316e-14	0.562991	0.7	0.608	3.71688e-10	Up regulated
OM / MM	Spinous cell	TYMP	4.70812e-110	0.562187	0.35	0.219	9.59845e-106	Up regulated
OM / MM	Endothelial cell	TBC1D32	8.36716e-17	0.561305	0.185	0.066	1.70581e-12	Up regulated
OM / MM	Granular cell	ALDH2	1.31436e-11	0.561267	0.25	0.159	2.67959e-07	Up regulated
OM / MM	T cell	OXCT1	9.32446e-14	0.560297	0.289	0.195	1.90098e-09	Up regulated
OM / MM	Granular cell	CTNND1	4.98873e-31	0.559988	0.899	0.806	1.01705e-26	Up regulated
OM / MM	Fibroblast	CTNNA3	1.96105e-20	0.559942	0.113	0.029	3.998e-16	Up regulated
OM / MM	Plasma cell	MAML2	1.18532e-29	0.559824	0.565	0.425	2.4165e-25	Up regulated
OM / MM	Granular cell	RELL1	1.35042e-32	0.559374	0.338	0.156	2.7531e-28	Up regulated
OM / MM	Mitotic cell	ST5	2.02379e-16	0.558272	0.549	0.415	4.12591e-12	Up regulated
OM / MM	Granular cell	CDH4	9.49402e-09	0.557428	0.27	0.19	0.000193555	Up regulated
OM / MM	Granular cell	NLRC5	5.43916e-24	0.556275	0.35	0.192	1.10888e-19	Up regulated
OM / MM	Endothelial cell	ARHGAP5	6.03402e-14	0.554979	0.288	0.155	1.23015e-09	Up regulated
OM / MM	Granular cell	HTT	6.42556e-28	0.554352	0.72	0.574	1.30998e-23	Up regulated
OM / MM	Basal cell	STAT1	9.52694e-104	0.554151	0.298	0.164	1.94226e-99	Up regulated
OM / MM	Plasma cell	RPS8	1.71789e-28	0.553794	0.107	0.032	3.50226e-24	Up regulated
OM / MM	Basal cell	MANBA	1.61832e-144	0.553329	0.492	0.308	3.29928e-140	Up regulated
OM / MM	Granular cell	APBA1	2.77988e-25	0.552619	0.47	0.299	5.66734e-21	Up regulated
OM / MM	Basal cell	CTBP2	7.77043e-100	0.551775	0.619	0.494	1.58416e-95	Up regulated
OM / MM	Granular cell	TBL1X	1.65419e-17	0.551332	0.768	0.689	3.37239e-13	Up regulated
OM / MM	Granular cell	B4GALT5	2.88177e-18	0.55052	0.513	0.378	5.87507e-14	Up regulated
OM / MM	Plasma cell	CSGALNACT1	3.07488e-21	0.549566	0.22	0.122	6.26877e-17	Up regulated
OM / MM	Pericyte	TPM4	5.73381e-07	0.549489	0.576	0.375	0.0116895	Up regulated
OM / MM	Basal cell	LDB2	1.22896e-90	0.549401	0.526	0.385	2.50548e-86	Up regulated
OM / MM	Basal cell	PDZRN3	1.49295e-32	0.5487	0.403	0.338	3.04368e-28	Up regulated
OM / MM	Basal cell	MAN1C1	3.35985e-92	0.548264	0.232	0.116	6.84972e-88	Up regulated
OM / MM	Granular cell	MALL	2.28836e-20	0.547304	0.597	0.447	4.66527e-16	Up regulated
OM / MM	Granular cell	LRRFIP1	9.39564e-23	0.547192	0.639	0.481	1.91549e-18	Up regulated
OM / MM	Plasma cell	RBM47	2.39914e-18	0.546425	0.371	0.27	4.89112e-14	Up regulated
OM / MM	Granular cell	RND3	1.12005e-18	0.545898	0.692	0.576	2.28344e-14	Up regulated
OM / MM	Endothelial cell	LPCAT2	4.15138e-08	0.545224	0.49	0.382	0.000846342	Up regulated
OM / MM	Macrophage	ENO1	3.85998e-10	0.545175	0.226	0.092	7.86934e-06	Up regulated
OM / MM	Plasma cell	FAM198A	1.05697e-22	0.545173	0.439	0.308	2.15485e-18	Up regulated
OM / MM	Mitotic cell	MEIS2	4.40378e-14	0.545165	0.494	0.359	8.978e-10	Up regulated
OM / MM	Fibroblast	TOX	1.35467e-09	0.5448	0.4	0.313	2.76176e-05	Up regulated
OM / MM	Mitotic cell	KITLG	1.99387e-13	0.544002	0.293	0.175	4.06491e-09	Up regulated
OM / MM	Endothelial cell	GSK3B	1.27204e-22	0.544001	0.725	0.511	2.59331e-18	Up regulated
OM / MM	Junctional epithelium	CAPN14	7.77349e-11	0.543777	0.258	0.113	1.58478e-06	Up regulated
OM / MM	Endothelial cell	CD9	1.01032e-22	0.542444	0.485	0.258	2.05973e-18	Up regulated
OM / MM	Spinous cell	MANBA	7.80325e-169	0.542019	0.47	0.289	1.59085e-164	Up regulated
OM / MM	Basal cell	SLC35F3	9.59895e-14	0.541792	0.577	0.551	1.95694e-09	Up regulated
OM / MM	Granular cell	GRK5	1.6687e-14	0.541778	0.473	0.36	3.40198e-10	Up regulated
OM / MM	Mitotic cell	ADH1B	1.7123e-12	0.541444	0.899	0.878	3.49086e-08	Up regulated
OM / MM	T cell	PARK2	3.32646e-08	0.541245	0.169	0.112	0.000678165	Up regulated
OM / MM	Mitotic cell	MANBA	7.01489e-31	0.541215	0.49	0.273	1.43013e-26	Up regulated
OM / MM	Plasma cell	BTN3A2	5.54322e-41	0.541131	0.725	0.559	1.1301e-36	Up regulated
OM / MM	Plasma cell	MAPKAPK2	2.52766e-12	0.541	0.36	0.276	5.15314e-08	Up regulated
OM / MM	Plasma cell	FUT8	1.15023e-49	0.540825	0.83	0.703	2.34498e-45	Up regulated
OM / MM	Spinous cell	ZDHHC2	1.7263e-196	0.540492	0.332	0.151	3.51942e-192	Up regulated
OM / MM	Granular cell	RBFOX2	1.12859e-14	0.540148	0.591	0.505	2.30085e-10	Up regulated
OM / MM	Granular cell	SPAG16	7.74571e-13	0.539766	0.444	0.334	1.57912e-08	Up regulated
OM / MM	Basal cell	KITLG	1.53516e-101	0.539691	0.209	0.092	3.12974e-97	Up regulated
OM / MM	Granular cell	PGD	1.07805e-21	0.539644	0.537	0.387	2.19781e-17	Up regulated
OM / MM	T cell	YPEL.3	7.66291e-27	0.539578	0.163	0.055	1.56224e-22	Up regulated
OM / MM	Plasma cell	SLC25A12	1.30121e-28	0.538885	0.177	0.078	2.65277e-24	Up regulated
OM / MM	Mitotic cell	ROR2	1.98293e-13	0.537401	0.304	0.182	4.04259e-09	Up regulated
OM / MM	Granular cell	IKZF2	6.19035e-11	0.537067	0.74	0.705	1.26203e-06	Up regulated
OM / MM	Basal cell	ROR2	1.32331e-84	0.536537	0.299	0.175	2.69784e-80	Up regulated
OM / MM	Plasma cell	SEPT11	3.37918e-33	0.535987	0.28	0.144	6.88913e-29	Up regulated
OM / MM	Basal cell	IL15RA	3.70538e-114	0.535457	0.294	0.153	7.55417e-110	Up regulated
OM / MM	Junctional epithelium	FGD6	3.36603e-16	0.534997	0.865	0.741	6.86232e-12	Up regulated
OM / MM	Fibroblast	ERC2	8.63899e-13	0.534348	0.468	0.366	1.76123e-08	Up regulated
OM / MM	Endothelial cell	SMURF1	2.9098e-15	0.533755	0.419	0.253	5.93221e-11	Up regulated
OM / MM	Endothelial cell	DOCK5	5.75956e-08	0.532948	0.218	0.127	0.0011742	Up regulated
OM / MM	Granular cell	SH2D4A	7.0909e-47	0.532864	0.634	0.401	1.44562e-42	Up regulated
OM / MM	Junctional epithelium	ABCC5	1.72419e-11	0.532665	0.908	0.839	3.5151e-07	Up regulated
OM / MM	Plasma cell	TAF15	4.66983e-25	0.531267	0.373	0.243	9.52039e-21	Up regulated
OM / MM	T cell	DNMBP	5.03973e-21	0.531265	0.161	0.066	1.02745e-16	Up regulated
OM / MM	Basal cell	SMC6	1.23027e-63	0.531195	0.701	0.625	2.50816e-59	Up regulated
OM / MM	Granular cell	FAM49B	1.12215e-34	0.530255	0.684	0.474	2.28773e-30	Up regulated
OM / MM	Granular cell	PITX1	3.7192e-26	0.529361	0.77	0.647	7.58233e-22	Up regulated
OM / MM	Plasma cell	CDC42BPB	1.22966e-27	0.528927	0.367	0.233	2.50691e-23	Up regulated
OM / MM	Plasma cell	CMIP	5.33149e-27	0.527161	0.447	0.308	1.08693e-22	Up regulated
OM / MM	Granular cell	CELSR1	1.44934e-14	0.52602	0.331	0.216	2.95478e-10	Up regulated
OM / MM	Spinous cell	RNLS	1.03168e-56	0.525763	0.59	0.528	2.1033e-52	Up regulated
OM / MM	Granular cell	NBEAL2	1.88399e-21	0.525681	0.534	0.382	3.84089e-17	Up regulated
OM / MM	Fibroblast	EDNRA	9.01568e-26	0.524861	0.595	0.429	1.83803e-21	Up regulated
OM / MM	Endothelial cell	SPIRE1	2.57487e-12	0.524717	0.239	0.123	5.2494e-08	Up regulated
OM / MM	Plasma cell	ARHGEF3	7.97004e-33	0.5247	0.152	0.053	1.62485e-28	Up regulated
OM / MM	Granular cell	PITX2	1.31464e-17	0.524574	0.496	0.35	2.68015e-13	Up regulated
OM / MM	Fibroblast	ASAP3	3.96162e-24	0.524063	0.391	0.234	8.07656e-20	Up regulated
OM / MM	Endothelial cell	GLCCI1	1.91972e-08	0.523954	0.127	0.057	0.000391374	Up regulated
OM / MM	Endothelial cell	PARD3	3.248e-17	0.523829	0.341	0.174	6.6217e-13	Up regulated
OM / MM	Endothelial cell	TMEM132C	2.81215e-16	0.523761	0.122	0.029	5.73313e-12	Up regulated
OM / MM	Plasma cell	EBAG9	2.64043e-26	0.523017	0.335	0.205	5.38304e-22	Up regulated
OM / MM	T cell	PPIA	7.39738e-25	0.522709	0.32	0.18	1.5081e-20	Up regulated
OM / MM	Basal cell	DDX60	2.06697e-106	0.522375	0.14	0.044	4.21394e-102	Up regulated
OM / MM	Granular cell	CDKN2B	3.73889e-20	0.522121	0.616	0.502	7.62248e-16	Up regulated
OM / MM	Granular cell	ZC3HAV1	1.44837e-32	0.521917	0.268	0.102	2.95279e-28	Up regulated
OM / MM	Plasma cell	NEDD9	5.43775e-35	0.519678	0.67	0.51	1.10859e-30	Up regulated
OM / MM	Spinous cell	ARHGEF10	4.58411e-103	0.519007	0.347	0.216	9.34563e-99	Up regulated
OM / MM	Granular cell	PPL	4.55516e-42	0.518987	0.996	0.974	9.28661e-38	Up regulated
OM / MM	Plasma cell	CD74	1.35835e-21	0.518478	0.144	0.064	2.76926e-17	Up regulated
OM / MM	Granular cell	SUN1	1.33012e-32	0.518366	0.411	0.22	2.71171e-28	Up regulated
OM / MM	Spinous cell	MAD1L1	3.38171e-110	0.517974	0.597	0.481	6.89429e-106	Up regulated
OM / MM	Junctional epithelium	ARHGEF10	8.88348e-10	0.517786	0.49	0.325	1.81108e-05	Up regulated
OM / MM	Plasma cell	ASAP1	1.7231e-36	0.517392	0.614	0.448	3.51289e-32	Up regulated
OM / MM	Plasma cell	MYO1D	6.62099e-16	0.51717	0.305	0.208	1.34982e-11	Up regulated
OM / MM	Granular cell	NCK2	1.59842e-30	0.517166	0.838	0.737	3.25871e-26	Up regulated
OM / MM	Mitotic cell	LDB2	1.56892e-15	0.517059	0.451	0.305	3.19857e-11	Up regulated
OM / MM	Endothelial cell	TMEM117	5.4768e-14	0.516881	0.49	0.318	1.11656e-09	Up regulated
OM / MM	Endothelial cell	MDGA2	8.99104e-10	0.51544	0.118	0.045	1.833e-05	Up regulated
OM / MM	Macrophage	FAS	5.89672e-09	0.514892	0.189	0.073	0.000120216	Up regulated
OM / MM	Granular cell	ENPP3	9.92739e-11	0.514395	0.305	0.194	2.0239e-06	Up regulated
OM / MM	Junctional epithelium	COL24A1	1.37286e-08	0.514012	0.305	0.173	0.000279884	Up regulated
OM / MM	Granular cell	RFFL	1.58223e-21	0.513641	0.472	0.321	3.22569e-17	Up regulated
OM / MM	Basal cell	CACNB4	2.3165e-71	0.513275	0.363	0.244	4.72265e-67	Up regulated
OM / MM	Endothelial cell	ACTR3	5.83978e-19	0.513004	0.44	0.253	1.19056e-14	Up regulated
OM / MM	Endothelial cell	STRN	2.93517e-15	0.512982	0.396	0.235	5.98392e-11	Up regulated
OM / MM	Basal cell	LIMCH1	1.93941e-92	0.51289	0.351	0.21	3.95388e-88	Up regulated
OM / MM	Endothelial cell	CCDC6	8.1437e-17	0.51268	0.364	0.197	1.66026e-12	Up regulated
OM / MM	Basal cell	CYP7B1	2.0751e-39	0.511434	0.674	0.643	4.23051e-35	Up regulated
OM / MM	Plasma cell	CYFIP2	1.136e-40	0.511328	0.501	0.314	2.31596e-36	Up regulated
OM / MM	Mitotic cell	HLF	1.08382e-13	0.510742	0.633	0.503	2.20958e-09	Up regulated
OM / MM	Spinous cell	ZMIZ1	4.15278e-83	0.510482	0.61	0.519	8.46628e-79	Up regulated
OM / MM	Mitotic cell	TBC1D14	3.336e-16	0.509729	0.647	0.549	6.8011e-12	Up regulated
OM / MM	Granular cell	ARID4A	5.51312e-26	0.509704	0.74	0.626	1.12396e-21	Up regulated
OM / MM	Spinous cell	GCLM	7.69964e-121	0.508991	0.293	0.156	1.56973e-116	Up regulated
OM / MM	Fibroblast	C7	3.12387e-08	0.508906	0.142	0.081	0.000636863	Up regulated
OM / MM	Granular cell	SNAPC3	1.09099e-18	0.508737	0.473	0.343	2.2242e-14	Up regulated
OM / MM	Granular cell	PCSK5	8.26679e-12	0.508369	0.212	0.121	1.68535e-07	Up regulated
OM / MM	Spinous cell	RHCG	3.04451e-37	0.508111	0.573	0.502	6.20684e-33	Up regulated
OM / MM	Granular cell	ME1	1.92319e-23	0.508098	0.892	0.772	3.9208e-19	Up regulated
OM / MM	Pericyte	GTF2IRD1	6.60291e-07	0.50807	0.188	0.062	0.0134614	Up regulated
OM / MM	Spinous cell	PGD	6.21256e-109	0.507885	0.735	0.652	1.26656e-104	Up regulated
OM / MM	T cell	JARID2	8.04966e-21	0.507383	0.423	0.289	1.64109e-16	Up regulated
OM / MM	Endothelial cell	SH3PXD2A	2.77229e-11	0.506642	0.186	0.088	5.65187e-07	Up regulated
OM / MM	Basal cell	CSRP2	4.40891e-75	0.505661	0.461	0.336	8.98845e-71	Up regulated
OM / MM	Fibroblast	RAC1	1.54279e-28	0.505477	0.243	0.1	3.14529e-24	Up regulated
OM / MM	Fibroblast	MMP16	1.05248e-10	0.504696	0.526	0.438	2.14569e-06	Up regulated
OM / MM	Endothelial cell	ZBTB7C	9.00839e-13	0.504551	0.422	0.272	1.83654e-08	Up regulated
OM / MM	Granular cell	SRMS	1.5628e-51	0.504524	0.279	0.066	3.18608e-47	Up regulated
OM / MM	T cell	RAB5A	3.9456e-22	0.50371	0.316	0.183	8.04389e-18	Up regulated
OM / MM	Granular cell	ATF7IP2	1.37328e-18	0.503531	0.44	0.297	2.79971e-14	Up regulated
OM / MM	T cell	SQSTM1	6.74425e-22	0.503184	0.212	0.102	1.37495e-17	Up regulated
OM / MM	T cell	OXR1	2.12063e-07	0.502717	0.28	0.224	0.00432332	Up regulated
OM / MM	Endothelial cell	HSP90AA1	1.21749e-14	0.501914	0.341	0.193	2.48209e-10	Up regulated
OM / MM	Spinous cell	KLHL29	1.19738e-61	0.501708	0.324	0.229	2.44109e-57	Up regulated
OM / MM	Granular cell	DOPEY2	1.24881e-17	0.501532	0.747	0.664	2.54594e-13	Up regulated
OM / MM	Junctional epithelium	NXN	6.00915e-10	0.501425	0.807	0.711	1.22509e-05	Up regulated
OM / MM	Granular cell	SECISBP2L	1.42259e-25	0.5014	0.776	0.676	2.90024e-21	Up regulated
OM / MM	Mitotic cell	VIPR2	4.66982e-13	0.500507	0.267	0.154	9.52036e-09	Up regulated
OM / MM	Granular cell	GALNT12	1.49274e-23	0.500224	0.512	0.34	3.04325e-19	Up regulated
OM / MM	T cell	DST	1.70894e-12	0.500164	0.159	0.085	3.48401e-08	Up regulated
OM / MM	Plasma cell	ZNF736	2.26085e-30	0.499396	0.245	0.123	4.6092e-26	Up regulated
OM / MM	Plasma cell	TSPAN5	1.53503e-33	0.499037	0.536	0.363	3.12947e-29	Up regulated
OM / MM	Mitotic cell	SLC6A6	5.43883e-17	0.499014	0.553	0.426	1.10881e-12	Up regulated
OM / MM	Endothelial cell	ITSN2	5.61668e-11	0.49895	0.581	0.453	1.14507e-06	Up regulated
OM / MM	Fibroblast	C1QTNF7	1.1522e-14	0.498857	0.431	0.313	2.34899e-10	Up regulated
OM / MM	Granular cell	OSBPL3	1.38466e-20	0.498854	0.728	0.63	2.8229e-16	Up regulated
OM / MM	Plasma cell	SETD7	2.40279e-25	0.498089	0.199	0.1	4.89856e-21	Up regulated
OM / MM	Endothelial cell	NT5C2	2.46156e-12	0.497563	0.309	0.178	5.01839e-08	Up regulated
OM / MM	Fibroblast	LMNA	1.26377e-22	0.496577	0.419	0.267	2.57645e-18	Up regulated
OM / MM	Mitotic cell	CTBP2	4.86385e-14	0.496337	0.79	0.722	9.91594e-10	Up regulated
OM / MM	Pericyte	RRBP1	4.46845e-07	0.495936	0.361	0.173	0.00910983	Up regulated
OM / MM	Plasma cell	SUFU	1.33159e-21	0.494918	0.203	0.108	2.71472e-17	Up regulated
OM / MM	Endothelial cell	MCTP2	2.17925e-12	0.494846	0.357	0.217	4.44283e-08	Up regulated
OM / MM	T cell	HECTD1	4.93052e-15	0.494494	0.384	0.28	1.00518e-10	Up regulated
OM / MM	Plasma cell	GTF2I	5.83991e-16	0.493392	0.365	0.27	1.19058e-11	Up regulated
OM / MM	Fibroblast	RALGAPA2	3.75521e-13	0.492267	0.49	0.385	7.65575e-09	Up regulated
OM / MM	Fibroblast	KCNMA1	1.49384e-16	0.491742	0.17	0.076	3.04549e-12	Up regulated
OM / MM	Mitotic cell	ANO1	8.22605e-09	0.491567	0.347	0.259	0.000167705	Up regulated
OM / MM	Plasma cell	NET1	1.08506e-42	0.491559	0.165	0.05	2.21211e-38	Up regulated
OM / MM	Fibroblast	IGF1	3.57122e-09	0.491263	0.404	0.318	7.28065e-05	Up regulated
OM / MM	T cell	ITPR2	1.52887e-25	0.490872	0.674	0.559	3.11691e-21	Up regulated
OM / MM	Spinous cell	HERC6	6.50842e-140	0.490591	0.157	0.049	1.32687e-135	Up regulated
OM / MM	Plasma cell	HECTD1	1.24738e-21	0.490522	0.499	0.385	2.54303e-17	Up regulated
OM / MM	T cell	DYNC1I2	3.97082e-16	0.490275	0.178	0.092	8.0953e-12	Up regulated
OM / MM	Granular cell	HMOX2	5.08206e-23	0.490062	0.455	0.303	1.03608e-18	Up regulated
OM / MM	Spinous cell	ANXA1	1.2762e-89	0.489399	0.454	0.314	2.60179e-85	Up regulated
OM / MM	Endothelial cell	PUM2	1.23893e-14	0.489385	0.594	0.422	2.52581e-10	Up regulated
OM / MM	Mitotic cell	CSRP2	4.02225e-16	0.489129	0.475	0.332	8.20016e-12	Up regulated
OM / MM	Granular cell	RIPK4	1.76004e-19	0.489038	0.754	0.662	3.5882e-15	Up regulated
OM / MM	Endothelial cell	CFH	9.14946e-21	0.488759	0.385	0.191	1.8653e-16	Up regulated
OM / MM	Spinous cell	ABCA4	1.02634e-162	0.488404	0.235	0.091	2.09239e-158	Up regulated
OM / MM	Endothelial cell	KIAA1211L	3.13674e-13	0.487322	0.155	0.058	6.39486e-09	Up regulated
OM / MM	Plasma cell	TFCP2	6.17642e-22	0.487007	0.205	0.111	1.25919e-17	Up regulated
OM / MM	Junctional epithelium	HSPG2	6.29425e-11	0.48694	0.385	0.226	1.28321e-06	Up regulated
OM / MM	Granular cell	SUFU	6.35593e-17	0.486867	0.634	0.513	1.29578e-12	Up regulated
OM / MM	T cell	HM13	1.74899e-22	0.486743	0.244	0.124	3.56568e-18	Up regulated
OM / MM	Basal cell	NLRC5	1.95712e-98	0.486696	0.34	0.2	3.98998e-94	Up regulated
OM / MM	Plasma cell	PLCG2	1.62535e-45	0.486272	0.868	0.77	3.31361e-41	Up regulated
OM / MM	Granular cell	BAIAP2L1	6.30293e-21	0.48623	0.758	0.634	1.28498e-16	Up regulated
OM / MM	Granular cell	MB21D2	5.98302e-18	0.486128	0.402	0.271	1.21976e-13	Up regulated
OM / MM	Endothelial cell	BMP2K	4.07399e-13	0.485999	0.569	0.406	8.30565e-09	Up regulated
OM / MM	Plasma cell	KIF16B	1.23423e-18	0.484281	0.334	0.231	2.51622e-14	Up regulated
OM / MM	Junctional epithelium	SYNE2	6.46514e-10	0.484232	0.85	0.776	1.31805e-05	Up regulated
OM / MM	Pericyte	STK24	3.93681e-07	0.484043	0.455	0.25	0.00802597	Up regulated
OM / MM	Granular cell	VOPP1	2.11675e-21	0.483996	0.631	0.495	4.31542e-17	Up regulated
OM / MM	Plasma cell	ZNF827	1.7661e-29	0.483787	0.484	0.332	3.60054e-25	Up regulated
OM / MM	Basal cell	ARNTL2	1.62065e-79	0.483646	0.411	0.283	3.30402e-75	Up regulated
OM / MM	Granular cell	FRMD4B	7.255e-16	0.483356	0.802	0.757	1.47908e-11	Up regulated
OM / MM	Granular cell	PARP12	8.6316e-26	0.483348	0.318	0.159	1.75972e-21	Up regulated
OM / MM	T cell	ANKRD28	3.13991e-28	0.482833	0.415	0.243	6.40133e-24	Up regulated
OM / MM	Plasma cell	HSH2D	7.51094e-33	0.482751	0.523	0.36	1.53126e-28	Up regulated
OM / MM	T cell	RCC2	3.02156e-23	0.482489	0.129	0.041	6.16004e-19	Up regulated
OM / MM	T cell	CAMSAP1	1.35324e-22	0.482418	0.12	0.037	2.75884e-18	Up regulated
OM / MM	Fibroblast	STK32B	7.70432e-15	0.48182	0.523	0.409	1.57068e-10	Up regulated
OM / MM	Plasma cell	TXNIP	1.5332e-17	0.481408	0.543	0.434	3.12573e-13	Up regulated
OM / MM	Endothelial cell	PRKCA	7.58751e-12	0.481046	0.412	0.27	1.54687e-07	Up regulated
OM / MM	Endothelial cell	TMCC1	7.05113e-10	0.480746	0.578	0.462	1.43751e-05	Up regulated
OM / MM	Plasma cell	TMEM164	5.56473e-14	0.480405	0.361	0.26	1.13448e-09	Up regulated
OM / MM	Endothelial cell	TET3	1.33813e-12	0.479899	0.278	0.152	2.72804e-08	Up regulated
OM / MM	Junctional epithelium	TSPAN9	2.6532e-09	0.479506	0.415	0.276	5.40907e-05	Up regulated
OM / MM	Granular cell	GALNT14	9.75196e-25	0.479501	0.207	0.075	1.98813e-20	Up regulated
OM / MM	Plasma cell	GADD45B	4.3558e-18	0.479379	0.152	0.077	8.88017e-14	Up regulated
OM / MM	Junctional epithelium	HEG1	2.95772e-09	0.479302	0.492	0.342	6.0299e-05	Up regulated
OM / MM	Granular cell	CD55	5.62215e-14	0.479291	0.419	0.299	1.14619e-09	Up regulated
OM / MM	Fibroblast	ZFHX4	2.41091e-15	0.478964	0.508	0.394	4.91513e-11	Up regulated
OM / MM	Plasma cell	TBC1D9	3.63253e-44	0.478937	0.965	0.915	7.40565e-40	Up regulated
OM / MM	Mitotic cell	PGD	9.9448e-12	0.478801	0.663	0.591	2.02745e-07	Up regulated
OM / MM	Granular cell	RAB31	1.0033e-12	0.478593	0.762	0.715	2.04543e-08	Up regulated
OM / MM	Mitotic cell	ARHGEF10	1.89194e-14	0.478069	0.372	0.243	3.85709e-10	Up regulated
OM / MM	Endothelial cell	NHSL1	2.45242e-09	0.478055	0.238	0.133	4.99975e-05	Up regulated
OM / MM	Endothelial cell	DST	1.98818e-15	0.477826	0.63	0.452	4.05331e-11	Up regulated
OM / MM	Plasma cell	NEK6	2.36727e-31	0.477624	0.237	0.115	4.82615e-27	Up regulated
OM / MM	Granular cell	USP46	2.40999e-32	0.477436	0.748	0.597	4.91326e-28	Up regulated
OM / MM	Endothelial cell	KANSL1	6.70579e-19	0.477142	0.674	0.467	1.36711e-14	Up regulated
OM / MM	T cell	ZNRF2	9.92018e-12	0.476602	0.284	0.2	2.02243e-07	Up regulated
OM / MM	Mitotic cell	CDH3	6.51798e-14	0.476533	0.671	0.559	1.32882e-09	Up regulated
OM / MM	T cell	TBL1XR1	2.66911e-17	0.476419	0.524	0.42	5.44151e-13	Up regulated
OM / MM	Mitotic cell	HSD17B5	3.9449e-17	0.476209	0.65	0.502	8.04246e-13	Up regulated
OM / MM	Pericyte	PXK	8.00774e-07	0.476116	0.282	0.122	0.0163254	Up regulated
OM / MM	Mitotic cell	TBC1D2	1.12456e-20	0.475926	0.775	0.67	2.29263e-16	Up regulated
OM / MM	Plasma cell	DENND5B	1.75044e-58	0.475439	0.904	0.827	3.56863e-54	Up regulated
OM / MM	T cell	SMURF1	2.34818e-11	0.47528	0.271	0.186	4.78723e-07	Up regulated
OM / MM	Granular cell	RREB1	2.04813e-16	0.474576	0.527	0.392	4.17552e-12	Up regulated
OM / MM	Mitotic cell	KIAA1671	7.63064e-18	0.474394	0.562	0.428	1.55566e-13	Up regulated
OM / MM	Granular cell	PLXNA2	1.13628e-09	0.474381	0.491	0.401	2.31653e-05	Up regulated
OM / MM	Granular cell	GNAQ	5.44575e-11	0.474049	0.516	0.427	1.11023e-06	Up regulated
OM / MM	Granular cell	ANKRD50	3.20292e-27	0.473954	0.359	0.19	6.5298e-23	Up regulated
OM / MM	Spinous cell	KIAA1671	1.29672e-79	0.473903	0.648	0.566	2.64363e-75	Up regulated
OM / MM	Spinous cell	TPM4	7.4656e-106	0.473438	0.7	0.585	1.52201e-101	Up regulated
OM / MM	Granular cell	GCC2	3.14588e-17	0.473238	0.469	0.34	6.41351e-13	Up regulated
OM / MM	Endothelial cell	EPN2	8.44288e-13	0.473184	0.39	0.239	1.72125e-08	Up regulated
OM / MM	Granular cell	STXBP5	8.35562e-17	0.472864	0.709	0.605	1.70346e-12	Up regulated
OM / MM	Granular cell	STX12	1.21674e-17	0.47259	0.57	0.457	2.48057e-13	Up regulated
OM / MM	Granular cell	SLK	4.66883e-25	0.471978	0.945	0.908	9.51834e-21	Up regulated
OM / MM	Endothelial cell	NSD1	1.04721e-12	0.471749	0.607	0.461	2.13495e-08	Up regulated
OM / MM	Plasma cell	KANK1	4.37233e-25	0.471609	0.743	0.667	8.91386e-21	Up regulated
OM / MM	Plasma cell	EEFSEC	2.68623e-29	0.471535	0.514	0.365	5.47641e-25	Up regulated
OM / MM	Spinous cell	VSNL1	2.24911e-103	0.471384	0.335	0.203	4.58525e-99	Up regulated
OM / MM	Fibroblast	IST1	4.93619e-18	0.471047	0.382	0.255	1.00634e-13	Up regulated
OM / MM	T cell	ZNF706	7.37232e-28	0.470951	0.111	0.023	1.503e-23	Up regulated
OM / MM	T cell	CPQ	8.72581e-13	0.470476	0.29	0.196	1.77893e-08	Up regulated
OM / MM	Basal cell	SLC1A3	2.80439e-72	0.469949	0.613	0.496	5.71731e-68	Up regulated
OM / MM	Mitotic cell	P4HB	2.22122e-17	0.469584	0.351	0.203	4.52841e-13	Up regulated
OM / MM	Endothelial cell	PDE4D	1.82928e-08	0.469195	0.881	0.807	0.000372935	Up regulated
OM / MM	Granular cell	TRERF1	2.81448e-12	0.469112	0.248	0.154	5.73789e-08	Up regulated
OM / MM	Spinous cell	GSDMC	4.77992e-158	0.469016	0.736	0.629	9.74482e-154	Up regulated
OM / MM	Basal cell	MX1	1.82356e-74	0.468473	0.132	0.052	3.71769e-70	Up regulated
OM / MM	Mitotic cell	CTSC	4.64496e-12	0.46807	0.505	0.395	9.46967e-08	Up regulated
OM / MM	Endothelial cell	DAPK1	2.1919e-06	0.468056	0.233	0.152	0.0446862	Up regulated
OM / MM	Mitotic cell	USP36	5.51897e-19	0.467938	0.474	0.319	1.12515e-14	Up regulated
OM / MM	Plasma cell	DOCK9	2.25475e-16	0.46785	0.198	0.117	4.59676e-12	Up regulated
OM / MM	Granular cell	RALA	7.56584e-22	0.467835	0.327	0.177	1.54245e-17	Up regulated
OM / MM	Mitotic cell	PKD2	1.57228e-13	0.466998	0.673	0.584	3.2054e-09	Up regulated
OM / MM	Fibroblast	NCAM2	6.19738e-12	0.466866	0.55	0.446	1.26346e-07	Up regulated
OM / MM	Junctional epithelium	PDE5A	1.5358e-11	0.466246	0.697	0.536	3.13103e-07	Up regulated
OM / MM	Mitotic cell	NLRC5	9.30245e-22	0.465942	0.468	0.282	1.89649e-17	Up regulated
OM / MM	Junctional epithelium	HSD17B5	3.90794e-09	0.465664	0.389	0.239	7.96711e-05	Up regulated
OM / MM	Pericyte	TEAD3	2.22176e-06	0.465457	0.282	0.128	0.045295	Up regulated
OM / MM	Plasma cell	DDX17	4.33833e-53	0.465046	0.88	0.775	8.84456e-49	Up regulated
OM / MM	Mitotic cell	NOTCH1	5.50852e-11	0.464804	0.624	0.536	1.12302e-06	Up regulated
OM / MM	Plasma cell	HIST1H2AC	5.5709e-31	0.46472	0.289	0.153	1.13574e-26	Up regulated
OM / MM	Endothelial cell	LRRFIP2	2.66701e-14	0.46461	0.517	0.342	5.43724e-10	Up regulated
OM / MM	Spinous cell	ADH1B	1.25944e-91	0.464127	0.897	0.885	2.56762e-87	Up regulated
OM / MM	Plasma cell	GLCCI1	9.26411e-26	0.463436	0.69	0.564	1.88867e-21	Up regulated
OM / MM	Fibroblast	JMY	1.71613e-20	0.463296	0.265	0.138	3.49867e-16	Up regulated
OM / MM	Mitotic cell	ZDHHC14	2.05139e-16	0.463263	0.471	0.316	4.18217e-12	Up regulated
OM / MM	Mitotic cell	DDX58	9.66342e-10	0.463149	0.462	0.367	1.97008e-05	Up regulated
OM / MM	Fibroblast	SLC1A3	3.02148e-11	0.462992	0.46	0.358	6.15989e-07	Up regulated
OM / MM	T cell	CRIM1	3.44023e-13	0.46274	0.287	0.193	7.01361e-09	Up regulated
OM / MM	Granular cell	CDK7	4.7693e-16	0.461149	0.418	0.294	9.72317e-12	Up regulated
OM / MM	Spinous cell	APBA1	4.16786e-86	0.460903	0.369	0.249	8.49701e-82	Up regulated
OM / MM	Granular cell	SWAP70	1.64279e-19	0.460762	0.583	0.453	3.34917e-15	Up regulated
OM / MM	Granular cell	ZSWIM6	3.62367e-12	0.460617	0.82	0.819	7.38758e-08	Up regulated
OM / MM	Granular cell	WWC1	1.99233e-18	0.460484	0.68	0.536	4.06177e-14	Up regulated
OM / MM	Mitotic cell	RIF1	7.15568e-20	0.460346	0.781	0.684	1.45883e-15	Up regulated
OM / MM	Granular cell	TRAF4	7.57057e-20	0.460258	0.325	0.184	1.54341e-15	Up regulated
OM / MM	Fibroblast	CLU	1.76311e-13	0.460207	0.197	0.108	3.59445e-09	Up regulated
OM / MM	Fibroblast	SMOC2	2.04835e-16	0.460079	0.376	0.249	4.17598e-12	Up regulated
OM / MM	Granular cell	SPECC1	1.18814e-24	0.460021	0.524	0.354	2.42225e-20	Up regulated
OM / MM	Junctional epithelium	MMS22L	6.30425e-11	0.459547	0.413	0.239	1.28525e-06	Up regulated
OM / MM	Junctional epithelium	PARD3B	3.82657e-14	0.458938	0.908	0.907	7.80123e-10	Up regulated
OM / MM	Granular cell	MPZL1	1.77598e-18	0.458791	0.601	0.488	3.62068e-14	Up regulated
OM / MM	Mitotic cell	STAT1	2.26466e-12	0.458647	0.445	0.326	4.61696e-08	Up regulated
OM / MM	Basal cell	SLC47A1	5.99111e-102	0.458552	0.414	0.264	1.22141e-97	Up regulated
OM / MM	Spinous cell	TACC1	1.61909e-111	0.457709	0.258	0.134	3.30084e-107	Up regulated
OM / MM	Plasma cell	PHF14	2.38768e-12	0.456311	0.304	0.223	4.86775e-08	Up regulated
OM / MM	Spinous cell	SMARCA4	6.82201e-113	0.456289	0.754	0.678	1.3908e-108	Up regulated
OM / MM	Granular cell	MYO9A	1.26068e-09	0.455967	0.377	0.287	2.57016e-05	Up regulated
OM / MM	Granular cell	CNDP2	2.76908e-34	0.455091	0.409	0.212	5.64533e-30	Up regulated
OM / MM	Spinous cell	STAT1	4.61434e-93	0.454891	0.401	0.272	9.40726e-89	Up regulated
OM / MM	Granular cell	TTC19	1.12193e-23	0.454474	0.605	0.437	2.28728e-19	Up regulated
OM / MM	Fibroblast	SVEP1	1.42055e-07	0.453909	0.508	0.434	0.00289607	Up regulated
OM / MM	Spinous cell	SEC24D	1.6438e-112	0.453844	0.441	0.297	3.35121e-108	Up regulated
OM / MM	Endothelial cell	HSD17B5	1.03303e-11	0.453739	0.344	0.207	2.10604e-07	Up regulated
OM / MM	Granular cell	LDLR	1.48859e-38	0.453675	0.636	0.395	3.03479e-34	Up regulated
OM / MM	Fibroblast	VIM	2.86154e-17	0.453057	0.584	0.458	5.83383e-13	Up regulated
OM / MM	Basal cell	LDLR	1.06546e-76	0.452711	0.336	0.217	2.17215e-72	Up regulated
OM / MM	Basal cell	AGAP1	2.34141e-93	0.452222	0.79	0.713	4.77344e-89	Up regulated
OM / MM	Endothelial cell	USP53	2.72148e-13	0.451963	0.299	0.164	5.54828e-09	Up regulated
OM / MM	T cell	C20orf194	1.13529e-09	0.451676	0.219	0.149	2.31451e-05	Up regulated
OM / MM	Granular cell	PLEKHG6	2.62056e-13	0.451545	0.544	0.445	5.34253e-09	Up regulated
OM / MM	T cell	CLIP1	9.45191e-10	0.45143	0.171	0.108	1.92696e-05	Up regulated
OM / MM	T cell	MEF2A	4.59767e-12	0.451373	0.329	0.237	9.37327e-08	Up regulated
OM / MM	Basal cell	RIF1	1.35107e-75	0.451225	0.642	0.544	2.75443e-71	Up regulated
OM / MM	Basal cell	ACTN1	2.65418e-63	0.451159	0.507	0.403	5.41109e-59	Up regulated
OM / MM	Endothelial cell	SNX24	1.21458e-07	0.451136	0.305	0.21	0.00247617	Up regulated
OM / MM	Spinous cell	POLR1B	7.89918e-126	0.450761	0.451	0.299	1.61041e-121	Up regulated
OM / MM	Endothelial cell	WDR26	3.97058e-09	0.450761	0.32	0.209	8.09482e-05	Up regulated
OM / MM	Mitotic cell	POLR1B	6.10414e-17	0.450521	0.527	0.389	1.24445e-12	Up regulated
OM / MM	T cell	HNRNPH1	5.09298e-26	0.450204	0.589	0.421	1.03831e-21	Up regulated
OM / MM	Basal cell	ITSN1	4.53542e-66	0.450078	0.511	0.402	9.24635e-62	Up regulated
OM / MM	Basal cell	CTSC	2.58272e-51	0.449873	0.312	0.217	5.2654e-47	Up regulated
OM / MM	Granular cell	RASSF3	1.73525e-19	0.449765	0.572	0.435	3.53765e-15	Up regulated
OM / MM	Granular cell	PPP2R2D	3.48082e-12	0.4497	0.325	0.226	7.09634e-08	Up regulated
OM / MM	Spinous cell	PKIG	8.26732e-67	0.449674	0.179	0.096	1.68546e-62	Up regulated
OM / MM	Granular cell	FAM83A	1.85107e-19	0.449313	0.574	0.409	3.77378e-15	Up regulated
OM / MM	Granular cell	C2CD2	1.2159e-16	0.449178	0.609	0.496	2.47886e-12	Up regulated
OM / MM	Endothelial cell	PTEN	7.38003e-13	0.448934	0.498	0.341	1.50457e-08	Up regulated
OM / MM	Granular cell	TMOD3	1.94032e-28	0.448897	0.941	0.916	3.95574e-24	Up regulated
OM / MM	T cell	JMY	1.51744e-15	0.44889	0.214	0.121	3.0936e-11	Up regulated
OM / MM	Fibroblast	SEMA5A	1.14405e-10	0.448819	0.379	0.282	2.33238e-06	Up regulated
OM / MM	Junctional epithelium	GARNL3	2.2659e-07	0.448644	0.521	0.404	0.0046195	Up regulated
OM / MM	Endothelial cell	GLO1	1.57175e-11	0.448631	0.266	0.146	3.20433e-07	Up regulated
OM / MM	Basal cell	POLR1B	2.61788e-86	0.448483	0.396	0.265	5.33707e-82	Up regulated
OM / MM	Junctional epithelium	DYNC2H1	9.19075e-10	0.448207	0.774	0.681	1.87372e-05	Up regulated
OM / MM	Granular cell	FAM53B	2.86353e-16	0.448082	0.626	0.527	5.83787e-12	Up regulated
OM / MM	Spinous cell	SCEL	3.75529e-22	0.448042	0.488	0.448	7.65592e-18	Up regulated
OM / MM	Endothelial cell	P3H2	1.92527e-07	0.447868	0.218	0.132	0.00392505	Up regulated
OM / MM	Fibroblast	OSMR	7.43747e-18	0.447647	0.647	0.54	1.51628e-13	Up regulated
OM / MM	Endothelial cell	WDR47	3.76422e-14	0.447376	0.182	0.075	7.67411e-10	Up regulated
OM / MM	Granular cell	SH3RF1	6.1576e-15	0.447318	0.242	0.132	1.25535e-10	Up regulated
OM / MM	Plasma cell	HDLBP	5.8734e-24	0.447291	0.744	0.623	1.19741e-19	Up regulated
OM / MM	Granular cell	CLIP1	1.04252e-31	0.446561	0.935	0.896	2.12539e-27	Up regulated
OM / MM	B cell	ITPR1	1.292e-06	0.446234	0.828	0.648	0.0263401	Up regulated
OM / MM	T cell	SRSF5	1.0203e-17	0.445636	0.262	0.152	2.08009e-13	Up regulated
OM / MM	Plasma cell	PKHD1L1	5.4484e-21	0.445028	0.115	0.045	1.11076e-16	Up regulated
OM / MM	Junctional epithelium	MSI2	2.02669e-13	0.444995	0.933	0.91	4.13182e-09	Up regulated
OM / MM	T cell	ERN1	3.84001e-12	0.444899	0.38	0.285	7.82863e-08	Up regulated
OM / MM	Fibroblast	PIK3CB	1.00397e-11	0.444833	0.289	0.192	2.04679e-07	Up regulated
OM / MM	T cell	TRIP12	2.35059e-19	0.444767	0.566	0.447	4.79214e-15	Up regulated
OM / MM	Endothelial cell	ATP6V0A1	1.14352e-13	0.444611	0.49	0.321	2.33129e-09	Up regulated
OM / MM	Fibroblast	FIGN	4.57645e-17	0.44406	0.334	0.204	9.33e-13	Up regulated
OM / MM	T cell	VAPA	4.77504e-13	0.444045	0.231	0.144	9.73488e-09	Up regulated
OM / MM	Mitotic cell	CARS2	1.00552e-17	0.443915	0.568	0.429	2.04995e-13	Up regulated
OM / MM	Spinous cell	HECW2	3.22787e-75	0.443799	0.189	0.099	6.58065e-71	Up regulated
OM / MM	Endothelial cell	CPEB3	1.7445e-12	0.443749	0.401	0.252	3.55652e-08	Up regulated
OM / MM	Junctional epithelium	TPM4	8.37549e-08	0.443652	0.766	0.636	0.00170751	Up regulated
OM / MM	Endothelial cell	KIF26B	2.18615e-08	0.44335	0.136	0.063	0.000445691	Up regulated
OM / MM	Macrophage	PPIA	7.09623e-07	0.443337	0.341	0.217	0.0144671	Up regulated
OM / MM	Plasma cell	CTTN	2.38965e-29	0.442521	0.122	0.04	4.87178e-25	Up regulated
OM / MM	Basal cell	SLC25A21	1.70352e-60	0.442164	0.418	0.302	3.47296e-56	Up regulated
OM / MM	Junctional epithelium	NCOR2	8.71882e-09	0.442084	0.679	0.583	0.000177751	Up regulated
OM / MM	Granular cell	SCIN	3.18373e-16	0.442046	0.266	0.149	6.49066e-12	Up regulated
OM / MM	Granular cell	SERPINB1	3.51214e-31	0.441978	0.8	0.543	7.1602e-27	Up regulated
OM / MM	Fibroblast	LIMCH1	2.76838e-14	0.441792	0.388	0.269	5.64389e-10	Up regulated
OM / MM	Plasma cell	ACTN4	1.07872e-16	0.441388	0.252	0.16	2.19918e-12	Up regulated
OM / MM	Granular cell	DUSP16	8.6126e-19	0.441351	0.84	0.776	1.75585e-14	Up regulated
OM / MM	T cell	AFF4	2.7734e-09	0.44121	0.278	0.203	5.65413e-05	Up regulated
OM / MM	Granular cell	SH3PXD2B	1.28983e-16	0.440556	0.467	0.319	2.62957e-12	Up regulated
OM / MM	Fibroblast	PER3	1.14707e-15	0.440479	0.652	0.551	2.33854e-11	Up regulated
OM / MM	Spinous cell	PNPT1	2.3779e-108	0.439638	0.456	0.318	4.84783e-104	Up regulated
OM / MM	Spinous cell	PPL	6.01821e-13	0.439184	0.543	0.54	1.22693e-08	Up regulated
OM / MM	Plasma cell	ARSB	3.16105e-20	0.438801	0.426	0.304	6.44444e-16	Up regulated
OM / MM	Pericyte	TRABD	1.19549e-06	0.438542	0.18	0.057	0.0243724	Up regulated
OM / MM	Granular cell	MEGF9	1.19395e-15	0.438507	0.826	0.755	2.43411e-11	Up regulated
OM / MM	Mitotic cell	ABCC3	1.1023e-10	0.437857	0.288	0.187	2.24726e-06	Up regulated
OM / MM	Spinous cell	ZNF215	7.53486e-143	0.437798	0.381	0.218	1.53613e-138	Up regulated
OM / MM	Endothelial cell	PSD3	1.02763e-06	0.437253	0.215	0.132	0.0209504	Up regulated
OM / MM	Junctional epithelium	GLIS3	1.82101e-07	0.437244	0.43	0.283	0.00371249	Up regulated
OM / MM	Mitotic cell	PER2	4.17075e-11	0.437221	0.586	0.498	8.50291e-07	Up regulated
OM / MM	Plasma cell	NEO1	8.02144e-18	0.436916	0.268	0.171	1.63533e-13	Up regulated
OM / MM	Granular cell	SNX8	7.0803e-13	0.436851	0.428	0.317	1.44346e-08	Up regulated
OM / MM	Granular cell	SHROOM3	1.91836e-09	0.436832	0.798	0.743	3.91096e-05	Up regulated
OM / MM	Granular cell	SH3D19	3.33768e-11	0.436802	0.666	0.592	6.80454e-07	Up regulated
OM / MM	Endothelial cell	FRMD6	3.79881e-09	0.436483	0.17	0.085	7.74464e-05	Up regulated
OM / MM	Plasma cell	CTNNA3	3.82497e-08	0.436277	0.136	0.087	0.000779796	Up regulated
OM / MM	Plasma cell	PRCP	3.43293e-18	0.436029	0.322	0.215	6.99872e-14	Up regulated
OM / MM	Plasma cell	FBXO9	2.44783e-24	0.43522	0.168	0.079	4.99038e-20	Up regulated
OM / MM	Fibroblast	TCEA3	1.70892e-18	0.434837	0.271	0.148	3.48398e-14	Up regulated
OM / MM	Plasma cell	PCNX2	1.35735e-23	0.434806	0.346	0.219	2.76722e-19	Up regulated
OM / MM	T cell	HNRNPDL	2.03535e-12	0.434803	0.311	0.217	4.14948e-08	Up regulated
OM / MM	Junctional epithelium	SQSTM1	1.0471e-07	0.434639	0.607	0.476	0.00213472	Up regulated
OM / MM	T cell	SREBF2	2.74512e-11	0.434615	0.337	0.253	5.59648e-07	Up regulated
[truncated: 3,959 more rows]
