# Supplementary material for: Single-nucleus transcriptomics uncovers a geroprotective role of YAP in primate gingival aging
Source: Protein Cell. 2024 Apr 5;15(8):612–32. doi: 10.1093/procel/pwae017 (PMC11259548; doi:10.1093/procel/pwae017)
Supplement: pwae017_suppl_Supplementary_Materials [file pwae017_suppl_supplementary_materials.zip › PAC-23559-LGH-Supplementary materials/Table S4. ca-DEGs.xlsx]

## Sheet: Table S3. Age-dependent DEGs
cell type	gene	direction
Basal cell	CACNB4	Up regulated
Basal cell	IL4R	Up regulated
Basal cell	ST5	Up regulated
Basal cell	ACTN1	Up regulated
Basal cell	SOD2	Up regulated
Basal cell	TRPM6	Up regulated
Basal cell	LTBP1	Up regulated
Basal cell	ARSB	Up regulated
Basal cell	MAN1A1	Up regulated
Basal cell	EPHB1	Up regulated
Basal cell	LYN	Up regulated
Basal cell	FAT1	Up regulated
Basal cell	ITGA3	Up regulated
Basal cell	SLC43A3	Up regulated
Basal cell	SH3RF3	Up regulated
Basal cell	LRP8	Up regulated
Basal cell	SEPT9	Up regulated
Basal cell	FBXL7	Up regulated
Basal cell	HIVEP3	Up regulated
Basal cell	MAP3K14	Up regulated
Basal cell	AFAP1L2	Up regulated
Basal cell	CDH3	Up regulated
Basal cell	LDLR	Up regulated
Basal cell	SQOR	Up regulated
Basal cell	BCAS1	Up regulated
Basal cell	CTBP2	Up regulated
Basal cell	VIPR2	Up regulated
Basal cell	CAPN1	Up regulated
Basal cell	POU2F3	Up regulated
Basal cell	PPFIA1	Up regulated
Basal cell	JUP	Up regulated
Basal cell	NCK2	Up regulated
Basal cell	TMTC4	Up regulated
Basal cell	DAP3	Up regulated
Basal cell	EMP2	Up regulated
Basal cell	TIGAR	Up regulated
Basal cell	ATP11A	Up regulated
Basal cell	NIPAL3	Up regulated
Basal cell	CAPZB	Up regulated
Basal cell	MAN1C1	Up regulated
Basal cell	AGTPBP1	Up regulated
Basal cell	PHLDB2	Up regulated
Basal cell	AACS	Up regulated
Basal cell	SLC39A8	Up regulated
Basal cell	SRSF5	Up regulated
Basal cell	KLHL29	Up regulated
Basal cell	PDZRN3	Up regulated
Basal cell	PHACTR1	Up regulated
Basal cell	UBR4	Up regulated
Basal cell	THAP4	Up regulated
Basal cell	UBASH3B	Up regulated
Basal cell	CADM1	Up regulated
Basal cell	FAM184A	Up regulated
Basal cell	SLC12A2	Up regulated
Basal cell	OSMR	Up regulated
Basal cell	PPRC1	Up regulated
Basal cell	EPS8L2	Up regulated
Basal cell	PITPNB	Up regulated
Basal cell	SREBF2	Up regulated
Basal cell	MYOF	Up regulated
Basal cell	RCC2	Up regulated
Basal cell	SF3B6	Up regulated
Basal cell	KLHL5	Up regulated
Basal cell	CHST3	Up regulated
Basal cell	LSS	Up regulated
Basal cell	C20orf194	Up regulated
Basal cell	CEP85L	Up regulated
Basal cell	FOXK2	Up regulated
Basal cell	DCN	Up regulated
Basal cell	PDE1C	Up regulated
Basal cell	IL15RA	Up regulated
Basal cell	MAD1L1	Up regulated
Basal cell	KIFC3	Up regulated
Basal cell	SBNO2	Up regulated
Basal cell	GRB7	Up regulated
Basal cell	MET	Up regulated
Basal cell	DDX39B	Up regulated
Basal cell	TEAD4	Up regulated
Basal cell	ETV6	Up regulated
Basal cell	GLIS3	Up regulated
Basal cell	FAM83F	Up regulated
Basal cell	ITGB4	Up regulated
Basal cell	FGFR3	Up regulated
Basal cell	NDUFS1	Up regulated
Basal cell	SLC39A14	Up regulated
Basal cell	AGPAT3	Up regulated
Basal cell	CCNY	Up regulated
Basal cell	FAM193A	Up regulated
Basal cell	PDPK1	Up regulated
Basal cell	CHSY1	Up regulated
Basal cell	MBP	Up regulated
Basal cell	CYP51A1	Up regulated
Basal cell	CACNA2D1	Up regulated
Basal cell	PNPT1	Up regulated
Basal cell	GPM6A	Up regulated
Basal cell	RBFOX1	Up regulated
Basal cell	RELB	Up regulated
Basal cell	PGD	Up regulated
Basal cell	SRPK1	Up regulated
Basal cell	PLA2R1	Up regulated
Basal cell	MANBA	Up regulated
Basal cell	IMPA2	Up regulated
Basal cell	NUP153	Up regulated
Basal cell	TAOK1	Up regulated
Basal cell	DENND4A	Up regulated
Basal cell	SAMD4A	Up regulated
Basal cell	PAXBP1	Up regulated
Basal cell	EIF4G1	Up regulated
Basal cell	SUSD6	Up regulated
Basal cell	AASS	Up regulated
Basal cell	ESRRA	Up regulated
Basal cell	FAM222B	Up regulated
Basal cell	CHL1	Up regulated
Basal cell	SCARB1	Up regulated
Basal cell	PLEK2	Up regulated
Basal cell	KIAA1522	Up regulated
Basal cell	SSBP3	Up regulated
Basal cell	NNT	Up regulated
Basal cell	AGAP1	Up regulated
Basal cell	CPNE8	Up regulated
Basal cell	VSNL1	Up regulated
Basal cell	SEMA4B	Up regulated
Basal cell	CTCF	Up regulated
Basal cell	CTPS1	Up regulated
Basal cell	FMNL2	Up regulated
Basal cell	CDCP1	Up regulated
Basal cell	NELL1	Up regulated
Basal cell	SEMA5A	Up regulated
Basal cell	STAT3	Up regulated
Basal cell	SLC25A21	Up regulated
Basal cell	FAT2	Up regulated
Basal cell	MVP	Up regulated
Basal cell	SKI	Up regulated
Basal cell	RHBDL2	Up regulated
Basal cell	LUC7L	Up regulated
Basal cell	BRD4	Up regulated
Basal cell	ATP2B1	Up regulated
Basal cell	CS	Up regulated
Basal cell	SEMA3F	Up regulated
Basal cell	TCERG1	Up regulated
Basal cell	LAMA5	Up regulated
Basal cell	TUBGCP2	Up regulated
Basal cell	GLRX3	Up regulated
Basal cell	PACSIN2	Up regulated
Basal cell	LRP2	Up regulated
Basal cell	GAK	Up regulated
Basal cell	TBC1D14	Up regulated
Basal cell	CARD10	Up regulated
Basal cell	ERCC6	Up regulated
Basal cell	TNFRSF10B	Up regulated
Basal cell	BRD2	Up regulated
Basal cell	ADORA2B	Up regulated
Basal cell	MOXD1	Up regulated
Basal cell	NRP2	Up regulated
Basal cell	TCAIM	Up regulated
Basal cell	RABL6	Up regulated
Basal cell	ABR	Up regulated
Basal cell	ABCA1	Up regulated
Basal cell	HIPK2	Up regulated
Basal cell	EIF2S2	Up regulated
Basal cell	FARP2	Up regulated
Basal cell	MAP2K1	Up regulated
Basal cell	OSBPL6	Up regulated
Basal cell	RILPL1	Up regulated
Basal cell	ARHGAP35	Up regulated
Basal cell	CAMK2G	Up regulated
Basal cell	ITSN1	Up regulated
Basal cell	ABCC1	Up regulated
Basal cell	MAP3K5	Up regulated
Basal cell	SLC16A14	Up regulated
Basal cell	SETX	Up regulated
Basal cell	TANC1	Up regulated
Basal cell	DHCR24	Up regulated
Basal cell	DIP2A	Up regulated
Basal cell	USP4	Up regulated
Basal cell	AKAP6	Up regulated
Basal cell	ABL1	Up regulated
Basal cell	ATF7IP2	Up regulated
Basal cell	IFNAR2	Up regulated
Basal cell	DZIP1	Up regulated
Basal cell	CEP295	Up regulated
Basal cell	POLH	Up regulated
Basal cell	ZC3HAV1	Up regulated
Basal cell	ARNTL2	Up regulated
Basal cell	ACSS2	Up regulated
Basal cell	IARS	Up regulated
Basal cell	POLR1B	Up regulated
Basal cell	LTBR	Up regulated
Basal cell	PITPNC1	Up regulated
Basal cell	HIP1	Up regulated
Basal cell	CMIP	Up regulated
Basal cell	OLFM2	Up regulated
Basal cell	PML	Up regulated
Basal cell	AKIRIN1	Up regulated
Basal cell	BAZ1B	Up regulated
Basal cell	RALGDS	Up regulated
Basal cell	ABCC4	Up regulated
Basal cell	IFNLR1	Up regulated
Basal cell	NFIC	Up regulated
Basal cell	SLC5A10	Up regulated
Basal cell	TBC1D9B	Up regulated
Basal cell	MLLT6	Up regulated
Basal cell	SLC47A1	Up regulated
Basal cell	TRPM4	Up regulated
Basal cell	HS6ST1	Up regulated
Basal cell	CORO2A	Up regulated
Basal cell	SH3RF1	Up regulated
Basal cell	GRAMD2A	Up regulated
Basal cell	DOT1L	Up regulated
Basal cell	OAT	Up regulated
Basal cell	MYO18A	Up regulated
Basal cell	LARGE1	Up regulated
Basal cell	GNL3	Up regulated
Basal cell	SNTB2	Up regulated
Basal cell	TEAD3	Up regulated
Basal cell	RASGEF1B	Up regulated
Basal cell	ARPC1B	Up regulated
Basal cell	SRPX	Up regulated
Basal cell	IPO9	Up regulated
Basal cell	KCNT2	Up regulated
Basal cell	CCAR1	Up regulated
Basal cell	UFD1	Up regulated
Basal cell	WDR45B	Up regulated
Basal cell	MMS22L	Up regulated
Basal cell	ST8SIA1	Up regulated
Basal cell	ARHGAP23	Up regulated
Basal cell	KIF5B	Up regulated
Basal cell	SLC6A6	Up regulated
Basal cell	ANKRD29	Up regulated
Basal cell	ZMIZ1	Up regulated
Basal cell	GSDMC	Up regulated
Basal cell	MYO1B	Up regulated
Basal cell	TBK1	Up regulated
Basal cell	IFNGR2	Up regulated
Basal cell	RNF216	Up regulated
Basal cell	MICAL2	Up regulated
Basal cell	AIM2	Up regulated
Basal cell	ANO1	Up regulated
Basal cell	ANXA7	Up regulated
Basal cell	SLC7A1	Up regulated
Basal cell	CTSC	Up regulated
Basal cell	PPARGC1B	Up regulated
Basal cell	FOXK1	Up regulated
Basal cell	AHNAK	Up regulated
Basal cell	ITPK1	Up regulated
Basal cell	HMGCS1	Up regulated
Basal cell	R3HDM1	Up regulated
Basal cell	GNB1	Up regulated
Basal cell	RPS24	Up regulated
Basal cell	RAD18	Up regulated
Basal cell	ARFGAP3	Up regulated
Basal cell	MAPKBP1	Up regulated
Basal cell	USP31	Up regulated
Basal cell	MAPK8IP3	Up regulated
Basal cell	CLCA2	Up regulated
Basal cell	TCF7L2	Up regulated
Basal cell	EFNA5	Up regulated
Basal cell	PRKDC	Up regulated
Basal cell	KCNK10	Up regulated
Basal cell	PRKCE	Up regulated
Basal cell	KITLG	Up regulated
Basal cell	CTTN	Up regulated
Basal cell	MCM4	Up regulated
Basal cell	SLC1A3	Up regulated
Basal cell	IFNGR1	Up regulated
Basal cell	NXN	Up regulated
Basal cell	DDX54	Up regulated
Basal cell	PHF20	Up regulated
Basal cell	ACLY	Up regulated
Basal cell	ARRB1	Up regulated
Basal cell	USP36	Up regulated
Basal cell	CHORDC1	Up regulated
Basal cell	PPP6R2	Up regulated
Basal cell	MKL1	Up regulated
Basal cell	PPP1R36	Up regulated
Basal cell	RPH3AL	Up regulated
Basal cell	KIRREL3	Up regulated
Basal cell	PRKAR2A	Up regulated
Basal cell	KAZN	Up regulated
Basal cell	YBX3	Up regulated
Basal cell	IRAK3	Up regulated
Basal cell	ROR2	Up regulated
Basal cell	DGKH	Up regulated
Basal cell	CD99	Up regulated
Basal cell	NDE1	Up regulated
Basal cell	EXT1	Up regulated
Basal cell	THRAP3	Up regulated
Basal cell	RGS20	Up regulated
Basal cell	NTN4	Up regulated
Basal cell	HSPA4L	Up regulated
Basal cell	PPP1R12B	Up regulated
Basal cell	CELSR1	Up regulated
Basal cell	EWSR1	Up regulated
Basal cell	USP10	Up regulated
Basal cell	NUP188	Up regulated
Basal cell	NIPSNAP2	Up regulated
Basal cell	LDLRAD3	Up regulated
Basal cell	LARP1	Up regulated
Basal cell	UHRF1	Up regulated
Basal cell	SQLE	Up regulated
Basal cell	NCOR2	Up regulated
Basal cell	KIF2A	Up regulated
Basal cell	MYH9	Up regulated
Basal cell	TNS4	Up regulated
Basal cell	TTC7A	Up regulated
Basal cell	ADCY3	Up regulated
Basal cell	SLIT2	Up regulated
Basal cell	PKP2	Up regulated
Basal cell	MSRA	Up regulated
Basal cell	ZNF609	Up regulated
Basal cell	STARD9	Up regulated
Basal cell	MX1	Up regulated
Basal cell	LETM1	Up regulated
Basal cell	RANBP2	Up regulated
Basal cell	PUS7	Up regulated
Basal cell	PRKCA	Up regulated
Basal cell	PALLD	Up regulated
Basal cell	PAPSS1	Up regulated
Basal cell	CEMIP	Up regulated
Basal cell	FDFT1	Up regulated
Basal cell	DDX21	Up regulated
Basal cell	KTN1	Up regulated
Basal cell	LRIG1	Up regulated
Basal cell	FXYD3	Up regulated
Basal cell	PPP4R2	Up regulated
Basal cell	TRAF7	Up regulated
Basal cell	PIGG	Up regulated
Basal cell	BRCA2	Up regulated
Basal cell	RAC1	Up regulated
Basal cell	RIF1	Up regulated
Basal cell	SCLT1	Up regulated
Basal cell	TBC1D2	Up regulated
Basal cell	OGDH	Up regulated
Basal cell	SCNN1A	Up regulated
Basal cell	RIN2	Up regulated
Basal cell	PTGR1	Up regulated
Basal cell	LPCAT3	Up regulated
Basal cell	DNMT1	Up regulated
Basal cell	KCTD8	Up regulated
Basal cell	GLI3	Up regulated
Basal cell	NECTIN1	Up regulated
Basal cell	PDZD2	Up regulated
Basal cell	NLRC5	Up regulated
Basal cell	DICER1	Up regulated
Basal cell	SPG11	Up regulated
Basal cell	NF2	Up regulated
Basal cell	PLEKHG6	Up regulated
Basal cell	TRAPPC12	Up regulated
Basal cell	RNF213	Up regulated
Basal cell	CLTB	Up regulated
Basal cell	MICALL1	Up regulated
Basal cell	AGO2	Up regulated
Basal cell	RAB20	Up regulated
Basal cell	CLIP2	Up regulated
Basal cell	TKT	Up regulated
Basal cell	SLC7A5	Up regulated
Basal cell	HSPG2	Up regulated
Basal cell	ACSL3	Up regulated
Basal cell	CFH	Up regulated
Basal cell	SYNE2	Up regulated
Basal cell	CYFIP1	Up regulated
Basal cell	ZDHHC2	Up regulated
Basal cell	BCR	Up regulated
Basal cell	ANKRD27	Up regulated
Basal cell	CNOT10	Up regulated
Basal cell	FAM196A	Up regulated
Basal cell	TP73	Up regulated
Basal cell	KLHDC4	Up regulated
Basal cell	SFMBT1	Up regulated
Basal cell	WDR43	Up regulated
Basal cell	GOLGB1	Up regulated
Basal cell	PMEPA1	Up regulated
Basal cell	KCNH1	Up regulated
Basal cell	SPTBN1	Up regulated
Basal cell	BCL11A	Up regulated
Basal cell	PTPN2	Up regulated
Basal cell	MSN	Up regulated
Basal cell	SACM1L	Up regulated
Basal cell	NEGR1	Up regulated
Basal cell	IL1RAPL1	Up regulated
Basal cell	PYGL	Up regulated
Basal cell	PBX3	Up regulated
Basal cell	BRD9	Up regulated
Basal cell	PITPNA	Up regulated
Basal cell	EIF3A	Up regulated
Basal cell	ADD3	Up regulated
Basal cell	CRK	Up regulated
Basal cell	ADAMTSL1	Up regulated
Basal cell	BDP1	Up regulated
Basal cell	DNM2	Up regulated
Basal cell	LRPPRC	Up regulated
Basal cell	RBL1	Up regulated
Basal cell	HDAC9	Up regulated
Basal cell	ANKRD11	Up regulated
Basal cell	DUOX1	Up regulated
Basal cell	IRAK2	Up regulated
Basal cell	ILF3	Up regulated
Basal cell	EIF2AK2	Up regulated
Basal cell	SMARCA4	Up regulated
Basal cell	MCM6	Up regulated
Basal cell	EPB41L3	Up regulated
Basal cell	TARBP1	Up regulated
Basal cell	LMF1	Up regulated
Basal cell	SMC4	Up regulated
Basal cell	VPS13A	Up regulated
Basal cell	GMCL1	Up regulated
Basal cell	TCF7L1	Up regulated
Basal cell	IL22RA1	Up regulated
Basal cell	EPHX1	Up regulated
Basal cell	TMTC2	Up regulated
Basal cell	VWA5A	Up regulated
Basal cell	45171	Up regulated
Basal cell	KRT14	Up regulated
Basal cell	PTPN11	Up regulated
Basal cell	SULF1	Up regulated
Basal cell	ZNRF3	Up regulated
Basal cell	UBA2	Up regulated
Basal cell	SRSF7	Up regulated
Basal cell	NUP93	Up regulated
Basal cell	HDAC4	Up regulated
Basal cell	PARP14	Up regulated
Basal cell	ARID1A	Up regulated
Basal cell	HK2	Up regulated
Basal cell	RELL1	Up regulated
Basal cell	IGFBP3	Up regulated
Basal cell	CMTM4	Up regulated
Basal cell	VAC14	Up regulated
Basal cell	RAPGEF1	Up regulated
Basal cell	BTG1	Down regulated
Basal cell	DIP2B	Down regulated
Basal cell	PDE7A	Down regulated
Basal cell	WDR78	Down regulated
Basal cell	ATP1B1	Down regulated
Basal cell	CNOT6L	Down regulated
Basal cell	GPC6	Down regulated
Basal cell	NR1D2	Down regulated
Basal cell	CRY2	Down regulated
Basal cell	XPO1	Down regulated
Basal cell	PTEN	Down regulated
Basal cell	LPP	Down regulated
Basal cell	ITGBL1	Down regulated
Basal cell	CUL4A	Down regulated
Basal cell	APOL2	Down regulated
Basal cell	FCHO2	Down regulated
Basal cell	PTPN12	Down regulated
Basal cell	EYS	Down regulated
Basal cell	CHIC2	Down regulated
Basal cell	XYLT1	Down regulated
Basal cell	PLPP1	Down regulated
Basal cell	RALGAPA1	Down regulated
Basal cell	C4orf17	Down regulated
Basal cell	OXR1	Down regulated
Basal cell	LRP1B	Down regulated
Basal cell	CACNA2D3	Down regulated
Basal cell	GALNT8	Down regulated
Basal cell	AKAP13	Down regulated
Basal cell	ENAH	Down regulated
Basal cell	TMEM135	Down regulated
Basal cell	PROS1	Down regulated
Basal cell	C4orf51	Down regulated
Basal cell	AMACR	Down regulated
Basal cell	WDPCP	Down regulated
Basal cell	ADH1B	Down regulated
Basal cell	RPS8	Down regulated
Basal cell	ROBO2	Down regulated
Basal cell	ADAMTS17	Down regulated
Basal cell	LY6D	Down regulated
Basal cell	PCNX2	Down regulated
Basal cell	DDX18	Down regulated
Basal cell	PER2	Down regulated
Basal cell	GALNT18	Down regulated
Basal cell	SLC2A13	Down regulated
Basal cell	SORBS1	Down regulated
Basal cell	VPS13C	Down regulated
Basal cell	NOTCH2	Down regulated
Basal cell	CSRNP3	Down regulated
Basal cell	USP6NL	Down regulated
Basal cell	PAPLN	Down regulated
Basal cell	UBE2R2	Down regulated
Basal cell	WDR33	Down regulated
Basal cell	KIAA1217	Down regulated
Basal cell	CHST11	Down regulated
Basal cell	CAMKK1	Down regulated
Basal cell	TGFB2	Down regulated
Basal cell	CD109	Down regulated
Basal cell	VRK2	Down regulated
Basal cell	TIAM1	Down regulated
Basal cell	CLDN1	Down regulated
Basal cell	CCDC73	Down regulated
Basal cell	ZNF721	Down regulated
Basal cell	ITGB8	Down regulated
Basal cell	ACAD10	Down regulated
Basal cell	ZSWIM4	Down regulated
Basal cell	GCLM	Down regulated
Basal cell	ELP1	Down regulated
Basal cell	ATP2C1	Down regulated
Basal cell	ELF1	Down regulated
Basal cell	AFTPH	Down regulated
Basal cell	CCDC6	Down regulated
Basal cell	DPH6	Down regulated
Basal cell	LMBRD1	Down regulated
Basal cell	TEC	Down regulated
Basal cell	COL5A2	Down regulated
Basal cell	PDCD4	Down regulated
Basal cell	PTPN14	Down regulated
Basal cell	PCMTD1	Down regulated
Basal cell	GOPC	Down regulated
Basal cell	RORA	Down regulated
Basal cell	JARID2	Down regulated
Basal cell	RPS6KC1	Down regulated
Basal cell	EPB41L4B	Down regulated
Basal cell	STXBP5	Down regulated
Basal cell	MAN2A1	Down regulated
Basal cell	DST	Down regulated
Basal cell	CLPTM1L	Down regulated
Basal cell	MIPOL1	Down regulated
Basal cell	CDK19	Down regulated
Basal cell	CAMK2D	Down regulated
Basal cell	MKL2	Down regulated
Basal cell	ZFAND6	Down regulated
Basal cell	MYRIP	Down regulated
Basal cell	ALK	Down regulated
Basal cell	LRMDA	Down regulated
Basal cell	PRSS48	Down regulated
Basal cell	COL17A1	Down regulated
Basal cell	SNX24	Down regulated
Basal cell	TSEN2	Down regulated
Basal cell	KLHL28	Down regulated
Basal cell	EXOC6B	Down regulated
Basal cell	ANGPTL1	Down regulated
Basal cell	RARB	Down regulated
Basal cell	STXBP6	Down regulated
Basal cell	CCSER2	Down regulated
Basal cell	KLF12	Down regulated
Basal cell	TGFBI	Down regulated
Basal cell	NSD1	Down regulated
Basal cell	KCTD9	Down regulated
Basal cell	PPM1B	Down regulated
Basal cell	PKN2	Down regulated
Basal cell	REC114	Down regulated
Basal cell	TMEM64	Down regulated
Basal cell	EPM2A	Down regulated
Basal cell	SUPT3H	Down regulated
Basal cell	SOX6	Down regulated
Basal cell	SOX5	Down regulated
Basal cell	RAP1GDS1	Down regulated
Basal cell	RC3H1	Down regulated
Basal cell	BTN3A2	Down regulated
Basal cell	PSPC1	Down regulated
Basal cell	ANGPT2	Down regulated
Basal cell	FAM135A	Down regulated
Basal cell	HEPHL1	Down regulated
Basal cell	MTUS1	Down regulated
Basal cell	CTNND1	Down regulated
Basal cell	FER	Down regulated
Basal cell	PNRC1	Down regulated
Basal cell	SLIT3	Down regulated
Basal cell	HLF	Down regulated
Basal cell	STIM1	Down regulated
Basal cell	RBMS3	Down regulated
Basal cell	UGCG	Down regulated
Basal cell	SUB1	Down regulated
Basal cell	SH3BGRL2	Down regulated
Basal cell	FNDC3B	Down regulated
Basal cell	ZFHX4	Down regulated
Basal cell	YAF2	Down regulated
Basal cell	HOPX	Down regulated
Basal cell	ADGRA3	Down regulated
Basal cell	FAM172A	Down regulated
Basal cell	KAT6B	Down regulated
Basal cell	SIPA1L2	Down regulated
Basal cell	RBPJ	Down regulated
Basal cell	ANKS1B	Down regulated
Basal cell	GLRA1	Down regulated
Basal cell	SLC15A5	Down regulated
Basal cell	CTNNA3	Down regulated
Basal cell	SNCAIP	Down regulated
Basal cell	RYR2	Down regulated
Basal cell	PELI1	Down regulated
Basal cell	ABI1	Down regulated
Basal cell	COMMD1	Down regulated
Basal cell	WDFY2	Down regulated
Basal cell	RFWD2	Down regulated
Basal cell	NAV2	Down regulated
Basal cell	ASTN2	Down regulated
Basal cell	ZDHHC21	Down regulated
Basal cell	ABCC5	Down regulated
Basal cell	ARHGEF26	Down regulated
Basal cell	RICTOR	Down regulated
Basal cell	RCAN2	Down regulated
Basal cell	SLC38A9	Down regulated
Basal cell	NDUFS4	Down regulated
Basal cell	LRBA	Down regulated
Basal cell	MTMR3	Down regulated
Basal cell	RWDD3	Down regulated
Basal cell	CERS3	Down regulated
Basal cell	STK39	Down regulated
Basal cell	DSG3	Down regulated
Basal cell	PDGFD	Down regulated
Basal cell	SLC35F5	Down regulated
Basal cell	MAML2	Down regulated
Basal cell	ACADSB	Down regulated
Basal cell	SLC7A2	Down regulated
Basal cell	SPPL3	Down regulated
Basal cell	HAGHL	Down regulated
Basal cell	SMAD2	Down regulated
Basal cell	HERC3	Down regulated
Basal cell	CSTF3	Down regulated
Basal cell	GAN	Down regulated
Basal cell	RAB18	Down regulated
Basal cell	UBL3	Down regulated
Basal cell	MAML3	Down regulated
Basal cell	CPEB4	Down regulated
Basal cell	SSBP2	Down regulated
Basal cell	ANKRD28	Down regulated
Basal cell	FHIT	Down regulated
Basal cell	MTMR7	Down regulated
Basal cell	WNK1	Down regulated
Basal cell	ATP8A1	Down regulated
Basal cell	RAB27B	Down regulated
Basal cell	UBE2W	Down regulated
Basal cell	COL12A1	Down regulated
Basal cell	PIEZO2	Down regulated
Basal cell	KRT5	Down regulated
Basal cell	FGF14	Down regulated
Basal cell	ANTXR1	Down regulated
Basal cell	HNRNPLL	Down regulated
Basal cell	RIC3	Down regulated
Basal cell	GLS	Down regulated
Basal cell	TEKT1	Down regulated
Basal cell	SPATA9	Down regulated
Basal cell	RASSF6	Down regulated
Basal cell	TRIM35	Down regulated
Basal cell	ADGRF3	Down regulated
Basal cell	TNFSF4	Down regulated
Basal cell	NCKAP5	Down regulated
Basal cell	RPL3	Down regulated
Basal cell	PLSCR4	Down regulated
Basal cell	CLSTN2	Down regulated
Basal cell	PDLIM5	Down regulated
Basal cell	MBNL2	Down regulated
Basal cell	ABLIM1	Down regulated
Basal cell	APP	Down regulated
Basal cell	CAST	Down regulated
Basal cell	FGFR2	Down regulated
Basal cell	ATG10	Down regulated
Basal cell	NBEA	Down regulated
Basal cell	STOM	Down regulated
Basal cell	LAMB4	Down regulated
Basal cell	EMP1	Down regulated
Basal cell	DMXL1	Down regulated
Basal cell	WDR26	Down regulated
Basal cell	GCLC	Down regulated
Basal cell	SLC9A9	Down regulated
Basal cell	TMTC1	Down regulated
Basal cell	JMJD1C	Down regulated
Basal cell	B2M	Down regulated
Basal cell	RSRC1	Down regulated
Basal cell	PITX2	Down regulated
Basal cell	SESN3	Down regulated
Basal cell	TRPC6	Down regulated
Basal cell	PER1	Down regulated
Basal cell	DPY19L3	Down regulated
Basal cell	RANBP17	Down regulated
Basal cell	DCUN1D3	Down regulated
Basal cell	GNPTAB	Down regulated
Basal cell	DEPTOR	Down regulated
Basal cell	BCKDHB	Down regulated
Basal cell	NRXN3	Down regulated
Basal cell	WDR7	Down regulated
Basal cell	ELP4	Down regulated
Basal cell	FBXL14	Down regulated
Basal cell	USP3	Down regulated
Basal cell	EFCAB11	Down regulated
Basal cell	STAU2	Down regulated
Basal cell	KANSL1L	Down regulated
Basal cell	EHBP1	Down regulated
Basal cell	PTPRK	Down regulated
Basal cell	CTNNAL1	Down regulated
Basal cell	STAM	Down regulated
Basal cell	ARHGAP6	Down regulated
Basal cell	HHAT	Down regulated
Basal cell	NPNT	Down regulated
Basal cell	ARHGAP42	Down regulated
Basal cell	NET1	Down regulated
Basal cell	PPM1L	Down regulated
Basal cell	FAR1	Down regulated
Basal cell	POF1B	Down regulated
Basal cell	CBLB	Down regulated
Basal cell	SCARB2	Down regulated
Basal cell	SNX29	Down regulated
Basal cell	TLE4	Down regulated
Basal cell	AGBL3	Down regulated
Basal cell	SLC4A9	Down regulated
Basal cell	SGPP2	Down regulated
Basal cell	KRT15	Down regulated
Basal cell	GBP2	Down regulated
Basal cell	SLC24A3	Down regulated
Basal cell	ORC3	Down regulated
Basal cell	FAM107B	Down regulated
Basal cell	Ndrg1	Down regulated
Basal cell	STON2	Down regulated
Basal cell	STAG1	Down regulated
Basal cell	NEDD4L	Down regulated
Basal cell	LRRFIP2	Down regulated
Basal cell	TANK	Down regulated
Basal cell	GAREM1	Down regulated
Basal cell	TMEM220	Down regulated
Basal cell	PCDH7	Down regulated
Basal cell	BCAR3	Down regulated
Basal cell	USP54	Down regulated
Basal cell	CACNB2	Down regulated
Basal cell	PRC1	Down regulated
Basal cell	CCSER1	Down regulated
Basal cell	UBE2E3	Down regulated
Basal cell	NAALADL2	Down regulated
Basal cell	PRIMPOL	Down regulated
Basal cell	TET2	Down regulated
Basal cell	HOOK1	Down regulated
Basal cell	EML4	Down regulated
Basal cell	CD302	Down regulated
Basal cell	MEF2A	Down regulated
Basal cell	MED12L	Down regulated
Basal cell	KLF6	Down regulated
Basal cell	OXCT1	Down regulated
Basal cell	FAM189A2	Down regulated
Basal cell	ABO	Down regulated
Basal cell	WASL	Down regulated
Basal cell	LDB2	Down regulated
Basal cell	CBR4	Down regulated
Basal cell	THRB	Down regulated
Basal cell	ADGRL2	Down regulated
Basal cell	MPP7	Down regulated
Basal cell	GABRG3	Down regulated
Basal cell	ANOS1	Down regulated
Basal cell	PPP2R2A	Down regulated
Basal cell	TBC1D5	Down regulated
Basal cell	TDRD5	Down regulated
Basal cell	DSG1	Down regulated
Basal cell	TMPRSS7	Down regulated
Basal cell	NIPAL1	Down regulated
Basal cell	FBXL13	Down regulated
Basal cell	TMEM245	Down regulated
Basal cell	MLLT3	Down regulated
Basal cell	GSN	Down regulated
Basal cell	DNM3	Down regulated
Basal cell	CNOT2	Down regulated
Basal cell	ATF7IP	Down regulated
Basal cell	BMP2K	Down regulated
Basal cell	FBXL17	Down regulated
Basal cell	ACVR2A	Down regulated
Basal cell	ITFG1	Down regulated
Basal cell	MAGI3	Down regulated
Basal cell	IKZF2	Down regulated
Basal cell	DOK5	Down regulated
Basal cell	SORCS2	Down regulated
Basal cell	FKBP5	Down regulated
Basal cell	DENND2C	Down regulated
Basal cell	FAM206A	Down regulated
Basal cell	TRIM2	Down regulated
Basal cell	ATP11B	Down regulated
Basal cell	GRID1	Down regulated
Basal cell	GTDC1	Down regulated
Basal cell	SESN1	Down regulated
Basal cell	FAM214A	Down regulated
Basal cell	LNX1	Down regulated
Basal cell	DSG4	Down regulated
Basal cell	PDGFC	Down regulated
Basal cell	CCDC34	Down regulated
Basal cell	MYO3B	Down regulated
Basal cell	MEGF9	Down regulated
Basal cell	SAT1	Down regulated
Basal cell	SNED1	Down regulated
Basal cell	PAWR	Down regulated
Basal cell	MEIS1	Down regulated
Basal cell	SIK3	Down regulated
Basal cell	F10	Down regulated
Basal cell	LRRC1	Down regulated
Basal cell	MDFIC	Down regulated
Basal cell	CYP39A1	Down regulated
Basal cell	TUBA1B	Down regulated
Basal cell	FOXO3	Down regulated
Basal cell	PRLR	Down regulated
Basal cell	POSTN	Down regulated
Basal cell	TNKS	Down regulated
Basal cell	KLHL42	Down regulated
Basal cell	ATP6V0A1	Down regulated
Basal cell	GHR	Down regulated
Basal cell	KLF5	Down regulated
Basal cell	ARL15	Down regulated
Basal cell	ATP6V1H	Down regulated
Basal cell	CAV1	Down regulated
Basal cell	JAK2	Down regulated
Basal cell	COL14A1	Down regulated
Basal cell	NPAS2	Down regulated
Basal cell	WIPI1	Down regulated
Basal cell	TBC1D9	Down regulated
Basal cell	HIST3H2A	Down regulated
Basal cell	IQANK1	Down regulated
Basal cell	TBC1D32	Down regulated
Basal cell	IGFBP2	Down regulated
Basal cell	GALK2	Down regulated
Basal cell	STXBP4	Down regulated
Basal cell	HIST1H2AC	Down regulated
Basal cell	TSC22D1	Down regulated
Basal cell	DAAM1	Down regulated
Basal cell	ERN1	Down regulated
Basal cell	RALGPS2	Down regulated
Basal cell	LMO7	Down regulated
Basal cell	SETBP1	Down regulated
Basal cell	EIF2AK3	Down regulated
Basal cell	CCDC171	Down regulated
Basal cell	COBL	Down regulated
Basal cell	PLS3	Down regulated
Basal cell	MAP3K1	Down regulated
Basal cell	RETREG1	Down regulated
Basal cell	SMYD3	Down regulated
Basal cell	SCIN	Down regulated
Basal cell	TBL1XR1	Down regulated
Basal cell	KCNMA1	Down regulated
Basal cell	ZBTB16	Down regulated
Basal cell	ACSBG1	Down regulated
Basal cell	TLL1	Down regulated
Basal cell	TRPS1	Down regulated
Basal cell	GPNMB	Down regulated
Basal cell	C11orf80	Down regulated
Basal cell	SGSM1	Down regulated
Basal cell	SEL1L	Down regulated
Basal cell	ARRDC3	Down regulated
Basal cell	EEF1A1	Down regulated
Basal cell	HIST1H1E	Down regulated
Basal cell	C9orf85	Down regulated
Basal cell	RAB21	Down regulated
Basal cell	CD96	Down regulated
Basal cell	ABCA12	Down regulated
Basal cell	PERP	Down regulated
Basal cell	ZFP36L1	Down regulated
Basal cell	GPC5	Down regulated
Basal cell	ARRDC4	Down regulated
Basal cell	PPP2R2B	Down regulated
Basal cell	NNMT	Down regulated
Basal cell	RYR3	Down regulated
Basal cell	N4BP2L2	Down regulated
Basal cell	HLA-E	Down regulated
Basal cell	HPGD	Down regulated
Basal cell	CCDC3	Down regulated
Basal cell	ERC2	Down regulated
Basal cell	TXNIP	Down regulated
Basal cell	HIST2H2AC	Down regulated
Spinous cell	BCAS1	Up regulated
Spinous cell	ARSB	Up regulated
Spinous cell	CDH3	Up regulated
Spinous cell	LDLR	Up regulated
Spinous cell	IL4R	Up regulated
Spinous cell	CAPN1	Up regulated
Spinous cell	EMP2	Up regulated
Spinous cell	CAPN14	Up regulated
Spinous cell	OSMR	Up regulated
Spinous cell	ARHGAP23	Up regulated
Spinous cell	SRSF5	Up regulated
Spinous cell	GPT2	Up regulated
Spinous cell	MVD	Up regulated
Spinous cell	ACTN1	Up regulated
Spinous cell	RREB1	Up regulated
Spinous cell	SREBF2	Up regulated
Spinous cell	SULF2	Up regulated
Spinous cell	APBB1IP	Up regulated
Spinous cell	CMIP	Up regulated
Spinous cell	PITPNA	Up regulated
Spinous cell	LAMA3	Up regulated
Spinous cell	ZFC3H1	Up regulated
Spinous cell	SLIT2	Up regulated
Spinous cell	SQOR	Up regulated
Spinous cell	ARSF	Up regulated
Spinous cell	ARHGAP35	Up regulated
Spinous cell	LRP2	Up regulated
Spinous cell	HTT	Up regulated
Spinous cell	PTPRF	Up regulated
Spinous cell	KDM4B	Up regulated
Spinous cell	PCSK7	Up regulated
Spinous cell	C6orf132	Up regulated
Spinous cell	CACNB4	Up regulated
Spinous cell	TPM4	Up regulated
Spinous cell	HMGCS1	Up regulated
Spinous cell	TRAPPC9	Up regulated
Spinous cell	FARP2	Up regulated
Spinous cell	FAM83A	Up regulated
Spinous cell	ST14	Up regulated
Spinous cell	SLC12A2	Up regulated
Spinous cell	LSS	Up regulated
Spinous cell	GSDMC	Up regulated
Spinous cell	AKAP11	Up regulated
Spinous cell	FGFR3	Up regulated
Spinous cell	ARHGAP30	Up regulated
Spinous cell	MANBA	Up regulated
Spinous cell	ADAMTS17	Up regulated
Spinous cell	HS3ST3A1	Up regulated
Spinous cell	SEMA4B	Up regulated
Spinous cell	RIN2	Up regulated
Spinous cell	PDZRN3	Up regulated
Spinous cell	CYP51A1	Up regulated
Spinous cell	SH3RF3	Up regulated
Spinous cell	SLC28A3	Up regulated
Spinous cell	SMARCA4	Up regulated
Spinous cell	RILPL1	Up regulated
Spinous cell	DBX2	Up regulated
Spinous cell	LLGL2	Up regulated
Spinous cell	ABCF1	Up regulated
Spinous cell	TMPRSS11E	Up regulated
Spinous cell	DHX29	Up regulated
Spinous cell	LRP1	Up regulated
Spinous cell	SULT2B1	Up regulated
Spinous cell	NFIC	Up regulated
Spinous cell	PPP2R2D	Up regulated
Spinous cell	GTF2IRD1	Up regulated
Spinous cell	ZMIZ1	Up regulated
Spinous cell	BRD4	Up regulated
Spinous cell	GOLGB1	Up regulated
Spinous cell	BTBD11	Up regulated
Spinous cell	ARRB1	Up regulated
Spinous cell	EPHA2	Up regulated
Spinous cell	ZNF516	Up regulated
Spinous cell	SEMA3F	Up regulated
Spinous cell	MSRA	Up regulated
Spinous cell	SBNO2	Up regulated
Spinous cell	LY6D	Up regulated
Spinous cell	KLHL18	Up regulated
Spinous cell	TRERF1	Up regulated
Spinous cell	BDKRB1	Up regulated
Spinous cell	KIFC3	Up regulated
Spinous cell	ANXA7	Up regulated
Spinous cell	SSBP3	Up regulated
Spinous cell	NSDHL	Up regulated
Spinous cell	KPNA4	Up regulated
Spinous cell	ITPR3	Up regulated
Spinous cell	KRT14	Up regulated
Spinous cell	CRLF3	Up regulated
Spinous cell	PPFIA1	Up regulated
Spinous cell	BCL3	Up regulated
Spinous cell	TACC2	Up regulated
Spinous cell	TMPRSS11A	Up regulated
Spinous cell	TRAF7	Up regulated
Spinous cell	DDX31	Up regulated
Spinous cell	RCOR1	Up regulated
Spinous cell	P3H2	Up regulated
Spinous cell	ATP13A5	Up regulated
Spinous cell	ANO1	Up regulated
Spinous cell	WDR45B	Up regulated
Spinous cell	INPP5A	Up regulated
Spinous cell	TMPRSS11F	Up regulated
Spinous cell	CBL	Up regulated
Spinous cell	ANKRD11	Up regulated
Spinous cell	HMGCR	Up regulated
Spinous cell	GNPTAB	Up regulated
Spinous cell	SCNN1A	Up regulated
Spinous cell	ICA1	Up regulated
Spinous cell	NF2	Up regulated
Spinous cell	KIF5B	Up regulated
Spinous cell	FAM83F	Up regulated
Spinous cell	ZNF143	Up regulated
Spinous cell	CDC42BPB	Up regulated
Spinous cell	PLEKHA5	Up regulated
Spinous cell	TRAPPC12	Up regulated
Spinous cell	FAT1	Up regulated
Spinous cell	MTSS1	Up regulated
Spinous cell	SLC37A1	Up regulated
Spinous cell	ZNF215	Up regulated
Spinous cell	NELL1	Up regulated
Spinous cell	C20orf194	Up regulated
Spinous cell	ABL1	Up regulated
Spinous cell	ERC2	Up regulated
Spinous cell	SLC5A10	Up regulated
Spinous cell	ATP2C2	Up regulated
Spinous cell	CPD	Up regulated
Spinous cell	CORO2A	Up regulated
Spinous cell	FRMD6	Up regulated
Spinous cell	PRKAR2A	Up regulated
Spinous cell	AGO2	Up regulated
Spinous cell	CYFIP1	Up regulated
Spinous cell	STX12	Up regulated
Spinous cell	TBC1D9B	Up regulated
Spinous cell	ZNF827	Up regulated
Spinous cell	TC2N	Up regulated
Spinous cell	POLB	Up regulated
Spinous cell	MYO5B	Up regulated
Spinous cell	LRRFIP1	Up regulated
Spinous cell	TMEM108	Up regulated
Spinous cell	RHOD	Up regulated
Spinous cell	CLTB	Up regulated
Spinous cell	KIF21A	Up regulated
Spinous cell	RETSAT	Up regulated
Spinous cell	45178	Up regulated
Spinous cell	CRK	Up regulated
Spinous cell	BCL11B	Up regulated
Spinous cell	TOM1L1	Up regulated
Spinous cell	RASSF5	Up regulated
Spinous cell	LSM12	Up regulated
Spinous cell	STAT3	Up regulated
Spinous cell	PNPT1	Up regulated
Spinous cell	BICDL1	Up regulated
Spinous cell	SLC24A3	Up regulated
Spinous cell	WBP1L	Up regulated
Spinous cell	SLMAP	Up regulated
Spinous cell	THRAP3	Up regulated
Spinous cell	TRPM4	Up regulated
Spinous cell	PDXK	Up regulated
Spinous cell	PITPNM3	Up regulated
Spinous cell	AFAP1L2	Up regulated
Spinous cell	RNLS	Up regulated
Spinous cell	TBC1D14	Up regulated
Spinous cell	CBLC	Up regulated
Spinous cell	IKBKB	Up regulated
Spinous cell	CAPZB	Up regulated
Spinous cell	MYH14	Up regulated
Spinous cell	DNM2	Up regulated
Spinous cell	SEC16A	Up regulated
Spinous cell	FAM184A	Up regulated
Spinous cell	PPP6R2	Up regulated
Spinous cell	MET	Up regulated
Spinous cell	BARX2	Up regulated
Spinous cell	MROH1	Up regulated
Spinous cell	NCBP3	Up regulated
Spinous cell	DNAJC13	Up regulated
Spinous cell	DOT1L	Up regulated
Spinous cell	SPG11	Up regulated
Spinous cell	USP4	Up regulated
Spinous cell	ANKLE2	Up regulated
Spinous cell	ACLY	Up regulated
Spinous cell	DUOX1	Up regulated
Spinous cell	SCARB1	Up regulated
Spinous cell	DUOXA1	Up regulated
Spinous cell	RSU1	Up regulated
Spinous cell	FRK	Up regulated
Spinous cell	USP43	Up regulated
Spinous cell	EVPL	Up regulated
Spinous cell	FAT2	Up regulated
Spinous cell	KDM5B	Up regulated
Spinous cell	PLA2G4E	Up regulated
Spinous cell	CAMKK2	Up regulated
Spinous cell	BHLHE40	Up regulated
Spinous cell	GAK	Up regulated
Spinous cell	DHRS1	Up regulated
Spinous cell	FOXK2	Up regulated
Spinous cell	SPTBN2	Up regulated
Spinous cell	ARPC1A	Up regulated
Spinous cell	PLXNA2	Up regulated
Spinous cell	PNLIPRP3	Up regulated
Spinous cell	FAM129B	Up regulated
Spinous cell	FDFT1	Up regulated
Spinous cell	CTIF	Up regulated
Spinous cell	NECTIN1	Up regulated
Spinous cell	PALLD	Up regulated
Spinous cell	ANO10	Up regulated
Spinous cell	ATRN	Up regulated
Spinous cell	ITPKB	Up regulated
Spinous cell	AACS	Up regulated
Spinous cell	MAP3K14	Up regulated
Spinous cell	CAMKK1	Up regulated
Spinous cell	DSP	Up regulated
Spinous cell	SQLE	Up regulated
Spinous cell	KIAA0556	Up regulated
Spinous cell	IPPK	Up regulated
Spinous cell	KIAA0232	Up regulated
Spinous cell	TTC13	Up regulated
Spinous cell	SEC24B	Up regulated
Spinous cell	PANK1	Up regulated
Spinous cell	VPS53	Up regulated
Spinous cell	BCR	Up regulated
Spinous cell	SPTAN1	Up regulated
Spinous cell	TSHZ2	Up regulated
Spinous cell	LURAP1L	Up regulated
Spinous cell	BDP1	Up regulated
Spinous cell	FOXK1	Up regulated
Spinous cell	SRGAP1	Up regulated
Spinous cell	PPFIA3	Up regulated
Spinous cell	HK2	Up regulated
Spinous cell	MGAT5	Up regulated
Spinous cell	NT5C2	Up regulated
Spinous cell	AXIN1	Up regulated
Spinous cell	ARMC9	Up regulated
Spinous cell	FNBP1L	Up regulated
Spinous cell	MED27	Up regulated
Spinous cell	BNC1	Up regulated
Spinous cell	LTBP1	Up regulated
Spinous cell	FAM49B	Up regulated
Spinous cell	AP1B1	Up regulated
Spinous cell	JUP	Up regulated
Spinous cell	LETM1	Up regulated
Spinous cell	ANKS1A	Up regulated
Spinous cell	TNK2	Up regulated
Spinous cell	GPR107	Up regulated
Spinous cell	TNIK	Up regulated
Spinous cell	TAOK3	Up regulated
Spinous cell	PLSCR1	Up regulated
Spinous cell	KIF1C	Up regulated
Spinous cell	HNRNPM	Up regulated
Spinous cell	ZDHHC14	Up regulated
Spinous cell	ZDHHC5	Up regulated
Spinous cell	HS6ST1	Up regulated
Spinous cell	ZDHHC2	Up regulated
Spinous cell	SORCS2	Up regulated
Spinous cell	HIVEP3	Up regulated
Spinous cell	EPN2	Up regulated
Spinous cell	IDH1	Up regulated
Spinous cell	NOD2	Up regulated
Spinous cell	SNX6	Up regulated
Spinous cell	PKIG	Up regulated
Spinous cell	DOCK1	Up regulated
Spinous cell	JARID2	Up regulated
Spinous cell	GOLGA2	Up regulated
Spinous cell	MAPK8IP3	Up regulated
Spinous cell	EEA1	Up regulated
Spinous cell	NCOA3	Up regulated
Spinous cell	HK1	Up regulated
Spinous cell	GBF1	Up regulated
Spinous cell	IGSF3	Up regulated
Spinous cell	KMT5A	Up regulated
Spinous cell	MAD1L1	Up regulated
Spinous cell	BAZ2A	Up regulated
Spinous cell	RHBDL2	Up regulated
Spinous cell	GNB1	Up regulated
Spinous cell	ZZEF1	Up regulated
Spinous cell	UTRN	Up regulated
Spinous cell	LIMCH1	Up regulated
Spinous cell	TIGAR	Up regulated
Spinous cell	ARHGEF28	Up regulated
Spinous cell	C10orf99	Up regulated
Spinous cell	PKP2	Up regulated
Spinous cell	SOD2	Up regulated
Spinous cell	ATP2B4	Up regulated
Spinous cell	ANKRD29	Up regulated
Spinous cell	TMPRSS4	Up regulated
Spinous cell	OGDH	Up regulated
Spinous cell	VSNL1	Up regulated
Spinous cell	ST5	Up regulated
Spinous cell	PLEKHD1	Up regulated
Spinous cell	LUC7L	Up regulated
Spinous cell	CA12	Up regulated
Spinous cell	CYP4F22	Up regulated
Spinous cell	MAP4K4	Up regulated
Spinous cell	RPS6KA5	Up regulated
Spinous cell	MYO1C	Up regulated
Spinous cell	PCBP2	Up regulated
Spinous cell	GSK3B	Up regulated
Spinous cell	UBE3C	Up regulated
Spinous cell	CNKSR1	Up regulated
Spinous cell	NOTCH1	Up regulated
Spinous cell	VWC2	Up regulated
Spinous cell	RHBDF2	Up regulated
Spinous cell	GAB2	Up regulated
Spinous cell	MSMO1	Up regulated
Spinous cell	B4GALNT3	Up regulated
Spinous cell	ADRA1A	Up regulated
Spinous cell	APBA1	Up regulated
Spinous cell	SCYL2	Up regulated
Spinous cell	KCNK1	Up regulated
Spinous cell	ABR	Up regulated
Spinous cell	MINK1	Up regulated
Spinous cell	ITSN1	Up regulated
Spinous cell	TANC1	Up regulated
Spinous cell	PTPRT	Up regulated
Spinous cell	TGM1	Up regulated
Spinous cell	TMEM40	Up regulated
Spinous cell	ZMYM2	Up regulated
Spinous cell	ZC3H7A	Up regulated
Spinous cell	GANC	Up regulated
Spinous cell	SFSWAP	Up regulated
Spinous cell	LYN	Up regulated
Spinous cell	TBC1D10A	Up regulated
Spinous cell	CTSC	Up regulated
Spinous cell	MAOB	Up regulated
Spinous cell	IRAK2	Up regulated
Spinous cell	SEC24A	Up regulated
Spinous cell	MAPKBP1	Up regulated
Spinous cell	EPS15L1	Up regulated
Spinous cell	CASZ1	Up regulated
Spinous cell	AGAP1	Up regulated
Spinous cell	WWC1	Up regulated
Spinous cell	LRP8	Up regulated
Spinous cell	DIXDC1	Up regulated
Spinous cell	HSD17B4	Up regulated
Spinous cell	TBC1D22B	Up regulated
Spinous cell	ABLIM1	Up regulated
Spinous cell	FAM196A	Up regulated
Spinous cell	MAP2K1	Up regulated
Spinous cell	EHBP1L1	Up regulated
Spinous cell	ACSS2	Up regulated
Spinous cell	GALNT10	Up regulated
Spinous cell	HIRA	Up regulated
Spinous cell	DAPK2	Up regulated
Spinous cell	DSC3	Up regulated
Spinous cell	DGCR2	Up regulated
Spinous cell	PLEKHG6	Up regulated
Spinous cell	RBM47	Up regulated
Spinous cell	IL13RA1	Up regulated
Spinous cell	MYH9	Up regulated
Spinous cell	NFIX	Up regulated
Spinous cell	CTNNA1	Up regulated
Spinous cell	FNBP1	Up regulated
Spinous cell	CPEB2	Up regulated
Spinous cell	AGPAT4	Up regulated
Spinous cell	CAMK2G	Up regulated
Spinous cell	FLYWCH1	Up regulated
Spinous cell	AP3D1	Up regulated
Spinous cell	SCAPER	Up regulated
Spinous cell	RRBP1	Up regulated
Spinous cell	ABCC3	Up regulated
Spinous cell	EML1	Up regulated
Spinous cell	DIAPH1	Up regulated
Spinous cell	CAPN12	Up regulated
Spinous cell	CSNK1G1	Up regulated
Spinous cell	KLHL29	Up regulated
Spinous cell	RIPK4	Up regulated
Spinous cell	LARP1	Up regulated
Spinous cell	KTN1	Up regulated
Spinous cell	DHCR24	Up regulated
Spinous cell	KIAA1109	Up regulated
Spinous cell	PLA2R1	Up regulated
Spinous cell	POU2F3	Up regulated
Spinous cell	EPB41L4A	Up regulated
Spinous cell	SIN3A	Up regulated
Spinous cell	ANKRD27	Up regulated
Spinous cell	OSBPL2	Up regulated
Spinous cell	TGFA	Up regulated
Spinous cell	ROBO1	Up regulated
Spinous cell	MYOF	Up regulated
Spinous cell	TEAD3	Up regulated
Spinous cell	CTBP2	Up regulated
Spinous cell	RASEF	Up regulated
Spinous cell	PPP1R13B	Up regulated
Spinous cell	RALB	Up regulated
Spinous cell	DENND3	Up regulated
Spinous cell	TAOK1	Up regulated
Spinous cell	ATP9A	Up regulated
Spinous cell	ABTB2	Up regulated
Spinous cell	KLF7	Up regulated
Spinous cell	ACAP2	Up regulated
Spinous cell	PTK7	Up regulated
Spinous cell	MKL1	Up regulated
Spinous cell	KIAA1522	Up regulated
Spinous cell	EPB41L5	Up regulated
Spinous cell	SLC16A14	Up regulated
Spinous cell	ATP11A	Up regulated
Spinous cell	FAF2	Up regulated
Spinous cell	NLRC5	Up regulated
Spinous cell	IL22RA1	Up regulated
Spinous cell	ABCC1	Up regulated
Spinous cell	TOM1L2	Up regulated
Spinous cell	CAPN2	Up regulated
Spinous cell	ZC3HAV1	Up regulated
Spinous cell	PDPK1	Up regulated
Spinous cell	USP28	Up regulated
Spinous cell	PGD	Up regulated
Spinous cell	CACNA2D3	Up regulated
Spinous cell	PPFIBP2	Up regulated
Spinous cell	CD99	Up regulated
Spinous cell	UBE2E2	Up regulated
Spinous cell	UGGT1	Up regulated
Spinous cell	SLK	Up regulated
Spinous cell	SLC25A25	Up regulated
Spinous cell	MARK1	Up regulated
Spinous cell	NAA35	Up regulated
Spinous cell	RALGDS	Up regulated
Spinous cell	MAN1A1	Up regulated
Spinous cell	TTC7A	Up regulated
Spinous cell	TMEM45B	Up regulated
Spinous cell	NBEAL1	Up regulated
Spinous cell	SEMA4D	Up regulated
Spinous cell	MTHFD1L	Up regulated
Spinous cell	MARK3	Up regulated
Spinous cell	TRIM22	Up regulated
Spinous cell	FAM193B	Up regulated
Spinous cell	PAFAH1B1	Up regulated
Spinous cell	BRD1	Up regulated
Spinous cell	DDX58	Up regulated
Spinous cell	EPHX3	Up regulated
Spinous cell	EZR	Up regulated
Spinous cell	FOS	Up regulated
Spinous cell	NUAK2	Up regulated
Spinous cell	ACSL3	Up regulated
Spinous cell	Nramp2	Up regulated
Spinous cell	RBMS1	Up regulated
Spinous cell	RANBP10	Up regulated
Spinous cell	CFH	Up regulated
Spinous cell	DDHD1	Up regulated
Spinous cell	KRT16	Up regulated
Spinous cell	ATL2	Up regulated
Spinous cell	MOB3B	Up regulated
Spinous cell	HDAC4	Up regulated
Spinous cell	PYGL	Up regulated
Spinous cell	P4HB	Up regulated
Spinous cell	KAZN	Up regulated
Spinous cell	SPINK5	Up regulated
Spinous cell	SH3RF1	Up regulated
Spinous cell	RHCG	Up regulated
Spinous cell	FRRS1	Up regulated
Spinous cell	ERBB2	Up regulated
Spinous cell	AKAP6	Up regulated
Spinous cell	SEMA3C	Up regulated
Spinous cell	ARFGEF2	Up regulated
Spinous cell	ITGB6	Up regulated
Spinous cell	FAM222B	Up regulated
Spinous cell	PPARGC1B	Up regulated
Spinous cell	ADD3	Up regulated
Spinous cell	CDH1	Up regulated
Spinous cell	KIAA1217	Up regulated
Spinous cell	PPARD	Up regulated
Spinous cell	RELB	Up regulated
Spinous cell	HIPK2	Up regulated
Spinous cell	ZBTB7C	Up regulated
Spinous cell	EIF4G2	Up regulated
Spinous cell	ZNF185	Up regulated
Spinous cell	LDLRAD3	Up regulated
Spinous cell	SLC27A4	Up regulated
Spinous cell	MAP3K9	Up regulated
Spinous cell	GRHL3	Up regulated
Spinous cell	ADAP2	Up regulated
Spinous cell	SF3B6	Up regulated
Spinous cell	NIPAL3	Up regulated
Spinous cell	CLIP1	Up regulated
Spinous cell	TNKS1BP1	Up regulated
Spinous cell	FAM53B	Up regulated
Spinous cell	PITX1	Up regulated
Spinous cell	DNAJB6	Up regulated
Spinous cell	NAA15	Up regulated
Spinous cell	ERC1	Up regulated
Spinous cell	PTPN11	Up regulated
Spinous cell	MAPKAP1	Up regulated
Spinous cell	CD55	Up regulated
Spinous cell	NCOR2	Up regulated
Spinous cell	EIF4G3	Up regulated
Spinous cell	SPRED2	Up regulated
Spinous cell	FAM193A	Up regulated
Spinous cell	MED13L	Up regulated
Spinous cell	SH3YL1	Up regulated
Spinous cell	FAM13B	Up regulated
Spinous cell	CARS2	Up regulated
Spinous cell	KDM1B	Up regulated
Spinous cell	CAPN5	Up regulated
Spinous cell	STK24	Up regulated
Spinous cell	CHD7	Up regulated
Spinous cell	FMNL2	Up regulated
Spinous cell	GSR	Up regulated
Spinous cell	C1orf21	Up regulated
Spinous cell	TMEM184A	Up regulated
Spinous cell	ZFAND3	Up regulated
Spinous cell	UBA6	Up regulated
Spinous cell	DIP2A	Up regulated
Spinous cell	SCNN1B	Up regulated
Spinous cell	ADCY7	Up regulated
Spinous cell	WDR26	Up regulated
Spinous cell	KDM2A	Up regulated
Spinous cell	UBE2O	Up regulated
Spinous cell	CDCP1	Up regulated
Spinous cell	KIF13B	Up regulated
Spinous cell	UBR4	Up regulated
Spinous cell	CCNL2	Up regulated
Spinous cell	ARID1A	Up regulated
Spinous cell	SPPL3	Up regulated
Spinous cell	ENDOU	Up regulated
Spinous cell	TNFSF10	Up regulated
Spinous cell	TACC1	Up regulated
Spinous cell	CYP7B1	Up regulated
Spinous cell	ARHGEF10	Up regulated
Spinous cell	INPP5J	Up regulated
Spinous cell	HERC4	Up regulated
Spinous cell	SETX	Up regulated
Spinous cell	UBE2F	Up regulated
Spinous cell	MGEA5	Up regulated
Spinous cell	CEP162	Up regulated
Spinous cell	RAB10	Up regulated
Spinous cell	BAZ1A	Up regulated
Spinous cell	TBC1D2	Up regulated
Spinous cell	LMO4	Up regulated
Spinous cell	ACTN4	Up regulated
Spinous cell	CD47	Up regulated
Spinous cell	CECR2	Up regulated
Spinous cell	REEP3	Up regulated
Spinous cell	PIK3C2G	Up regulated
Spinous cell	MAL	Up regulated
Spinous cell	TRIM7	Up regulated
Spinous cell	AHNAK	Up regulated
Spinous cell	GCC2	Up regulated
Spinous cell	DUSP1	Up regulated
Spinous cell	ENPP3	Up regulated
Spinous cell	XRCC4	Up regulated
Spinous cell	KIAA1211L	Up regulated
Spinous cell	ITCH	Up regulated
Spinous cell	ELL	Up regulated
Spinous cell	PERP	Up regulated
Spinous cell	EPHX1	Up regulated
Spinous cell	WDR27	Up regulated
Spinous cell	HNRNPC	Up regulated
Spinous cell	SHTN1	Up regulated
Spinous cell	COMMD3	Up regulated
Spinous cell	BCAR3	Up regulated
Spinous cell	VPS13D	Up regulated
Spinous cell	AKIRIN1	Up regulated
Spinous cell	SYNJ2	Up regulated
Spinous cell	CNTN4	Up regulated
Spinous cell	ETV6	Up regulated
Spinous cell	LTBR	Up regulated
Spinous cell	PER2	Up regulated
Spinous cell	BBOF1	Up regulated
Spinous cell	QSOX1	Up regulated
Spinous cell	CD82	Up regulated
Spinous cell	RANBP2	Up regulated
Spinous cell	AGL	Up regulated
Spinous cell	OVOL1	Up regulated
Spinous cell	NFIB	Up regulated
Spinous cell	MAST4	Up regulated
Spinous cell	GRK5	Up regulated
Spinous cell	JMJD1C	Up regulated
Spinous cell	SCLT1	Up regulated
Spinous cell	MTX2	Up regulated
Spinous cell	WDR11	Up regulated
Spinous cell	CCSER2	Up regulated
Spinous cell	XXYLT1	Up regulated
Spinous cell	TTC7B	Up regulated
Spinous cell	ST3GAL6	Up regulated
Spinous cell	STK40	Up regulated
Spinous cell	TMOD3	Up regulated
Spinous cell	TTC39A	Up regulated
Spinous cell	SLC6A6	Up regulated
Spinous cell	PHACTR1	Down regulated
Spinous cell	REPS1	Down regulated
Spinous cell	FOXP2	Down regulated
Spinous cell	ABHD12	Down regulated
Spinous cell	ALDH2	Down regulated
Spinous cell	BABAM2	Down regulated
Spinous cell	CLSTN2	Down regulated
Spinous cell	DDX18	Down regulated
Spinous cell	ARL15	Down regulated
Spinous cell	TCF12	Down regulated
Spinous cell	PSIP1	Down regulated
Spinous cell	ARHGAP44	Down regulated
Spinous cell	GPCPD1	Down regulated
Spinous cell	MACROD2	Down regulated
Spinous cell	SETBP1	Down regulated
Spinous cell	ZFAND5	Down regulated
Spinous cell	RABGAP1L	Down regulated
Spinous cell	SPART	Down regulated
Spinous cell	C14H11orf49	Down regulated
Spinous cell	CDKN2B	Down regulated
Spinous cell	SBSN	Down regulated
Spinous cell	SMC6	Down regulated
Spinous cell	GPHN	Down regulated
Spinous cell	FNDC3A	Down regulated
Spinous cell	CD96	Down regulated
Spinous cell	PKD2	Down regulated
Spinous cell	CCSER1	Down regulated
Spinous cell	RAPGEF4	Down regulated
Spinous cell	MEGF9	Down regulated
Spinous cell	CEMIP	Down regulated
Spinous cell	FMO2	Down regulated
Spinous cell	ACVR2A	Down regulated
Spinous cell	USP36	Down regulated
Spinous cell	DAPL1	Down regulated
Spinous cell	NFAT5	Down regulated
Spinous cell	CPSF6	Down regulated
Spinous cell	UBE2E3	Down regulated
Spinous cell	ITGA2	Down regulated
Spinous cell	SCFD2	Down regulated
Spinous cell	KIF26B	Down regulated
Spinous cell	LSAMP	Down regulated
Spinous cell	MTMR3	Down regulated
Spinous cell	SPARCL1	Down regulated
Spinous cell	ITGB8	Down regulated
Spinous cell	CDC42BPA	Down regulated
Spinous cell	GTDC1	Down regulated
Spinous cell	FAM13A	Down regulated
Spinous cell	ATRNL1	Down regulated
Spinous cell	MBTD1	Down regulated
Spinous cell	FBLN1	Down regulated
Spinous cell	RPS2	Down regulated
Spinous cell	PDCD4	Down regulated
Spinous cell	Ndrg1	Down regulated
Spinous cell	VRK2	Down regulated
Spinous cell	LGR4	Down regulated
Spinous cell	SUSD4	Down regulated
Spinous cell	SH3KBP1	Down regulated
Spinous cell	HSD17B5	Down regulated
Spinous cell	WASL	Down regulated
Spinous cell	ZNF385A	Down regulated
Spinous cell	MBNL2	Down regulated
Spinous cell	ZMYND11	Down regulated
Spinous cell	GLI3	Down regulated
Spinous cell	WRN	Down regulated
Spinous cell	SLC16A4	Down regulated
Spinous cell	ASPH	Down regulated
Spinous cell	UST	Down regulated
Spinous cell	GALNT1	Down regulated
Spinous cell	FHIT	Down regulated
Spinous cell	APOL2	Down regulated
Spinous cell	FBXL14	Down regulated
Spinous cell	TRIM5	Down regulated
Spinous cell	CTR9	Down regulated
Spinous cell	ARHGAP12	Down regulated
Spinous cell	N4BP2L2	Down regulated
Spinous cell	XPO1	Down regulated
Spinous cell	IFI44	Down regulated
Spinous cell	C11H12orf56	Down regulated
Spinous cell	PAPLN	Down regulated
Spinous cell	EML4	Down regulated
Spinous cell	ATP10B	Down regulated
Spinous cell	BACH2	Down regulated
Spinous cell	IL1RAPL1	Down regulated
Spinous cell	HDGFL3	Down regulated
Spinous cell	GSKIP	Down regulated
Spinous cell	DSC1	Down regulated
Spinous cell	RPSA	Down regulated
Spinous cell	TRIM25	Down regulated
Spinous cell	UBE2W	Down regulated
Spinous cell	SS18L1	Down regulated
Spinous cell	APP	Down regulated
Spinous cell	IMPAD1	Down regulated
Spinous cell	CUL3	Down regulated
Spinous cell	C15orf41	Down regulated
Spinous cell	TCF4	Down regulated
Spinous cell	CCDC34	Down regulated
Spinous cell	TMTC1	Down regulated
Spinous cell	PDZK1	Down regulated
Spinous cell	COL5A2	Down regulated
Spinous cell	KRT13	Down regulated
Spinous cell	PAPPA	Down regulated
Spinous cell	CRIM1	Down regulated
Spinous cell	SNX32	Down regulated
Spinous cell	TEKT1	Down regulated
Spinous cell	PER1	Down regulated
Spinous cell	ZFP36	Down regulated
Spinous cell	PPFIBP1	Down regulated
Spinous cell	PBX3	Down regulated
Spinous cell	MBD5	Down regulated
Spinous cell	RPL30	Down regulated
Spinous cell	ANTXR1	Down regulated
Spinous cell	MAMDC2	Down regulated
Spinous cell	BTRC	Down regulated
Spinous cell	RPL10A	Down regulated
Spinous cell	MLLT3	Down regulated
Spinous cell	NME3	Down regulated
Spinous cell	ACSM3	Down regulated
Spinous cell	SPRED1	Down regulated
Spinous cell	KCNMA1	Down regulated
Spinous cell	ELP4	Down regulated
Spinous cell	MXD1	Down regulated
Spinous cell	APLF	Down regulated
Spinous cell	MYL12A	Down regulated
Spinous cell	ALK	Down regulated
Spinous cell	ARF6	Down regulated
Spinous cell	HMGN3	Down regulated
Spinous cell	NRG1	Down regulated
Spinous cell	BTG2	Down regulated
Spinous cell	TANC2	Down regulated
Spinous cell	FBXL13	Down regulated
Spinous cell	PRDX1	Down regulated
Spinous cell	MIS18BP1	Down regulated
Spinous cell	NF1	Down regulated
Spinous cell	GSN	Down regulated
Spinous cell	ATP5G2	Down regulated
Spinous cell	RNF150	Down regulated
Spinous cell	KLF6	Down regulated
Spinous cell	FGFR2	Down regulated
Spinous cell	DNAJC6	Down regulated
Spinous cell	REEP5	Down regulated
Spinous cell	NHS	Down regulated
Spinous cell	FNDC3B	Down regulated
Spinous cell	FANCL	Down regulated
Spinous cell	KLHL42	Down regulated
Spinous cell	PARP12	Down regulated
Spinous cell	ZCCHC7	Down regulated
Spinous cell	MAML2	Down regulated
Spinous cell	CACNB2	Down regulated
Spinous cell	TRIM2	Down regulated
Spinous cell	PDGFC	Down regulated
Spinous cell	ATG10	Down regulated
Spinous cell	PSMG4	Down regulated
Spinous cell	ABHD17B	Down regulated
Spinous cell	HACD4	Down regulated
Spinous cell	ADCY2	Down regulated
Spinous cell	BTG3	Down regulated
Spinous cell	CNOT6L	Down regulated
Spinous cell	MX1	Down regulated
Spinous cell	DSG4	Down regulated
Spinous cell	SESN3	Down regulated
Spinous cell	RIOK2	Down regulated
Spinous cell	RPS8	Down regulated
Spinous cell	SUPT3H	Down regulated
Spinous cell	SLC25A26	Down regulated
Spinous cell	TRPC1	Down regulated
Spinous cell	LRIG3	Down regulated
Spinous cell	PREPL	Down regulated
Spinous cell	HIST1H1E	Down regulated
Spinous cell	ACSBG1	Down regulated
Spinous cell	GSTA5	Down regulated
Spinous cell	GCOM1	Down regulated
Spinous cell	PCMTD1	Down regulated
Spinous cell	FAM214A	Down regulated
Spinous cell	CNOT2	Down regulated
Spinous cell	MYO3B	Down regulated
Spinous cell	CAMK2D	Down regulated
Spinous cell	LDHB	Down regulated
Spinous cell	NUCKS1	Down regulated
Spinous cell	LPXN	Down regulated
Spinous cell	SDK1	Down regulated
Spinous cell	DYNLL1	Down regulated
Spinous cell	DOK5	Down regulated
Spinous cell	GPRC5A	Down regulated
Spinous cell	S100A16	Down regulated
Spinous cell	AMACR	Down regulated
Spinous cell	ABI3BP	Down regulated
Spinous cell	C9orf85	Down regulated
Spinous cell	ATF7IP	Down regulated
Spinous cell	BCL2L13	Down regulated
Spinous cell	DNM3	Down regulated
Spinous cell	DYNC2H1	Down regulated
Spinous cell	SUGCT	Down regulated
Spinous cell	C6orf62	Down regulated
Spinous cell	GCLC	Down regulated
Spinous cell	BBS9	Down regulated
Spinous cell	WDR33	Down regulated
Spinous cell	RAD51B	Down regulated
Spinous cell	FGF14	Down regulated
Spinous cell	ANKS1B	Down regulated
Spinous cell	SOX6	Down regulated
Spinous cell	EIF2AK3	Down regulated
Spinous cell	NTRK2	Down regulated
Spinous cell	SAT1	Down regulated
Spinous cell	RPL7A	Down regulated
Spinous cell	CLDN1	Down regulated
Spinous cell	PRDX6	Down regulated
Spinous cell	STXBP4	Down regulated
Spinous cell	PAWR	Down regulated
Spinous cell	RASGEF1B	Down regulated
Spinous cell	SMYD3	Down regulated
Spinous cell	TUBA1C	Down regulated
Spinous cell	PPM1A	Down regulated
Spinous cell	NEDD4L	Down regulated
Spinous cell	MED12L	Down regulated
Spinous cell	ABI2	Down regulated
Spinous cell	NR1D1	Down regulated
Spinous cell	BOC	Down regulated
Spinous cell	TBC1D9	Down regulated
Spinous cell	PRIMPOL	Down regulated
Spinous cell	TTC28	Down regulated
Spinous cell	GPC5	Down regulated
Spinous cell	NR1D2	Down regulated
Spinous cell	RIC3	Down regulated
Spinous cell	CALD1	Down regulated
Spinous cell	KRT76	Down regulated
Spinous cell	RACK1	Down regulated
Spinous cell	MXI1	Down regulated
Spinous cell	LDB2	Down regulated
Spinous cell	DNASE1L3	Down regulated
Spinous cell	RPS10	Down regulated
Spinous cell	RPL22	Down regulated
Spinous cell	ALDH1L1	Down regulated
Spinous cell	HIST3H2A	Down regulated
Spinous cell	SCIN	Down regulated
Spinous cell	NDST3	Down regulated
Spinous cell	PITX2	Down regulated
Spinous cell	GCLM	Down regulated
Spinous cell	CADM1	Down regulated
Spinous cell	GNAL	Down regulated
Spinous cell	EYS	Down regulated
Spinous cell	KLF5	Down regulated
Spinous cell	PRRX1	Down regulated
Spinous cell	HERC6	Down regulated
Spinous cell	CSTF3	Down regulated
Spinous cell	H3F3A	Down regulated
Spinous cell	KIAA1456	Down regulated
Spinous cell	RPS6	Down regulated
Spinous cell	ZBTB16	Down regulated
Spinous cell	KRT15	Down regulated
Spinous cell	HLA-E	Down regulated
Spinous cell	ARRDC4	Down regulated
Spinous cell	CCDC3	Down regulated
Spinous cell	COBL	Down regulated
Spinous cell	NME1-NME2	Down regulated
Spinous cell	ZBTB20	Down regulated
Spinous cell	SDR16C5	Down regulated
Spinous cell	SEC16B	Down regulated
Spinous cell	ANGPTL1	Down regulated
Spinous cell	EIF2AK2	Down regulated
Spinous cell	EEF1B2	Down regulated
Spinous cell	RYR3	Down regulated
Spinous cell	ATP1A1	Down regulated
Spinous cell	KDELR3	Down regulated
Spinous cell	SLC16A9	Down regulated
Spinous cell	TBC1D5	Down regulated
Spinous cell	CD81	Down regulated
Spinous cell	GSTP1	Down regulated
Spinous cell	CBR1	Down regulated
Spinous cell	GALK2	Down regulated
Spinous cell	MSRB3	Down regulated
Spinous cell	AOX4	Down regulated
Spinous cell	HIST2H2BF	Down regulated
Spinous cell	ATP8A1	Down regulated
Spinous cell	MMP20	Down regulated
Spinous cell	DEPTOR	Down regulated
Spinous cell	SLC15A5	Down regulated
Spinous cell	PHF14	Down regulated
Spinous cell	FRAS1	Down regulated
Spinous cell	ABO	Down regulated
Spinous cell	TSEN2	Down regulated
Spinous cell	SHROOM4	Down regulated
Spinous cell	PHACTR2	Down regulated
Spinous cell	BTN3A2	Down regulated
Spinous cell	RPL3	Down regulated
Spinous cell	IGFBP2	Down regulated
Spinous cell	SNCAIP	Down regulated
Spinous cell	RUNX1	Down regulated
Spinous cell	HERPUD1	Down regulated
Spinous cell	PNRC1	Down regulated
Spinous cell	ZNF483	Down regulated
Spinous cell	HIST1H2AC	Down regulated
Spinous cell	TGFB2	Down regulated
Spinous cell	GPNMB	Down regulated
Spinous cell	RPL41	Down regulated
Spinous cell	HMGB1	Down regulated
Spinous cell	CYP2C75	Down regulated
Spinous cell	EEF1A1	Down regulated
Spinous cell	RANBP17	Down regulated
Spinous cell	HMGB2	Down regulated
Spinous cell	ARRDC3	Down regulated
Spinous cell	RPL9	Down regulated
Spinous cell	TUBA1B	Down regulated
Spinous cell	EPSTI1	Down regulated
Spinous cell	TBC1D32	Down regulated
Spinous cell	TP53INP1	Down regulated
Spinous cell	TXNIP	Down regulated
Spinous cell	ADGRA3	Down regulated
Spinous cell	HPGD	Down regulated
Spinous cell	HIST2H2AC	Down regulated
Granular cell	IL36A	Up regulated
Granular cell	SULT2B1	Up regulated
Granular cell	GTF2IRD1	Up regulated
Granular cell	E2F8	Up regulated
Granular cell	TGM3	Up regulated
Granular cell	CRLF3	Up regulated
Granular cell	TGM1	Up regulated
Granular cell	ATP13A5	Up regulated
Granular cell	ZMIZ1	Up regulated
Granular cell	PLA2G4E	Up regulated
Granular cell	DIP2A	Up regulated
Granular cell	AQP3	Up regulated
Granular cell	GRHL3	Up regulated
Granular cell	TNKS1BP1	Up regulated
Granular cell	ARSB	Up regulated
Granular cell	PRKCI	Up regulated
Granular cell	ENDOU	Up regulated
Granular cell	NUAK2	Up regulated
Granular cell	CDH4	Up regulated
Granular cell	POLB	Up regulated
Granular cell	B4GALNT3	Up regulated
Granular cell	IL36G	Up regulated
Granular cell	MYO5B	Up regulated
Granular cell	NET1	Up regulated
Granular cell	RAPGEF5	Up regulated
Granular cell	CECR2	Up regulated
Granular cell	KLK6	Up regulated
Granular cell	SCNN1A	Up regulated
Granular cell	RAB10	Up regulated
Granular cell	WBP1L	Up regulated
Granular cell	LDLR	Up regulated
Granular cell	DNM2	Up regulated
Granular cell	ALS2CL	Up regulated
Granular cell	NBEAL2	Up regulated
Granular cell	HSPB8	Up regulated
Granular cell	KLK13	Up regulated
Granular cell	IL4R	Up regulated
Granular cell	SPTBN2	Up regulated
Granular cell	MACF1	Up regulated
Granular cell	HSPB1	Up regulated
Granular cell	ZDHHC21	Up regulated
Granular cell	CDC42BPB	Up regulated
Granular cell	MINK1	Up regulated
Granular cell	FAM83E	Up regulated
Granular cell	PITPNA	Up regulated
Granular cell	RHCG	Up regulated
Granular cell	KDM4B	Up regulated
Granular cell	NAP1L4	Up regulated
Granular cell	RIN2	Up regulated
Granular cell	SLC28A3	Up regulated
Granular cell	CYP4F22	Up regulated
Granular cell	RCOR1	Up regulated
Granular cell	HTT	Up regulated
Granular cell	LRP1	Up regulated
Granular cell	EVPL	Up regulated
Granular cell	EGR1	Up regulated
Granular cell	DLG1	Up regulated
Granular cell	SEMA3F	Up regulated
Granular cell	KLK8	Up regulated
Granular cell	PRSS27	Up regulated
Granular cell	NAV2	Up regulated
Granular cell	FRY	Up regulated
Granular cell	CSTB	Up regulated
Granular cell	F3	Up regulated
Granular cell	ZNF516	Up regulated
Granular cell	NFE2L3	Up regulated
Granular cell	KIAA1468	Up regulated
Granular cell	BICDL1	Up regulated
Granular cell	SPICE1	Up regulated
Granular cell	SEMA4D	Up regulated
Granular cell	CORO2A	Up regulated
Granular cell	WAPL	Up regulated
Granular cell	CAPN14	Up regulated
Granular cell	BCAS1	Up regulated
Granular cell	ANKRD62	Up regulated
Granular cell	IFNLR1	Up regulated
Granular cell	KLK10	Up regulated
Granular cell	C5orf34	Up regulated
Granular cell	SRPK2	Up regulated
Granular cell	GAK	Up regulated
Granular cell	STK24	Up regulated
Granular cell	FRMD4B	Up regulated
Granular cell	DUOX1	Up regulated
Granular cell	ARSF	Up regulated
Granular cell	GRK5	Up regulated
Granular cell	SGSM3	Up regulated
Granular cell	FAM3B	Up regulated
Granular cell	EIF4G3	Up regulated
Granular cell	ABCA12	Up regulated
Granular cell	FAM184A	Up regulated
Granular cell	PLEKHG1	Up regulated
Granular cell	ARPC1A	Up regulated
Granular cell	MBOAT2	Up regulated
Granular cell	PHKA1	Up regulated
Granular cell	TOM1L2	Up regulated
Granular cell	VSIG10L	Up regulated
Granular cell	MAP3K11	Up regulated
Granular cell	ZNF185	Up regulated
Granular cell	HMGCR	Up regulated
Granular cell	PTPN12	Up regulated
Granular cell	TPM4	Up regulated
Granular cell	SLC5A8	Up regulated
Granular cell	SUCO	Up regulated
Granular cell	ZMYM2	Up regulated
Granular cell	CERS3	Up regulated
Granular cell	GRIP2	Up regulated
Granular cell	MAL	Up regulated
Granular cell	PTPRA	Up regulated
Granular cell	TEAD3	Up regulated
Granular cell	OGFR	Up regulated
Granular cell	HIPK2	Up regulated
Granular cell	DGCR2	Up regulated
Granular cell	RETSAT	Up regulated
Granular cell	FCHSD1	Up regulated
Granular cell	JUP	Up regulated
Granular cell	RASAL1	Up regulated
Granular cell	TRIM62	Up regulated
Granular cell	TFCP2L1	Up regulated
Granular cell	CD46	Up regulated
Granular cell	SQLE	Up regulated
Granular cell	POR	Up regulated
Granular cell	SLIT2	Up regulated
Granular cell	CAPN1	Up regulated
Granular cell	NFKBIZ	Up regulated
Granular cell	STAM	Up regulated
Granular cell	MAN2B1	Up regulated
Granular cell	THOC2	Up regulated
Granular cell	KDM7A	Up regulated
Granular cell	DYNAP	Up regulated
Granular cell	IL22RA1	Up regulated
Granular cell	P4HB	Up regulated
Granular cell	NCK2	Up regulated
Granular cell	ITPR3	Up regulated
Granular cell	NUCB2	Up regulated
Granular cell	SLC5A10	Up regulated
Granular cell	BCR	Up regulated
Granular cell	SQOR	Up regulated
Granular cell	FOS	Up regulated
Granular cell	SUN1	Up regulated
Granular cell	SH2D4A	Up regulated
Granular cell	HK2	Up regulated
Granular cell	TMOD3	Up regulated
Granular cell	PDXK	Up regulated
Granular cell	HHIPL1	Up regulated
Granular cell	USP22	Up regulated
Granular cell	NSDHL	Up regulated
Granular cell	TMPRSS11F	Up regulated
Granular cell	TPRG1	Up regulated
Granular cell	MYO18A	Up regulated
Granular cell	PI3	Up regulated
Granular cell	CMIP	Up regulated
Granular cell	ANTXR2	Up regulated
Granular cell	BBOF1	Up regulated
Granular cell	GFOD2	Up regulated
Granular cell	SIPA1L2	Up regulated
Granular cell	GALNT14	Up regulated
Granular cell	XPO6	Up regulated
Granular cell	AQR	Up regulated
Granular cell	TGM6	Up regulated
Granular cell	ST14	Up regulated
Granular cell	CD2AP	Up regulated
Granular cell	KDM1B	Up regulated
Granular cell	SMARCA4	Up regulated
Granular cell	TEC	Up regulated
Granular cell	IL13RA1	Up regulated
Granular cell	INPP5A	Up regulated
Granular cell	A2ML1	Up regulated
Granular cell	AGL	Up regulated
Granular cell	IRAK2	Up regulated
Granular cell	KALRN	Up regulated
Granular cell	SRMS	Up regulated
Granular cell	RHBDL2	Up regulated
Granular cell	KANK3	Up regulated
Granular cell	SBNO2	Up regulated
Granular cell	DCUN1D3	Up regulated
Granular cell	NIPAL2	Up regulated
Granular cell	CD59	Up regulated
Granular cell	BRD4	Up regulated
Granular cell	SLC26A9	Up regulated
Granular cell	IMPA2	Up regulated
Granular cell	PYGL	Up regulated
Granular cell	TACC2	Up regulated
Granular cell	DNER	Up regulated
Granular cell	RMND5B	Up regulated
Granular cell	PLXNA2	Up regulated
Granular cell	NCOR2	Up regulated
Granular cell	MYH14	Up regulated
Granular cell	SURF4	Up regulated
Granular cell	RAB27B	Up regulated
Granular cell	ALDH3A2	Up regulated
Granular cell	DAAM1	Up regulated
Granular cell	TPCN1	Up regulated
Granular cell	SH3YL1	Up regulated
Granular cell	CEMIP	Up regulated
Granular cell	XYLT1	Up regulated
Granular cell	CAPN5	Up regulated
Granular cell	IL36B	Up regulated
Granular cell	TAOK3	Up regulated
Granular cell	ANXA1	Up regulated
Granular cell	FBLN7	Up regulated
Granular cell	EPN2	Up regulated
Granular cell	PLIN3	Up regulated
Granular cell	EZH2	Up regulated
Granular cell	DIAPH1	Up regulated
Granular cell	KLK12	Up regulated
Granular cell	TCF7L2	Up regulated
Granular cell	LRRK1	Up regulated
Granular cell	DMKN	Up regulated
Granular cell	RCN1	Up regulated
Granular cell	ACAP2	Up regulated
Granular cell	ME1	Up regulated
Granular cell	PGS1	Up regulated
Granular cell	NUMA1	Up regulated
Granular cell	FOXN3	Up regulated
Granular cell	CARHSP1	Up regulated
Granular cell	DNAJB6	Up regulated
Granular cell	MTMR12	Up regulated
Granular cell	CYP2S1	Up regulated
Granular cell	LMTK2	Up regulated
Granular cell	MAP2K1	Up regulated
Granular cell	FAM83G	Up regulated
Granular cell	PLCD1	Up regulated
Granular cell	DDX24	Up regulated
Granular cell	IPPK	Up regulated
Granular cell	ARHGAP18	Up regulated
Granular cell	RNLS	Up regulated
Granular cell	USP46	Up regulated
Granular cell	ACPP	Up regulated
Granular cell	DENND3	Up regulated
Granular cell	LIPF	Up regulated
Granular cell	LURAP1L	Up regulated
Granular cell	STX12	Up regulated
Granular cell	LAMA3	Up regulated
Granular cell	ANKRD11	Up regulated
Granular cell	PPFIA3	Up regulated
Granular cell	OSBPL2	Up regulated
Granular cell	PRR14L	Up regulated
Granular cell	UACA	Up regulated
Granular cell	ERP44	Up regulated
Granular cell	VOPP1	Up regulated
Granular cell	ERO1A	Up regulated
Granular cell	LLGL2	Up regulated
Granular cell	LMBR1L	Up regulated
Granular cell	OVOL1	Up regulated
Granular cell	TMEM184A	Up regulated
Granular cell	PPARD	Up regulated
Granular cell	PAK1	Up regulated
Granular cell	ZYG11B	Up regulated
Granular cell	PPIF	Up regulated
Granular cell	LIPH	Up regulated
Granular cell	DOPEY2	Up regulated
Granular cell	PLEKHG6	Up regulated
Granular cell	MAD1L1	Up regulated
Granular cell	STAT3	Up regulated
Granular cell	LIPJ	Up regulated
Granular cell	FOSL1	Up regulated
Granular cell	PRKAR2A	Up regulated
Granular cell	PRKX	Up regulated
Granular cell	GNL1	Up regulated
Granular cell	BCL3	Up regulated
Granular cell	SBSN	Up regulated
Granular cell	EPHX3	Up regulated
Granular cell	TMPRSS11A	Up regulated
Granular cell	RHBDF2	Up regulated
Granular cell	TRPV3	Up regulated
Granular cell	DUSP16	Up regulated
[truncated: 5,766 more rows]
